# Supplementary material for: Functional Genomic Identification of Predictors of Sensitivity and Mechanisms of Resistance to Multivalent Second-Generation TRAIL-R2 Agonists
Source: Mol Cancer Ther. 2022 Jan 27;21(4):594–606. doi: 10.1158/1535-7163.MCT-21-0532 (PMC7612587; doi:10.1158/1535-7163.MCT-21-0532)
Supplement: Supplementary Data [file mct-21-0532_supplementary_tables_supp0.xlsx]

## Sheet: Supp Tables
Supplementary Table S1	Normalised read counts per sgRNA in each replicate of MSTO-211H/TRAIL CRISPR/Cas9 screen
Supplementary Table S2	Ranked gene summary with p-value & FDR of MSTO-211H/TRAIL CRISPR/Cas9 screen
Supplementary Table S3	Normalised read counts per sgRNA in each replicate of PC-9/TRAIL CRISPR/Cas9 screen
Supplementary Table S4	Ranked gene summary with p-value & FDR of PC-9/TRAIL CRISPR/Cas9 screen
Supplementary Table S5	Top 10 most enriched KEGG and REACTOME pathways of genes under positive selection in MSTO-211H and PC-9 cells treated with sTRAIL following transduciton with CRISPR/Cas9 library
Supplementary Table S6	Normalised read counts per sgRNA in each replicate of PC-9/TRAIL CRISPR/Cas9 activatory screen.
Supplementary Table S7	Ranked gene summary with p-value & FDR of PC-9/TRAIL CRISPR/Cas9 activatory screen.
Supplementary Table S8	Single agent IC50 and AUC (area-under-the-curve) values for cell lines screened with a concentration of 60 compounds. The name and putative target of each compound is shown
Supplementary Table S9	Medi3039 IC50 and AUC values for 758 cancer cell lines
Supplementary Table S10	Differentially expressed genes in MEDI3039 sensitive vs resistant solid tumor cell lines
Supplementary Table S11	GSEA of 399 genes differentially expressed Sensitive vs Resistant cell lines using KEGG, REACTOME and Hallmarks of Cancer gene sets
Supplementary Table S12	The 9 most predictive probesets for sensitvity to MEDI3039 using the Random Forest method VSURF
Supplementary Table S13	% Tumor Growth from Baseline (day 18 - 3 days post 4th dose)
Supplementary Table S14	Differentially expressed genes in MEDI3039 sensitive vs resistant CRC PDX
Supplementary Table S15	Target and maximum screened concentration of 60 compounds used as single agent or in combination with MEDI3039 (0.1 or 1nM) in drug resistant isogenic cell lines
Supplementary Table S16	deltaAUC values for 60 compounds in combination with Medi3039 (0.001 or 0.0001uM). Values are sorted from highest to lowest deltaAUC.
Supplementary Table S17	Dharmacon synthetic crRNA used to create isogenic cell lines for deletion of apopotic genes

## Sheet: Supp_table_S1
Supplementary Table S1. Normalised read counts per sgRNA in each replicate of MSTO-211H/TRAIL CRISPR/Cas9 screen.
sgrna	Gene	control_count	treatment_count	control_mean	treat_mean	control_var	adj_var	score	p.low	p.high	p.twosided	FDR	high_in_treatment
FADD_CCDS8196.1_ex0_11:70049773-70049796:+_5-2	FADD	684.21/738.58	7663.1/11408	710.87	9350	1478.6	3185.9	153.06	1	0	0	0	TRUE
FADD_CCDS8196.1_ex1_11:70052350-70052373:-_5-5	FADD	551.53/534.41	8231/6219.7	542.9	7155	146.52	2433.1	134.05	1	0	0	0	TRUE
FADD_CCDS8196.1_ex0_11:70049637-70049660:+_5-1	FADD	304.38/410.22	5273.1/5393.8	353.36	5333.1	5631.6	1583.6	125.13	1	0	0	0	TRUE
TNFRSF10B_CCDS6035.1_ex6_8:22888363-22888386:-_5-4	TNFRSF10B	153.49/134.54	2447.6/3058.3	143.71	2736	179.7	644.04	102.15	1	0	0	0	TRUE
TNFRSF10B_CCDS6035.1_ex6_8:22888314-22888337:-_5-3	TNFRSF10B	255.82/249.33	3108.8/3912.4	252.55	3487.5	21.061	1131.9	96.155	1	0	0	0	TRUE
CASP8_CCDS2342.1_ex0_2:202131496-202131519:+_5-4	CASP8	545.46/497.72	4831.9/4105.6	521.04	4454	1140.2	2335.1	81.388	1	0	0	0	TRUE
CASP8_CCDS2342.1_ex2_2:202137347-202137370:+_5-5	CASP8	215.93/155.24	2166.6/1863.4	183.09	2009.3	1853.8	820.55	63.752	1	0	0	0	TRUE
CASP8_CCDS2342.1_ex0_2:202131285-202131308:+_5-1	CASP8	476.95/539.11	3384.1/3284	507.08	3333.7	1934	2272.6	59.293	1	0	0	0	TRUE
TNFRSF10B_CCDS6035.1_ex6_8:22888283-22888306:+_5-2	TNFRSF10B	91.054/95.968	1275.1/904.03	93.479	1073.6	12.075	418.94	47.887	1	0	0	0	TRUE
TNFRSF10B_CCDS6035.1_ex8_8:22926274-22926297:+_5-5	TNFRSF10B	476.95/475.13	2648/2619.8	476.04	2633.9	1.6461	2133.5	46.718	1	0	0	0	TRUE
FADD_CCDS8196.1_ex1_11:70052239-70052262:-_5-4	FADD	79.781/114.78	1123/774.88	95.697	932.85	617.68	428.89	40.424	1	0	0	0	TRUE
CASP8_CCDS2342.1_ex0_2:202131436-202131459:+_5-3	CASP8	49.429/58.333	837.38/479.69	53.697	633.79	39.709	240.66	37.394	1	2.4918e-306	4.9836e-306	3.7672e-302	TRUE
CASP8_CCDS2342.1_ex0_2:202131330-202131353:-_5-2	CASP8	39.89/39.516	707.22/247.44	39.703	418.34	0.069991	177.94	28.385	1	1.5486e-177	3.0971e-177	2.1611e-173	TRUE
BID_CCDS13747.1_ex1_22:18220846-18220869:+_11-1	BID	170.83/183.47	757.9/867.13	177.04	810.68	79.826	793.43	22.495	1	2.3219e-112	4.6439e-112	3.0089e-108	TRUE
ZFP28_CCDS12946.1_ex7_19:57065270-57065293:+_5-5	ZFP28	14.742/0	62.199/39.07	1.1183	49.298	186.86	5.0118	21.521	1	7.0882e-103	1.4176e-102	8.5729e-99	TRUE
TNFRSF10B_CCDS6035.1_ex2_8:22884784-22884807:-_5-1	TNFRSF10B	205.52/159.01	1071.2/566.51	180.77	779.01	1086.3	810.18	21.017	1	2.271e-98	4.5421e-98	2.5751e-94	TRUE
TP53_CCDS11118.1_ex6_17:7578468-7578491:-_5-2	TP53	795.2/799.73	1839.5/1856.9	797.46	1848.2	10.248	3574	17.575	1	1.91e-69	3.82e-69	2.0383e-65	TRUE
BSDC1_CCDS363.2_ex2_1:32842145-32842168:+_5-1	BSDC1	222/201.34	673.82/808.52	211.42	738.1	213.42	947.52	17.11	1	6.2182e-66	1.2436e-65	6.2671e-62	TRUE
BID_CCDS13747.1_ex2_22:18222161-18222184:-_11-6	BID	1090/1184.5	2282.9/2395.2	1136.3	2338.4	4466.9	5092.6	16.844	1	5.7602e-64	1.152e-63	5.5e-60	TRUE
NXPH2_CCDS46421.1_ex0_2:139429133-139429156:-_5-4	NXPH2	191.65/184.41	784.39/531.78	187.99	645.85	26.198	842.53	15.774	1	2.3492e-56	4.6984e-56	2.131e-52	TRUE
TP53_CCDS11118.1_ex6_17:7578415-7578438:-_5-1	TP53	1104.8/954.03	2300.2/1876.4	1026.6	2077.5	11379	4601.1	15.493	1	1.9465e-54	3.8929e-54	1.6815e-50	TRUE
BAX_CCDS12742.1_ex3_19:49459544-49459567:-_5-4	BAX	97.124/89.382	370.89/398.29	93.173	384.35	29.985	417.57	14.249	1	2.2718e-46	4.5436e-46	1.8734e-42	TRUE
CCDC106_CCDS33118.1_ex1_19:56160654-56160677:-_5-1	CCDC106	57.234/80.914	610.47/163.87	68.053	316.31	282.46	304.99	14.216	1	3.6696e-46	7.3392e-46	2.8945e-42	TRUE
TP53_CCDS11118.1_ex7_17:7579527-7579550:+_5-4	TP53	966.91/864.65	2156.2/1541.1	914.35	1822.9	5232.1	4097.8	14.193	1	5.0879e-46	1.0176e-45	3.846e-42	TRUE
IFNW1_CCDS6496.1_ex0_9:21141366-21141389:-_5-2	IFNW1	39.023/40.457	374.34/140	39.734	228.94	1.0281	178.07	14.179	1	6.2188e-46	1.2438e-45	4.5128e-42	TRUE
ATF4_CCDS13996.1_ex1_22:39917891-39917914:-_5-4	ATF4	232.4/154.3	899.58/393.95	189.37	595.31	3081.8	848.7	13.934	1	1.9561e-44	3.9123e-44	1.3649e-40	TRUE
ARHGAP27_CCDS11498.1_ex12_17:43481858-43481881:+_10-3	ARHGAP27	10.406/0	26.492/29.302	0.925	27.862	90.748	4.1455	13.23	1	4.3693e-40	8.7386e-40	2.9358e-36	TRUE
ATL2_CCDS1795.1_ex9_2:38545752-38545775:-_5-2	ATL2	206.39/218.28	474.55/803.1	212.25	617.35	70.709	951.24	13.134	1	1.0457e-39	2.0915e-39	6.7756e-36	TRUE
BID_CCDS13747.1_ex3_22:18226670-18226693:-_11-9	BID	544.59/655.78	1006.7/1614.9	597.6	1275	6195	2678.3	13.09	1	1.8839e-39	3.7679e-39	1.1786e-35	TRUE
UBP1_CCDS2659.1_ex13_3:33458284-33458307:-_5-4	UBP1	66.773/41.398	437.69/144.34	52.579	251.37	326.48	235.64	12.95	1	1.1796e-38	2.3592e-38	7.1334e-35	TRUE
EHBP1_CCDS1872.1_ex12_2:63175684-63175707:+_5-5	EHBP1	124.87/93.145	194.66/754.26	107.85	383.2	506.05	483.35	12.524	1	2.7506e-36	5.5012e-36	1.6097e-32	TRUE
HLA-G_CCDS4668.1_ex3_6:29797223-29797246:-_5-5	HLA-G	135.28/95.027	605.86/258.29	113.38	395.6	816.43	508.15	12.519	1	2.9225e-36	5.8451e-36	1.6569e-32	TRUE
MAGEB16_CCDS43927.1_ex0_X:35820545-35820568:-_5-4	MAGEB16	61.57/138.31	297.17/386.35	92.288	338.84	3061.3	413.61	12.123	1	3.9767e-34	7.9535e-34	2.1862e-30	TRUE
TP53_CCDS11118.1_ex7_17:7579565-7579588:+_5-5	TP53	468.28/594.62	1004.4/1240.5	527.68	1116.2	8010.1	2364.9	12.102	1	5.1612e-34	1.0322e-33	2.7539e-30	TRUE
BAX_CCDS12742.1_ex3_19:49459482-49459505:-_5-2	BAX	168.23/152.42	287.96/810.69	160.13	483.17	125.11	717.66	12.059	1	8.7229e-34	1.7446e-33	4.5214e-30	TRUE
C8orf88_CCDS59105.1_ex2_8:91983355-91983378:-_5-3	C8orf88	0/9.4086	14.974/37.984	0.87512	23.86	73.586	3.922	11.606	1	2.8631e-31	5.7262e-31	1.4428e-27	TRUE
BID_CCDS13747.1_ex3_22:18226763-18226786:+_11-11	BID	209.86/302.96	480.31/846.51	252.15	637.65	4370	1130.1	11.468	1	9.5955e-31	1.9191e-30	4.7049e-27	TRUE
SPHK2_CCDS12727.1_ex4_19:49131428-49131451:+_5-5	SPHK2	412.78/401.75	739.47/1069	407.23	889.09	60.836	1825.1	11.28	1	8.2828e-30	1.6566e-29	3.9543e-26	TRUE
WDR90_CCDS42092.1_ex13_16:705060-705083:-_5-5	WDR90	954.77/821.37	3294.2/765.11	885.56	1587.6	8909.6	3968.8	11.144	1	3.8273e-29	7.6545e-29	1.7803e-25	TRUE
RRAGB_CCDS14371.1_ex4_X:55757814-55757837:+_5-4	RRAGB	94.523/127.02	347.85/361.39	109.57	354.56	530.78	491.07	11.055	1	1.034e-28	2.0681e-28	4.6898e-25	TRUE
NOS1AP_CCDS1237.1_ex9_1:162336927-162336950:+_10-8	NOS1AP	692.01/704.7	1310.8/1320.8	698.33	1315.8	80.581	3129.7	11.037	1	1.2706e-28	2.5413e-28	5.6224e-25	TRUE
LRRD1_CCDS55124.1_ex4_7:91793297-91793320:+_5-1	LRRD1	1.7344/0	11.518/16.279	0.32829	13.695	2.0848	1.4713	11.02	1	2.5353e-28	5.0707e-28	1.0697e-24	TRUE
NDUFA10_CCDS2531.1_ex7_2:240960742-240960765:+_5-3	NDUFA10	362.48/271.91	454.97/1159.1	313.95	726.19	4122.8	1407	10.99	1	2.1285e-28	4.2569e-28	9.1939e-25	TRUE
TMEM177_CCDS2128.1_ex0_2:120438682-120438705:-_5-3	TMEM177	209.86/238.98	314.45/1036.4	223.95	570.9	424.46	1003.7	10.952	1	3.2644e-28	6.5287e-28	1.3459e-24	TRUE
FGA_CCDS3787.1_ex1_4:155508034-155508057:-_5-4	FGA	114.47/97.85	608.16/194.26	105.83	343.74	138.3	474.31	10.924	1	4.4417e-28	8.8834e-28	1.7907e-24	TRUE
DENND3_CCDS34947.1_ex3_8:142154340-142154363:-_5-2	DENND3	181.24/143.01	345.55/593.64	161	452.92	733.31	721.53	10.868	1	8.2126e-28	1.6425e-27	3.2245e-24	TRUE
TNFSF4_CCDS1306.1_ex0_1:173155842-173155865:-_5-1	TNFSF4	133.55/107.26	355.91/387.44	119.68	371.34	346.55	536.38	10.866	1	8.3538e-28	1.6708e-27	3.2245e-24	TRUE
CTIF_CCDS11935.1_ex3_18:46190865-46190888:-_5-1	CTIF	462.21/441.26	1206/729.3	451.61	937.82	219.34	2024	10.807	1	1.5891e-27	3.1782e-27	6.0061e-24	TRUE
LIPM_CCDS44457.1_ex3_10:90574331-90574354:+_5-5	LIPM	154.36/170.3	345.55/590.38	162.13	451.67	127.08	726.62	10.741	1	3.2553e-27	6.5107e-27	1.2053e-23	TRUE
ZFY_CCDS14774.1_ex6_Y:2847187-2847210:+_5-4	ZFY	113.6/125.13	440/306.04	119.23	366.96	66.554	534.34	10.717	1	4.2366e-27	8.4732e-27	1.5372e-23	TRUE
CCL23_CCDS11305.1_ex2_17:34341366-34341389:+_7-6	CCL23	105.8/79.973	373.19/253.95	91.984	307.85	335.03	412.24	10.632	1	1.0575e-26	2.1151e-26	3.7619e-23	TRUE
ZNF460_CCDS12949.1_ex1_19:57795971-57795994:+_5-1	ZNF460	246.28/270.03	618.53/614.26	257.88	616.39	282.13	1155.7	10.546	1	2.6602e-26	5.3205e-26	9.2811e-23	TRUE
LIPK_CCDS44455.1_ex2_10:90490822-90490845:+_5-4	LIPK	176.9/197.58	587.43/408.06	186.96	489.6	213.91	837.89	10.455	1	6.9244e-26	1.3849e-25	2.3702e-22	TRUE
GTSE1_CCDS14074.2_ex4_22:46709802-46709825:-_5-4	GTSE1	215.93/188.17	562.09/472.09	201.57	515.13	385.65	903.39	10.432	1	8.8328e-26	1.7666e-25	2.9675e-22	TRUE
CCT4_CCDS33206.1_ex7_2:62104101-62104124:-_5-1	CCT4	18.211/52.688	103.66/226.82	30.99	153.35	634.12	138.89	10.382	1	1.4968e-25	2.9937e-25	4.9373e-22	TRUE
ALPP_CCDS2490.1_ex1_2:233243693-233243716:+_3-1	ALPP	730.17/688.71	797.06/2096.7	709.14	1292.8	859.47	3178.1	10.353	1	2.0324e-25	4.0648e-25	6.5842e-22	TRUE
ABCB4_CCDS5605.1_ex17_7:87072977-87073000:+_5-2	ABCB4	49.429/23.522	478.01/54.263	34.105	161.12	346.85	152.85	10.274	1	4.6456e-25	9.2912e-25	1.4786e-21	TRUE
ZGLP1_CCDS45959.1_ex3_19:10418859-10418882:-_5-1	ZGLP1	190.78/178.76	488.37/472.09	184.67	480.16	72.213	827.65	10.271	1	4.7547e-25	9.5093e-25	1.4872e-21	TRUE
MAP2K1_CCDS10216.1_ex2_15:66729179-66729202:+_5-3	MAP2K1	250.62/283.2	595.49/644.65	266.41	619.58	531.35	1194	10.221	1	7.9856e-25	1.5971e-24	2.4555e-21	TRUE
CDT1_CCDS32510.1_ex3_16:88871985-88872008:-_5-3	CDT1	169.97/161.83	397.38/489.45	165.85	441.02	33.129	743.28	10.093	1	2.959e-24	5.9179e-24	8.9468e-21	TRUE
RCAN3_CCDS254.1_ex0_1:24840997-24841020:-_10-2	RCAN3	89.32/113.84	185.44/535.04	100.84	315.01	301.83	451.93	10.074	1	3.5909e-24	7.1817e-24	1.0679e-20	TRUE
CNTN1_CCDS58225.1_ex3_12:41316087-41316110:+_5-2	CNTN1	46.828/35.753	237.28/132.4	40.918	177.25	61.605	183.38	10.067	1	3.8542e-24	7.7083e-24	1.1278e-20	TRUE
BID_CCDS13747.1_ex2_22:18222213-18222236:-_11-7	BID	182.98/144.89	297.17/633.79	162.82	434	727.6	729.73	10.038	1	5.1716e-24	1.0343e-23	1.4892e-20	TRUE
BAX_CCDS12742.1_ex3_19:49459469-49459492:+_5-1	BAX	416.25/393.28	780.94/885.58	404.6	831.61	263.79	1813.3	10.028	1	5.751e-24	1.1502e-23	1.6302e-20	TRUE
SLC25A37_CCDS47828.1_ex1_8:23423683-23423706:+_5-2	SLC25A37	383.29/286.96	823.56/619.69	331.65	714.39	4664	1486.4	9.9275	1	1.5808e-23	3.1617e-23	4.4122e-20	TRUE
MED19_CCDS7966.1_ex2_11:57472494-57472517:+_5-1	MED19	22.547/49.866	194.66/122.63	33.539	154.51	387.39	150.31	9.8669	1	2.9042e-23	5.8085e-23	7.983e-20	TRUE
OLR1_CCDS53745.1_ex3_12:10321720-10321743:-_5-4	OLR1	364.22/315.19	501.04/1042.9	338.82	722.89	1203.4	1518.5	9.8562	1	3.2219e-23	6.4438e-23	8.724e-20	TRUE
L3MBTL4_CCDS11839.2_ex10_18:6237961-6237984:-_5-2	L3MBTL4	359.88/352.82	981.36/571.93	356.33	749.18	24.901	1597	9.8305	1	4.1585e-23	8.3169e-23	1.1094e-19	TRUE
TUFT1_CCDS1000.1_ex8_1:151547394-151547417:+_5-5	TUFT1	172.57/111.02	496.44/294.11	138.42	382.11	1916.8	620.35	9.7842	1	6.5834e-23	1.3167e-22	1.7309e-19	TRUE
NEDD1_CCDS44955.1_ex4_12:97313778-97313801:+_5-1	NEDD1	3.4687/2.8226	21.885/71.627	3.1295	39.61	0.20927	14.026	9.741	1	1.2626e-22	2.5251e-22	3.2722e-19	TRUE
DSC2_CCDS11892.1_ex8_18:28662896-28662919:+_5-1	DSC2	98.859/114.78	233.82/433.02	106.52	318.2	127	477.41	9.6878	1	1.6983e-22	3.3966e-22	4.3394e-19	TRUE
MCCC2_CCDS34184.1_ex4_5:70898444-70898467:-_5-3	MCCC2	268.83/271.91	419.26/880.15	270.36	607.47	4.7521	1211.7	9.6845	1	1.7543e-22	3.5087e-22	4.4204e-19	TRUE
DCN_CCDS9039.1_ex3_12:91550843-91550866:+_12-3	DCN	202.05/222.98	343.24/758.6	212.26	510.29	219.19	951.29	9.6627	1	2.171e-22	4.3421e-22	5.3954e-19	TRUE
SLIT1_CCDS7453.1_ex19_10:98806433-98806456:+_5-3	SLIT1	669.46/556.99	1013.6/1224.2	610.64	1113.9	6338.5	2736.7	9.6206	1	3.2738e-22	6.5476e-22	8.026e-19	TRUE
AKIRIN2_CCDS5013.1_ex2_6:88387621-88387644:+_5-1	AKIRIN2	11.273/32.93	39.162/299.53	19.282	108.36	250.41	86.416	9.5827	1	4.8191e-22	9.6383e-22	1.1657e-18	TRUE
PAQR9_CCDS3128.1_ex0_3:142682045-142682068:+_5-5	PAQR9	197.72/200.4	389.32/599.07	199.06	482.94	3.608	892.11	9.5045	1	1.0049e-21	2.0099e-21	2.3989e-18	TRUE
AQPEP_CCDS4124.1_ex0_5:115298563-115298586:+_5-3	AQPEP	698.95/688.71	1051.6/1419.5	693.81	1221.8	52.401	3109.4	9.4686	1	1.4178e-21	2.8357e-21	3.3406e-18	TRUE
ANKRD6_CCDS47460.1_ex2_6:90312799-90312822:+_5-3	ANKRD6	158.69/195.7	422.72/462.32	176.23	442.08	686.56	789.8	9.4597	1	1.5441e-21	3.0882e-21	3.5913e-18	TRUE
CCL17_CCDS10780.1_ex1_16:57449043-57449066:-_5-2	CCL17	206.39/206.99	431.93/565.42	206.69	494.19	0.18028	926.32	9.4464	1	1.7541e-21	3.5082e-21	4.0282e-18	TRUE
SLC9A2_CCDS2062.1_ex0_2:103236408-103236431:+_5-1	SLC9A2	514.24/646.37	1117.3/998.44	576.53	1056.2	8758.1	2583.8	9.4362	1	1.9329e-21	3.8658e-21	4.3832e-18	TRUE
RFPL3_CCDS13904.1_ex0_22:32754414-32754437:+_4-4	RFPL3	108.4/172.18	487.22/280	136.62	369.36	2060.9	612.28	9.4058	1	2.5822e-21	5.1643e-21	5.7834e-18	TRUE
SLC7A3_CCDS14404.1_ex8_X:70148361-70148384:-_5-4	SLC7A3	112.73/114.78	294.87/360.31	113.75	325.95	2.1045	509.81	9.3979	1	2.7834e-21	5.5667e-21	6.1579e-18	TRUE
PCDHA7_CCDS54918.1_ex0_5:140215060-140215083:-_5-4	PCDHA7	67.64/84.677	131.31/468.83	75.681	248.14	145.59	339.18	9.364	1	3.838e-21	7.6761e-21	8.3885e-18	TRUE
BID_CCDS13747.1_ex1_22:18220946-18220969:+_11-3	BID	440.53/460.08	799.37/948.52	450.2	870.76	191.19	2017.7	9.3628	1	3.884e-21	7.768e-21	8.3885e-18	TRUE
TECPR2_CCDS32162.1_ex4_14:102891371-102891394:+_5-3	TECPR2	472.61/474.19	1188.7/688.06	473.4	904.37	1.2491	2121.6	9.3564	1	4.1233e-21	8.2467e-21	8.8006e-18	TRUE
CCDC151_CCDS42501.1_ex10_19:11541550-11541573:-_5-2	CCDC151	49.429/88.441	297.17/172.56	66.122	226.45	776.78	296.34	9.3137	1	6.1746e-21	1.2349e-20	1.3025e-17	TRUE
APOBEC3B_CCDS13982.1_ex4_22:39385506-39385529:-_5-3	APOBEC3B	94.523/89.382	405.44/194.26	91.916	280.65	13.217	411.94	9.2991	1	7.0847e-21	1.4169e-20	1.4773e-17	TRUE
KRT84_CCDS8825.1_ex8_12:52779237-52779260:+_5-5	KRT84	250.62/206.99	679.58/404.8	227.76	524.5	953.77	1020.8	9.2878	1	7.8748e-21	1.575e-20	1.6234e-17	TRUE
IFNA1_CCDS6508.1_ex0_9:21440607-21440630:+_5-1	IFNA1	453.54/455.38	1097.7/694.57	454.45	873.17	1.6952	2036.7	9.278	1	8.6376e-21	1.7275e-20	1.7607e-17	TRUE
DNASE2B_CCDS44167.1_ex4_1:84878194-84878217:-_8-4	DNASE2B	185.58/178.76	422.72/472.09	182.14	446.72	23.211	816.29	9.2607	1	1.0153e-20	2.0306e-20	2.0466e-17	TRUE
ALDH9A1_CCDS1250.2_ex8_1:165652232-165652255:+_5-3	ALDH9A1	183.84/279.44	570.15/475.35	226.66	520.6	4618.7	1015.8	9.2226	1	1.4497e-20	2.8993e-20	2.89e-17	TRUE
RIMBP3B_CCDS46668.1_ex0_22:21738365-21738388:+_5-1	RIMBP3B	411.91/489.25	746.38/984.33	448.92	857.14	2996	2011.9	9.1011	1	4.4695e-20	8.9391e-20	8.7932e-17	TRUE
SMR3B_CCDS3540.1_ex1_4:71255450-71255473:-_5-3	SMR3B	84.984/120.43	171.62/506.82	101.17	294.94	632.97	453.4	9.1002	1	4.5077e-20	9.0153e-20	8.7932e-17	TRUE
AZI2_CCDS2647.1_ex5_3:28380090-28380113:+_5-5	AZI2	149.15/55.511	482.62/156.28	91.005	274.65	4641.2	407.86	9.0932	1	4.8078e-20	9.6155e-20	9.2789e-17	TRUE
GPR34_CCDS14258.1_ex0_X:41555356-41555379:+_5-5	GPR34	210.72/181.59	254.55/848.68	195.61	464.81	425.12	876.68	9.0919	1	4.868e-20	9.7361e-20	9.2963e-17	TRUE
THEM6_CCDS6386.1_ex0_8:143808895-143808918:+_5-2	THEM6	237.61/232.39	390.47/718.45	234.99	529.66	13.597	1053.1	9.0802	1	5.419e-20	1.0838e-19	1.0241e-16	TRUE
HTR7_CCDS7408.1_ex3_10:92616903-92616926:+_5-3	HTR7	257.55/284.14	419.26/810.69	270.52	583.01	353.66	1212.4	8.9746	1	1.4216e-19	2.8432e-19	2.6588e-16	TRUE
BOD1L1_CCDS3411.2_ex16_4:13604630-13604653:+_5-3	BOD1L1	403.24/486.42	1068.9/663.1	442.88	841.89	3467.6	1984.9	8.9561	1	1.682e-19	3.364e-19	3.1137e-16	TRUE
PRPF40B_CCDS31796.2_ex7_12:50027282-50027305:+_5-3	PRPF40B	194.25/108.2	414.66/333.18	144.98	371.69	3780.3	649.75	8.8941	1	2.9438e-19	5.8876e-19	5.3945e-16	TRUE
RUFY3_CCDS34001.1_ex4_4:71634336-71634359:+_5-4	RUFY3	84.984/96.909	191.2/380.93	90.751	269.88	71.179	406.72	8.8824	1	3.2704e-19	6.5409e-19	5.9332e-16	TRUE
VCY1B_CCDS56618.1_ex1_Y:16168467-16168490:-_4-1	VCY1B	1593/1607.9	1939.7/2853.2	1600.5	2352.5	111.32	7172.7	8.8797	1	3.3526e-19	6.7053e-19	6.0221e-16	TRUE
MINA_CCDS2929.1_ex7_3:97680469-97680492:-_5-4	MINA	390.23/405.51	708.37/839.99	397.8	771.38	116.75	1782.8	8.8478	1	4.462e-19	8.9241e-19	7.9362e-16	TRUE
TTC30A_CCDS2276.1_ex0_2:178482234-178482257:-_5-1	TTC30A	282.7/222.98	613.92/488.37	251.07	547.56	1789.3	1125.2	8.8386	1	4.8471e-19	9.6943e-19	8.5375e-16	TRUE
NCL_CCDS33397.1_ex11_2:232326508-232326531:-_5-3	NCL	167.37/180.65	491.83/359.22	173.88	420.33	88.204	779.27	8.8285	1	5.3048e-19	1.061e-18	9.2536e-16	TRUE
NCOR2_CCDS41857.2_ex37_12:124915249-124915272:-_5-1	NCOR2	277.5/308.6	541.36/686.97	292.64	609.84	484.09	1311.5	8.7588	1	9.8664e-19	1.9733e-18	1.7047e-15	TRUE
NT5C3B_CCDS11410.2_ex6_17:39991445-39991468:+_5-4	NT5C3B	24.281/11.29	129/65.116	16.565	91.659	87.362	74.237	8.7156	1	1.4873e-18	2.9746e-18	2.5455e-15	TRUE
AFG3L2_CCDS11859.1_ex10_18:12359998-12360021:-_5-3	AFG3L2	73.71/76.21	184.29/298.45	74.95	234.53	3.1237	335.9	8.7069	1	1.5609e-18	3.1218e-18	2.6465e-15	TRUE
SCAF11_CCDS8748.2_ex5_12:46325286-46325309:+_5-4	SCAF11	50.296/58.333	190.05/188.84	54.166	189.44	32.34	242.76	8.6823	1	1.9392e-18	3.8785e-18	3.2575e-15	TRUE
GOLGA7B_CCDS31265.1_ex2_10:99623721-99623744:+_5-3	GOLGA7B	160.43/124.19	346.7/372.25	141.15	359.25	659.16	632.61	8.6711	1	2.1406e-18	4.2811e-18	3.5627e-15	TRUE
CCNB1_CCDS3997.1_ex4_5:68470088-68470111:+_5-4	CCNB1	28.617/46.102	102.51/210.54	36.325	146.92	155.01	162.8	8.6677	1	2.2091e-18	4.4182e-18	3.6433e-15	TRUE
CLMP_CCDS8441.1_ex3_11:122954422-122954445:-_5-1	CLMP	51.164/38.575	167.01/166.05	44.427	166.53	79.625	199.11	8.6533	1	2.5037e-18	5.0075e-18	4.0921e-15	TRUE
ZNF407_CCDS45885.1_ex0_18:72343775-72343798:+_5-2	ZNF407	163.03/125.13	380.1/344.03	142.83	361.62	721.16	640.13	8.6474	1	2.6353e-18	5.2707e-18	4.2687e-15	TRUE
CCNJL_CCDS4350.2_ex2_5:159686760-159686783:-_5-3	CCNJL	114.47/102.55	203.87/437.36	108.35	298.61	71.025	485.58	8.6344	1	2.9508e-18	5.9015e-18	4.7074e-15	TRUE
TTC24_CCDS53379.1_ex1_1:156552172-156552195:+_5-5	TTC24	323.46/317.07	666.91/628.37	320.25	647.35	20.405	1435.3	8.6342	1	2.9581e-18	5.9161e-18	4.7074e-15	TRUE
LPHN1_CCDS12307.1_ex18_19:14273624-14273647:+_5-4	LPHN1	419.72/509.95	915.7/797.67	462.64	854.65	4080.5	2073.4	8.6092	1	3.6801e-18	7.3602e-18	5.8055e-15	TRUE
FUT5_CCDS12154.1_ex0_19:5867468-5867491:-_5-3	FUT5	460.47/334.95	612.77/925.73	392.73	753.17	7928.1	1760.1	8.5915	1	4.2917e-18	8.5834e-18	6.712e-15	TRUE
C9orf163_CCDS7001.1_ex0_9:139379055-139379078:-_5-2	C9orf163	160.43/178.76	360.52/456.9	169.35	405.86	168.21	758.97	8.585	1	4.542e-18	9.0841e-18	7.0428e-15	TRUE
F11R_CCDS1213.1_ex5_1:160970106-160970129:+_5-1	F11R	335.6/305.78	544.81/762.94	320.34	644.72	444.83	1435.7	8.5609	1	5.598e-18	1.1196e-17	8.6066e-15	TRUE
PRKG1_CCDS44399.1_ex7_10:53893647-53893670:-_5-4	PRKG1	157.83/143.95	254.55/546.97	150.73	373.15	96.31	675.52	8.5576	1	5.7639e-18	1.1528e-17	8.7872e-15	TRUE
RNF126_CCDS12039.1_ex6_19:652225-652248:+_5-5	RNF126	436.19/386.69	714.13/846.51	410.7	777.51	1226.1	1840.6	8.5499	1	6.1623e-18	1.2325e-17	9.3162e-15	TRUE
AREG_CCDS3565.1_ex1_4:75312317-75312340:-_5-1	AREG	243.68/223.92	724.5/359.22	233.59	510.16	195.17	1046.9	8.5477	1	6.2781e-18	1.2556e-17	9.4129e-15	TRUE
SLC30A6_CCDS1780.1_ex8_2:32422406-32422429:+_5-3	SLC30A6	120.54/101.61	324.82/277.83	110.67	300.4	179.41	496	8.5192	1	8.0297e-18	1.6059e-17	1.194e-14	TRUE
ARID3C_CCDS35006.1_ex3_9:34623670-34623693:+_5-1	ARID3C	190.78/146.77	478.01/335.35	167.34	400.37	972.38	749.96	8.5096	1	8.7298e-18	1.746e-17	1.2832e-14	TRUE
TWIST2_CCDS46558.1_ex0_2:239756961-239756984:+_5-2	TWIST2	104.93/151.48	253.4/425.42	126.07	328.34	1092.5	565.03	8.509	1	8.7706e-18	1.7541e-17	1.2832e-14	TRUE
APCDD1_CCDS11849.1_ex2_18:10471678-10471701:+_5-4	APCDD1	245.41/121.37	588.58/284.34	172.59	409.1	7926.3	773.51	8.5038	1	9.1729e-18	1.8346e-17	1.3313e-14	TRUE
SCGB2B2_CCDS32989.1_ex1_19:35085127-35085150:+_4-2	SCGB2B2	97.991/185.35	428.48/275.66	134.77	343.68	3910.8	604.02	8.5001	1	9.4711e-18	1.8942e-17	1.3637e-14	TRUE
TM4SF1_CCDS3143.1_ex3_3:149093461-149093484:-_5-3	TM4SF1	192.51/156.18	398.53/422.17	173.4	410.18	661.77	777.13	8.4937	1	1.0005e-17	2.001e-17	1.4292e-14	TRUE
TRPV6_CCDS5874.1_ex13_7:142575738-142575761:+_5-5	TRPV6	204.65/119.49	520.63/278.91	156.38	381.07	3691.3	700.85	8.4872	1	1.0585e-17	2.117e-17	1.5003e-14	TRUE
PKHD1L1_CCDS47911.1_ex40_8:110463347-110463370:-_5-5	PKHD1L1	196.85/206.99	510.26/409.14	201.86	456.91	51.412	904.66	8.48	1	1.1258e-17	2.2515e-17	1.5832e-14	TRUE
SEMA4C_CCDS2029.1_ex6_2:97530598-97530621:+_5-2	SEMA4C	502.1/536.29	969.84/885.58	518.91	926.75	584.75	2325.6	8.457	1	1.3711e-17	2.7423e-17	1.9135e-14	TRUE
CHST10_CCDS2047.1_ex2_2:101014516-101014539:-_5-5	CHST10	278.36/302.02	404.29/873.64	289.95	594.32	279.81	1299.5	8.4434	1	1.5415e-17	3.083e-17	2.1348e-14	TRUE
NIM1_CCDS3943.1_ex0_5:43246069-43246092:+_5-1	NIM1	121.41/96.909	467.64/185.58	108.47	294.6	300.99	486.12	8.4422	1	1.5567e-17	3.1134e-17	2.1395e-14	TRUE
PRLHR_CCDS7606.1_ex0_10:120354310-120354333:+_5-4	PRLHR	493.43/520.3	1070/771.62	506.68	908.67	361.07	2270.8	8.4357	1	1.6465e-17	3.293e-17	2.2459e-14	TRUE
EIF5A2_CCDS3214.1_ex1_3:170612192-170612215:-_5-2	EIF5A2	87.585/94.086	384.71/176.9	90.778	260.88	21.137	406.84	8.4334	1	1.6794e-17	3.3587e-17	2.2736e-14	TRUE
ZNF248_CCDS58077.1_ex1_10:38122033-38122056:-_9-5	ZNF248	26.883/17.876	249.95/44.496	21.924	105.5	40.971	98.256	8.4313	1	1.7324e-17	3.4649e-17	2.3281e-14	TRUE
SETD3_CCDS9951.1_ex7_14:99924816-99924839:+_5-2	SETD3	278.36/314.25	446.91/811.78	295.76	602.33	644.37	1325.5	8.4203	1	1.8779e-17	3.7558e-17	2.505e-14	TRUE
CCDC40_CCDS42395.1_ex2_17:78014002-78014025:-_5-2	CCDC40	319.12/239.92	754.45/435.19	276.7	573	3152.4	1240.1	8.4141	1	1.9804e-17	3.9608e-17	2.6225e-14	TRUE
FBL_CCDS12545.1_ex4_19:40329743-40329766:-_5-1	FBL	222.87/344.35	308.69/1062.5	277.03	572.71	7466.4	1241.6	8.3914	1	2.4013e-17	4.8026e-17	3.1568e-14	TRUE
LAMP2_CCDS14599.1_ex5_X:119582873-119582896:-_5-2	LAMP2	113.6/100.67	597.8/141.08	106.94	290.44	83.649	479.28	8.3819	1	2.6049e-17	5.2097e-17	3.3998e-14	TRUE
C17orf107_CCDS45591.1_ex1_17:4803423-4803446:+_5-4	C17orf107	103.19/99.731	291.41/269.15	101.45	280.06	5.9974	454.66	8.3765	1	2.7266e-17	5.4531e-17	3.5332e-14	TRUE
TMEM39A_CCDS2987.1_ex3_3:119156831-119156854:-_5-1	TMEM39A	28.617/45.161	99.057/204.03	35.952	142.17	138.61	161.13	8.3679	1	2.9403e-17	5.8805e-17	3.7831e-14	TRUE
KIAA1328_CCDS45855.1_ex2_18:34415295-34415318:-_5-1	KIAA1328	95.39/65.86	233.82/239.84	79.263	236.81	439.71	355.23	8.3591	1	3.1595e-17	6.3191e-17	4.0366e-14	TRUE
ZNF358_CCDS32890.2_ex0_19:7584385-7584408:-_5-3	ZNF358	20.812/37.634	52.984/278.91	27.991	121.6	144.53	125.45	8.3578	1	3.2162e-17	6.4324e-17	4.0519e-14	TRUE
RFC4_CCDS3283.1_ex6_3:186512512-186512535:-_5-5	RFC4	174.3/191.94	615.08/289.77	182.91	422.18	155.54	819.73	8.357	1	3.2157e-17	6.4315e-17	4.0519e-14	TRUE
LAMA5_CCDS33502.1_ex78_20:60937538-60937561:+_5-5	LAMA5	355.54/293.55	585.13/700	323.06	639.99	1926.1	1447.9	8.329	1	4.0751e-17	8.1502e-17	5.0986e-14	TRUE
CRLF1_CCDS32962.1_ex7_19:18710482-18710505:-_5-4	CRLF1	312.18/271.91	809.73/430.85	291.35	590.66	812.05	1305.8	8.283	1	6.0041e-17	1.2008e-16	7.4606e-14	TRUE
RNF152_CCDS11978.1_ex0_18:59483466-59483489:+_5-3	RNF152	650.39/710.35	892.67/1447.7	679.71	1136.8	1798.8	3046.2	8.2821	1	6.0507e-17	1.2101e-16	7.4674e-14	TRUE
AAMDC_CCDS8254.1_ex1_11:77580763-77580786:-_5-2	AAMDC	291.37/283.2	795.91/428.68	287.26	584.12	33.405	1287.4	8.2737	1	6.4919e-17	1.2984e-16	7.9578e-14	TRUE
RPF2_CCDS5088.1_ex1_6:111306278-111306301:+_5-1	RPF2	63.304/34.812	146.28/189.92	46.948	166.68	414.81	210.41	8.2543	1	7.6468e-17	1.5294e-16	9.3106e-14	TRUE
C4orf26_CCDS3569.1_ex1_4:76489471-76489494:-_5-4	C4orf26	25.148/23.522	167.01/72.713	24.321	110.21	1.3235	109	8.2265	1	9.7329e-17	1.9466e-16	1.1752e-13	TRUE
TPST1_CCDS5533.1_ex0_7:65705713-65705736:-_5-1	TPST1	109.26/143.95	420.42/244.18	125.42	320.41	604.44	562.07	8.2247	1	9.7812e-17	1.9562e-16	1.1752e-13	TRUE
SUDS3_CCDS44993.1_ex6_12:118838484-118838507:+_5-5	SUDS3	297.44/301.08	557.48/644.65	299.25	599.48	6.598	1341.2	8.1981	1	1.221e-16	2.442e-16	1.4573e-13	TRUE
RBFOX2_CCDS13921.1_ex7_22:36164327-36164350:+_5-2	RBFOX2	119.67/121.37	211.94/455.81	120.52	310.82	1.4453	540.12	8.1882	1	1.3254e-16	2.6508e-16	1.5716e-13	TRUE
ZNF419_CCDS42637.1_ex3_19:58004583-58004606:+_6-6	ZNF419	208.99/220.16	476.86/459.07	214.5	467.88	62.406	961.34	8.1719	1	1.5177e-16	3.0354e-16	1.7879e-13	TRUE
IL3_CCDS4149.1_ex1_5:131396657-131396680:+_5-3	IL3	91.054/124.19	147.43/549.14	106.34	284.56	552.41	476.59	8.1636	1	1.6258e-16	3.2516e-16	1.9029e-13	TRUE
LUC7L_CCDS10401.1_ex3_16:249173-249196:-_5-1	LUC7L	472.61/501.48	688.79/1093.9	486.83	868.05	416.7	2181.8	8.1613	1	1.6571e-16	3.3141e-16	1.9271e-13	TRUE
NME5_CCDS4197.1_ex3_5:137464998-137465021:+_5-1	NME5	25.148/36.694	56.44/278.91	30.379	125.5	67.235	136.15	8.152	1	1.7975e-16	3.5951e-16	2.0771e-13	TRUE
ERI2_CCDS10590.1_ex7_16:20814208-20814231:-_5-3	ERI2	150.02/79.032	343.24/243.1	108.89	288.87	2583.3	488.03	8.1467	1	1.8692e-16	3.7384e-16	2.1462e-13	TRUE
RPUSD1_CCDS10426.1_ex3_16:837367-837390:-_5-4	RPUSD1	365.08/461.96	684.19/843.25	410.68	759.57	4709	1840.5	8.1324	1	2.1051e-16	4.2102e-16	2.3897e-13	TRUE
SLURP1_CCDS6387.1_ex1_8:143823284-143823307:+_5-5	SLURP1	340.8/323.66	541.36/770.54	332.12	645.86	147.01	1488.5	8.1322	1	2.1076e-16	4.2151e-16	2.3897e-13	TRUE
PSMB7_CCDS6855.1_ex4_9:127174653-127174676:+_5-2	PSMB7	327.79/465.73	1065.4/501.39	390.72	730.9	9585.5	1751.1	8.1293	1	2.1597e-16	4.3195e-16	2.4336e-13	TRUE
SLC22A10_CCDS41661.1_ex2_11:63064856-63064879:-_5-3	SLC22A10	34.687/37.634	87.539/222.48	36.131	139.57	4.3448	161.93	8.1284	1	2.179e-16	4.3581e-16	2.4402e-13	TRUE
RALGPS2_CCDS1325.1_ex5_1:178790766-178790789:-_5-2	RALGPS2	196.85/269.09	541.36/444.96	230.15	490.8	2624.9	1031.5	8.1156	1	2.4168e-16	4.8336e-16	2.6899e-13	TRUE
ELF3_CCDS1419.1_ex0_1:201980404-201980427:-_5-1	ELF3	271.43/283.2	413.51/767.28	277.25	563.28	69.294	1242.6	8.1142	1	2.444e-16	4.888e-16	2.7036e-13	TRUE
ARL14_CCDS3192.1_ex0_3:160395403-160395426:+_5-5	ARL14	93.655/89.382	406.59/160.62	91.494	255.56	9.1335	410.05	8.1023	1	2.6954e-16	5.3908e-16	2.961e-13	TRUE
PDIA6_CCDS1675.1_ex8_2:10933252-10933275:-_5-3	PDIA6	354.68/380.11	491.83/984.33	367.17	695.8	323.47	1645.6	8.1011	1	2.7229e-16	5.4458e-16	2.961e-13	TRUE
DCK_CCDS3548.1_ex2_4:71888174-71888197:-_5-3	DCK	101.46/62.097	322.51/167.13	79.378	232.17	786.26	355.75	8.101	1	2.7257e-16	5.4514e-16	2.961e-13	TRUE
CECR6_CCDS13740.1_ex0_22:17601733-17601756:+_9-9	CECR6	398.04/429.03	692.25/837.82	413.24	761.57	480.57	1852	8.0939	1	2.8896e-16	5.7791e-16	3.1204e-13	TRUE
CNNM2_CCDS44474.1_ex0_10:104678483-104678506:+_5-1	CNNM2	107.53/140.19	376.65/259.38	122.78	312.56	535.6	550.26	8.0905	1	2.9714e-16	5.9429e-16	3.1898e-13	TRUE
SLC25A37_CCDS47828.1_ex1_8:23423717-23423740:-_5-3	SLC25A37	369.42/357.53	928.37/512.24	363.42	689.61	70.711	1628.8	8.0823	1	3.1778e-16	6.3557e-16	3.3913e-13	TRUE
ZNF710_CCDS10358.1_ex0_15:90611080-90611103:+_5-2	ZNF710	386.76/398.92	882.3/606.66	392.8	731.62	73.968	1760.4	8.0754	1	3.3637e-16	6.7275e-16	3.5687e-13	TRUE
PHKG1_CCDS5525.1_ex3_7:56149870-56149893:-_5-1	PHKG1	416.25/301.08	601.25/758.6	354.01	675.36	6675.5	1586.6	8.0677	1	3.5807e-16	7.1615e-16	3.7768e-13	TRUE
TMEM186_CCDS10535.1_ex0_16:8890304-8890327:+_5-5	TMEM186	139.62/164.65	298.32/438.45	151.62	361.66	313.9	679.5	8.0578	1	3.884e-16	7.7679e-16	4.0729e-13	TRUE
SYT16_CCDS45121.1_ex1_14:62536478-62536501:+_5-3	SYT16	203.79/176.88	293.72/614.26	189.86	424.76	362.41	850.89	8.0529	1	4.0416e-16	8.0831e-16	4.2139e-13	TRUE
TRIM35_CCDS6056.2_ex5_8:27168307-27168330:+_5-2	TRIM35	270.56/334.01	593.19/599.07	300.61	596.12	2018.2	1347.3	8.0508	1	4.1111e-16	8.2223e-16	4.2619e-13	TRUE
ABCC10_CCDS4896.1_ex0_6:43400561-43400584:+_5-2	ABCC10	244.54/236.16	438.85/579.53	240.31	504.31	35.189	1077	8.0442	1	4.3406e-16	8.6812e-16	4.4742e-13	TRUE
GLRX2_CCDS1380.1_ex1_1:193066723-193066746:-_5-1	GLRX2	64.171/91.263	158.95/319.07	76.529	225.21	369.82	342.98	8.0282	1	4.9463e-16	9.8925e-16	5.0697e-13	TRUE
NUTF2_CCDS10848.1_ex1_16:67902248-67902271:+_5-3	NUTF2	292.24/381.05	571.31/726.04	333.7	644.04	3960.8	1495.6	8.0249	1	5.0824e-16	1.0165e-15	5.18e-13	TRUE
GPR113_CCDS33159.2_ex7_2:26536616-26536639:+_5-4	GPR113	393.7/356.59	627.75/787.9	374.68	703.28	689.13	1679.2	8.0188	1	5.3396e-16	1.0679e-15	5.4117e-13	TRUE
FKBP6_CCDS43595.1_ex4_7:72745688-72745711:+_5-4	FKBP6	292.24/321.77	529.84/688.06	306.65	603.79	436.4	1374.3	8.0152	1	5.4984e-16	1.0997e-15	5.5417e-13	TRUE
PROM1_CCDS47029.1_ex21_4:16026877-16026900:-_5-4	PROM1	26.015/18.817	44.921/231.16	22.127	101.94	26.075	99.166	8.0146	1	5.5989e-16	1.1198e-15	5.5557e-13	TRUE
MIXL1_CCDS1552.1_ex0_1:226411533-226411556:+_5-1	MIXL1	607.89/543.82	896.12/1075.5	574.96	981.72	2054.4	2576.8	8.013	1	5.5979e-16	1.1196e-15	5.5557e-13	TRUE
BNIP1_CCDS43400.1_ex1_5:172573873-172573896:-_5-1	BNIP1	80.648/103.49	171.62/374.42	91.361	253.5	262	409.45	8.0128	1	5.6041e-16	1.1208e-15	5.5557e-13	TRUE
HIVEP3_CCDS44124.1_ex5_1:42048596-42048619:+_5-1	HIVEP3	346/217.34	798.22/383.1	274.23	552.99	8388.3	1229	7.9517	1	9.1986e-16	1.8397e-15	9.0695e-13	TRUE
MCMDC2_CCDS47868.1_ex3_8:67789713-67789736:+_5-2	MCMDC2	9.539/3.7634	40.314/55.348	6.0024	47.238	17.52	26.901	7.9504	1	1.0608e-15	2.1216e-15	1.0237e-12	TRUE
CXXC1_CCDS11945.1_ex11_18:47812446-47812469:-_5-2	CXXC1	424.92/327.42	850.05/573.02	373	697.92	4773.1	1671.7	7.9471	1	9.5445e-16	1.9089e-15	9.3597e-13	TRUE
C17orf58_CCDS42375.1_ex0_17:65989140-65989163:+_8-7	C17orf58	77.179/106.32	155.5/403.72	90.585	250.56	427.22	405.98	7.9399	1	1.0119e-15	2.0238e-15	9.8696e-13	TRUE
DNAJC22_CCDS8785.1_ex0_12:49743127-49743150:+_5-5	DNAJC22	340.8/346.24	625.44/685.89	343.51	654.97	14.769	1539.5	7.938	1	1.0273e-15	2.0546e-15	9.9665e-13	TRUE
ZHX2_CCDS6336.1_ex0_8:123964827-123964850:-_5-3	ZHX2	275.76/242.74	399.68/698.91	258.73	528.53	545.75	1159.5	7.9234	1	1.1556e-15	2.3113e-15	1.1093e-12	TRUE
SLC25A13_CCDS55130.1_ex10_7:95818938-95818961:-_5-2	SLC25A13	82.382/111.96	162.41/416.74	96.041	260.17	440.06	430.43	7.911	1	1.2766e-15	2.5532e-15	1.219e-12	TRUE
SOD3_CCDS3430.1_ex0_4:24801407-24801430:-_5-3	SOD3	403.24/346.24	435.39/1116.7	373.65	697.3	1627	1674.6	7.909	1	1.2973e-15	2.5945e-15	1.2322e-12	TRUE
PRRC2B_CCDS48044.1_ex10_9:134340169-134340192:+_5-3	PRRC2B	229.8/183.47	441.15/449.3	205.33	445.21	1076.9	920.24	7.9073	1	1.3147e-15	2.6295e-15	1.2423e-12	TRUE
HCST_CCDS32998.1_ex1_19:36394304-36394327:-_5-1	HCST	183.84/127.96	285.65/454.73	153.38	360.41	1574.3	687.39	7.8966	1	1.433e-15	2.866e-15	1.347e-12	TRUE
ZNF714_CCDS54239.1_ex2_19:21299724-21299747:+_4-2	ZNF714	130.08/130.78	319.06/323.41	130.43	321.23	0.24683	584.54	7.8916	1	1.4916e-15	2.9831e-15	1.3948e-12	TRUE
EPB41L1_CCDS13271.1_ex5_20:34773095-34773118:+_5-2	EPB41L1	222/118.55	446.91/313.64	162.23	374.39	5480.3	727.07	7.8682	1	1.7984e-15	3.5968e-15	1.6731e-12	TRUE
SMIM18_CCDS56529.1_ex0_8:30502960-30502983:+_5-4	SMIM18	176.04/149.6	401.99/348.37	162.28	374.22	350.13	727.29	7.8589	1	1.9383e-15	3.8766e-15	1.7941e-12	TRUE
CACYBP_CCDS1315.1_ex2_1:174975942-174975965:-_6-3	CACYBP	286.17/257.8	520.63/571.93	271.61	545.68	402.81	1217.3	7.8552	1	1.9957e-15	3.9913e-15	1.8378e-12	TRUE
TAS2R42_CCDS31747.1_ex0_12:11339375-11339398:+_5-4	TAS2R42	65.906/85.618	153.19/313.64	75.119	219.2	195.12	336.66	7.8528	1	2.0346e-15	4.0692e-15	1.8642e-12	TRUE
ARTN_CCDS501.1_ex2_1:44401991-44402014:+_5-1	ARTN	214.19/209.81	289.11/711.93	211.99	453.69	9.5994	950.08	7.8414	1	2.2272e-15	4.4544e-15	2.0304e-12	TRUE
SYNE3_CCDS9935.1_ex14_14:95932510-95932533:-_5-3	SYNE3	614.83/555.11	1125.3/862.79	584.21	985.35	1784.6	2618.2	7.8397	1	2.2579e-15	4.5158e-15	2.0404e-12	TRUE
EVC_CCDS3383.1_ex1_4:5721009-5721032:+_5-2	EVC	247.15/238.98	413.51/608.83	243.03	501.75	33.358	1089.2	7.8396	1	2.2606e-15	4.5212e-15	2.0404e-12	TRUE
SYNDIG1L_CCDS41970.1_ex2_14:74876313-74876336:-_5-5	SYNDIG1L	165.63/143.01	335.18/385.27	153.91	359.35	256.19	689.76	7.8226	1	2.5871e-15	5.1741e-15	2.3235e-12	TRUE
DCTD_CCDS34108.1_ex3_4:183836181-183836204:+_5-5	DCTD	120.54/117.61	506.8/176.9	119.06	299.43	4.294	533.61	7.8083	1	2.8987e-15	5.7975e-15	2.5905e-12	TRUE
FA2H_CCDS10911.1_ex6_16:74808517-74808540:-_5-5	FA2H	349.47/374.46	505.65/904.03	361.75	676.11	312.32	1621.3	7.8073	1	2.9216e-15	5.8431e-15	2.5982e-12	TRUE
QRFPR_CCDS3719.1_ex5_4:122301640-122301663:+_5-5	QRFPR	377.22/350.94	635.81/724.96	363.85	678.92	345.49	1630.6	7.8025	1	3.0337e-15	6.0674e-15	2.6847e-12	TRUE
MTMR8_CCDS14379.1_ex11_X:63576166-63576189:-_5-4	MTMR8	248.01/236.16	611.62/406.97	242.01	498.91	70.311	1084.6	7.8006	1	3.0806e-15	6.1613e-15	2.713e-12	TRUE
TMEM225_CCDS31697.1_ex3_11:123755972-123755995:+_5-5	TMEM225	129.21/155.24	357.07/320.15	141.63	338.11	339.55	634.74	7.7985	1	3.1313e-15	6.2626e-15	2.7443e-12	TRUE
EEPD1_CCDS34619.1_ex0_7:36194441-36194464:-_5-3	EEPD1	408.44/354.7	748.69/658.76	380.63	702.28	1445.6	1705.9	7.7879	1	3.4054e-15	6.8108e-15	2.9702e-12	TRUE
ARL13A_CCDS55463.1_ex2_X:100240767-100240790:+_5-2	ARL13A	224.6/233.33	616.23/371.16	228.92	478.25	38.143	1026	7.7839	1	3.5163e-15	7.0327e-15	3.0523e-12	TRUE
CABP4_CCDS8166.1_ex1_11:67223672-67223695:-_5-5	CABP4	338.2/367.88	396.23/1104.8	352.73	661.64	440.53	1580.8	7.7696	1	3.936e-15	7.8721e-15	3.4003e-12	TRUE
FAM214B_CCDS6578.1_ex6_9:35107904-35107927:+_5-5	FAM214B	143.08/155.24	255.71/476.43	149.04	349.04	73.93	667.95	7.7386	1	5.027e-15	1.0054e-14	4.3222e-12	TRUE
TDGF1_CCDS2742.1_ex2_3:46620801-46620824:-_5-2	TDGF1	144.82/118.55	416.96/243.1	131.03	318.38	345.93	587.23	7.7313	1	5.3208e-15	1.0642e-14	4.5532e-12	TRUE
ADAM18_CCDS55225.1_ex4_8:39467011-39467034:-_5-5	ADAM18	279.23/177.82	443.45/491.62	222.83	466.92	5206.8	998.67	7.7238	1	5.6476e-15	1.1295e-14	4.8041e-12	TRUE
GBP4_CCDS721.1_ex9_1:89662931-89662954:+_5-5	GBP4	51.164/56.452	112.88/266.98	53.743	173.61	13.99	240.86	7.7234	1	5.6669e-15	1.1334e-14	4.8041e-12	TRUE
SLC5A11_CCDS10625.1_ex3_16:24883520-24883543:-_5-1	SLC5A11	187.31/246.51	272.98/756.43	214.88	454.43	1760.2	963.03	7.7192	1	5.8538e-15	1.1708e-14	4.9395e-12	TRUE
HSD17B14_CCDS12736.1_ex3_19:49318292-49318315:-_5-1	HSD17B14	453.54/361.29	1133.4/474.26	404.79	733.17	4268.3	1814.2	7.7096	1	6.3088e-15	1.2618e-14	5.2987e-12	TRUE
DUSP10_CCDS1528.1_ex0_1:221875883-221875906:-_10-1	DUSP10	26.883/0.94086	40.314/44.496	5.1995	42.353	488.29	23.303	7.6966	1	8.1288e-15	1.6258e-14	6.6729e-12	TRUE
GYS2_CCDS8690.1_ex12_12:21727173-21727196:-_5-3	GYS2	452.67/372.58	689.94/795.5	410.68	740.84	3214.6	1840.5	7.6959	1	7.0225e-15	1.4045e-14	5.871e-12	TRUE
ZSWIM8_CCDS44440.1_ex8_10:75551136-75551159:+_5-3	ZSWIM8	142.22/98.79	251.1/348.37	118.53	295.76	950.73	531.23	7.6895	1	7.3877e-15	1.4775e-14	6.148e-12	TRUE
KITLG_CCDS31867.1_ex4_12:88912484-88912507:+_5-2	KITLG	202.92/192.88	448.06/405.89	197.83	426.45	50.446	886.63	7.6779	1	8.088e-15	1.6176e-14	6.6729e-12	TRUE
GFOD2_CCDS10845.1_ex1_16:67719479-67719502:-_7-6	GFOD2	144.82/113.84	539.05/181.24	128.4	312.58	481.45	575.46	7.6778	1	8.0929e-15	1.6186e-14	6.6729e-12	TRUE
ZNF114_CCDS12713.1_ex2_19:48789269-48789292:+_5-3	ZNF114	565.4/556.05	960.62/930.07	560.71	945.22	43.738	2512.9	7.6706	1	8.5604e-15	1.7121e-14	6.9956e-12	TRUE
ATOH7_CCDS7276.1_ex0_10:69991341-69991364:-_5-5	ATOH7	298.31/201.34	410.05/607.75	245.08	499.21	4746.3	1098.4	7.668	1	8.7376e-15	1.7475e-14	7.1083e-12	TRUE
C1orf122_CCDS427.2_ex1_1:38274266-38274289:-_7-1	C1orf122	267.96/318.95	721.04/450.38	292.35	569.87	1302.6	1310.2	7.6671	1	8.7992e-15	1.7598e-14	7.1265e-12	TRUE
ZNF142_CCDS42817.1_ex4_2:219514112-219514135:+_5-5	ZNF142	111.87/111.02	248.79/321.24	111.44	282.71	0.35675	499.45	7.6633	1	9.0605e-15	1.8121e-14	7.3055e-12	TRUE
DENND2C_CCDS58018.1_ex17_1:115168367-115168390:-_5-5	DENND2C	83.249/53.629	345.55/115.04	66.82	199.39	443.92	299.47	7.6609	1	9.233e-15	1.8466e-14	7.4117e-12	TRUE
STARD13_CCDS9348.1_ex9_13:33703734-33703757:-_5-3	STARD13	234.14/197.58	679.58/301.7	215.08	452.81	669.44	963.94	7.6569	1	9.524e-15	1.9048e-14	7.6116e-12	TRUE
BACH2_CCDS5026.1_ex2_6:90661499-90661522:-_5-4	BACH2	186.44/243.68	421.57/479.69	213.15	449.69	1645.5	955.28	7.6531	1	9.8105e-15	1.9621e-14	7.8062e-12	TRUE
IFI30_CCDS46015.1_ex1_19:18285850-18285873:+_5-3	IFI30	265.36/313.31	329.42/962.63	288.34	563.14	1151.6	1292.2	7.6446	1	1.0484e-14	2.0967e-14	8.3054e-12	TRUE
GPRC5C_CCDS11699.1_ex1_17:72436032-72436055:+_5-1	GPRC5C	409.31/414.92	876.54/625.11	412.1	740.23	15.739	1846.9	7.6351	1	1.1286e-14	2.2571e-14	8.9017e-12	TRUE
CCDC92_CCDS9256.1_ex0_12:124421942-124421965:+_5-1	CCDC92	232.4/227.69	686.49/328.84	230.03	475.13	11.121	1030.9	7.6334	1	1.1433e-14	2.2865e-14	8.9787e-12	TRUE
PTPN3_CCDS48000.1_ex17_9:112200456-112200479:+_5-5	PTPN3	130.08/140.19	234.97/442.79	135.04	322.56	51.136	605.2	7.6227	1	1.2423e-14	2.4847e-14	9.7148e-12	TRUE
UBE2R2_CCDS6546.1_ex2_9:33900201-33900224:-_5-4	UBE2R2	127.48/48.925	562.09/87.906	78.984	222.33	3255	353.98	7.6191	1	1.2777e-14	2.5554e-14	9.9484e-12	TRUE
CCT5_CCDS3877.1_ex3_5:10256092-10256115:+_5-1	CCT5	262.76/295.43	575.91/520.93	278.61	547.73	534.27	1248.7	7.6158	1	1.3101e-14	2.6202e-14	1.0157e-11	TRUE
DNTTIP2_CCDS44174.1_ex5_1:94343208-94343231:+_5-3	DNTTIP2	217.66/227.69	494.13/434.11	222.62	463.15	50.267	997.71	7.6149	1	1.3191e-14	2.6382e-14	1.0183e-11	TRUE
NUDT5_CCDS7089.1_ex5_10:12219863-12219886:+_5-3	NUDT5	481.28/468.55	681.88/1000.6	474.87	826.02	81.111	2128.2	7.6115	1	1.3542e-14	2.7085e-14	1.041e-11	TRUE
DCTN3_CCDS65028.1_ex3_9:34617892-34617915:+_6-2	DCTN3	170.83/112.9	390.47/276.74	138.88	328.73	1695.8	622.43	7.6094	1	1.3771e-14	2.7542e-14	1.0541e-11	TRUE
CNPPD1_CCDS2433.1_ex5_2:220040334-220040357:+_5-4	CNPPD1	181.24/149.6	411.2/335.35	164.66	371.34	501.81	737.96	7.6083	1	1.3888e-14	2.7775e-14	1.0586e-11	TRUE
HECTD2_CCDS60591.1_ex2_10:93220264-93220287:-_5-5	HECTD2	176.04/140.19	195.81/657.67	157.09	358.88	644.66	704.05	7.6047	1	1.4279e-14	2.8558e-14	1.0839e-11	TRUE
TNFRSF9_CCDS92.1_ex5_1:7998815-7998838:-_5-5	TNFRSF9	326.93/312.37	555.18/664.18	319.56	607.24	106.03	1432.2	7.6016	1	1.4623e-14	2.9246e-14	1.1054e-11	TRUE
DBH_CCDS6977.2_ex3_9:136508534-136508557:+_5-4	DBH	302.65/218.28	534.45/495.97	257.03	514.85	3582.5	1151.9	7.5964	1	1.5219e-14	3.0438e-14	1.1456e-11	TRUE
BAG2_CCDS4961.1_ex2_6:57048775-57048798:+_5-4	BAG2	299.18/251.21	487.22/599.07	274.15	540.26	1152.6	1228.6	7.5919	1	1.5761e-14	3.1522e-14	1.1815e-11	TRUE
BCL2L1_CCDS13188.1_ex1_20:30309821-30309844:-_5-2	BCL2L1	256.69/251.21	617.38/420	253.93	509.21	14.991	1138	7.5673	1	1.9058e-14	3.8115e-14	1.4228e-11	TRUE
FARP1_CCDS32000.1_ex0_13:98865630-98865653:+_9-2	FARP1	177.77/195.7	528.69/310.39	186.52	405.09	160.78	835.93	7.5598	1	2.0182e-14	4.0364e-14	1.5006e-11	TRUE
CYP4A22_CCDS30707.1_ex1_1:47606468-47606491:+_5-1	CYP4A22	135.28/102.55	403.14/210.54	117.79	291.34	538.06	527.88	7.5539	1	2.1124e-14	4.2247e-14	1.5642e-11	TRUE
C5orf49_CCDS43300.1_ex1_5:7835575-7835598:+_5-3	C5orf49	0/0.94086	13.822/4.3411	0.22262	7.7631	0.56543	0.99773	7.549	1	3.7278e-14	7.4557e-14	2.6213e-11	TRUE
TNPO2_CCDS45991.1_ex17_19:12826044-12826067:+_5-3	TNPO2	450.93/460.08	607.01/1045.1	455.48	796.49	41.836	2041.3	7.5476	1	2.2172e-14	4.4345e-14	1.6352e-11	TRUE
MTMR6_CCDS9313.1_ex8_13:25835819-25835842:-_5-1	MTMR6	165.63/167.47	240.73/576.28	166.55	372.47	1.6961	746.43	7.5372	1	2.4012e-14	4.8024e-14	1.758e-11	TRUE
CHAC2_CCDS33196.1_ex1_2:53999073-53999096:-_5-2	CHAC2	125.74/168.41	469.95/243.1	145.52	338	915.32	652.19	7.5371	1	2.4032e-14	4.8063e-14	1.758e-11	TRUE
TMEM178B_CCDS59086.1_ex0_7:140774285-140774308:+_5-2	TMEM178B	355.54/399.87	711.83/662.01	377.05	686.47	983.06	1689.8	7.5269	1	2.5977e-14	5.1954e-14	1.8926e-11	TRUE
LRRCC1_CCDS43750.1_ex5_8:86027624-86027647:-_5-3	LRRCC1	137.01/192.88	181.99/734.72	162.56	365.69	1571.6	728.57	7.5254	1	2.6273e-14	5.2547e-14	1.9066e-11	TRUE
IMPAD1_CCDS6169.1_ex3_8:57892734-57892757:-_5-4	IMPAD1	63.304/80.914	258.01/164.96	71.57	206.31	155.63	320.76	7.5231	1	2.6749e-14	5.3498e-14	1.9334e-11	TRUE
LAPTM5_CCDS337.1_ex2_1:31210509-31210532:+_5-1	LAPTM5	143.95/113.84	352.46/269.15	128.02	308	454.79	573.73	7.5141	1	2.8658e-14	5.7316e-14	2.0631e-11	TRUE
CAPS2_CCDS66424.1_ex12_12:75716975-75716998:+_5-4	CAPS2	220.26/159.01	536.75/304.96	187.15	404.59	1888.7	838.73	7.5081	1	2.9997e-14	5.9995e-14	2.151e-11	TRUE
TOR3A_CCDS1329.1_ex2_1:179054867-179054890:-_5-3	TOR3A	197.72/119.49	312.15/393.95	153.71	350.67	3107.7	688.87	7.5044	1	3.0852e-14	6.1703e-14	2.2036e-11	TRUE
UBE3C_CCDS34789.1_ex7_7:156974906-156974929:-_5-4	UBE3C	84.116/79.032	412.35/122.63	81.535	224.89	12.928	365.41	7.4995	1	3.2024e-14	6.4047e-14	2.2783e-11	TRUE
TMEM99_CCDS42319.1_ex0_17:38990967-38990990:-_5-2	TMEM99	112.73/125.13	292.56/290.85	118.77	291.71	76.945	532.3	7.4955	1	3.3021e-14	6.6042e-14	2.3401e-11	TRUE
C18orf54_CCDS11956.1_ex1_18:51888184-51888207:+_5-2	C18orf54	46.828/19.758	56.44/246.36	30.427	117.94	382.81	136.36	7.4945	1	3.3425e-14	6.685e-14	2.3595e-11	TRUE
CEP85L_CCDS43498.1_ex10_6:118887235-118887258:+_5-3	CEP85L	121.41/158.06	286.8/367.9	138.53	324.83	674.87	620.84	7.4772	1	3.7975e-14	7.595e-14	2.66e-11	TRUE
CPLX2_CCDS4396.1_ex2_5:175306845-175306868:-_5-4	CPLX2	189.05/210.75	445.76/400.46	199.6	422.5	235.78	894.57	7.4525	1	4.5793e-14	9.1586e-14	3.1953e-11	TRUE
SULF2_CCDS13408.1_ex17_20:46331354-46331377:-_5-4	SULF2	425.79/436.56	749.84/767.28	431.14	758.51	58.04	1932.2	7.4475	1	4.7557e-14	9.5115e-14	3.3057e-11	TRUE
BID_CCDS13747.1_ex1_22:18220983-18221006:-_11-5	BID	195.12/236.16	547.12/362.48	214.66	445.33	844.07	962.03	7.4371	1	5.1457e-14	1.0291e-13	3.563e-11	TRUE
PRR18_CCDS5291.1_ex0_6:166721203-166721226:-_5-2	PRR18	602.69/628.49	951.41/1063.6	615.46	1005.9	332.98	2758.3	7.4347	1	5.2413e-14	1.0483e-13	3.6154e-11	TRUE
CPE_CCDS3810.1_ex3_4:166403489-166403512:+_5-5	CPE	109.26/155.24	346.7/276.74	130.24	309.75	1065.1	583.7	7.4301	1	5.4248e-14	1.085e-13	3.7278e-11	TRUE
KLHL5_CCDS33974.1_ex2_4:39082733-39082756:-_5-1	KLHL5	102.33/128.9	260.31/308.22	114.85	283.25	354.17	514.71	7.4229	1	5.7273e-14	1.1455e-13	3.9209e-11	TRUE
CLUAP1_CCDS32381.1_ex7_16:3573259-3573282:+_6-5	CLUAP1	0/8.4677	8.0628/28.217	0.82562	15.103	59.084	3.7002	7.4225	1	8.6268e-14	1.7254e-13	5.5696e-11	TRUE
LMAN1_CCDS11974.1_ex8_18:57020452-57020475:+_5-1	LMAN1	118.8/141.13	263.77/360.31	129.49	308.28	249.67	580.32	7.4221	1	5.7644e-14	1.1529e-13	3.9315e-11	TRUE
PPP1R3A_CCDS5759.1_ex0_7:113519875-113519898:+_5-4	PPP1R3A	128.34/63.038	135.92/420	89.953	238.94	2198.2	403.14	7.4202	1	5.8466e-14	1.1693e-13	3.9726e-11	TRUE
LIPM_CCDS44457.1_ex2_10:90572884-90572907:-_5-4	LIPM	133.55/127.96	382.41/251.78	130.72	310.3	15.619	585.85	7.4191	1	5.8954e-14	1.1791e-13	3.9908e-11	TRUE
IRF2BPL_CCDS9854.1_ex0_14:77493560-77493583:-_5-3	IRF2BPL	305.25/353.76	733.71/512.24	328.61	613.06	1178.5	1472.7	7.4121	1	6.2157e-14	1.2431e-13	4.192e-11	TRUE
TNFRSF18_CCDS10.1_ex4_1:1141755-1141778:+_5-3	TNFRSF18	186.44/122.31	282.2/418.91	151.01	343.83	2079.1	676.79	7.4116	1	6.2402e-14	1.248e-13	4.1929e-11	TRUE
LRRC43_CCDS41854.1_ex3_12:122677329-122677352:+_5-5	LRRC43	126.61/101.61	191.2/411.32	113.42	280.44	313.32	508.34	7.4078	1	6.4184e-14	1.2837e-13	4.2967e-11	TRUE
PA2G4_CCDS8902.1_ex3_12:56500956-56500979:+_5-2	PA2G4	390.23/309.54	707.22/578.45	347.55	639.6	3266.2	1557.6	7.3998	1	6.8185e-14	1.3637e-13	4.5478e-11	TRUE
HIST1H2BD_CCDS4587.1_ex0_6:26158556-26158579:+_5-3	HIST1H2BD	121.41/122.31	239.58/362.48	121.86	294.69	0.41102	546.13	7.3958	1	7.029e-14	1.4058e-13	4.671e-11	TRUE
MYL10_CCDS34713.1_ex4_7:101266322-101266345:+_5-5	MYL10	338.2/360.35	852.35/482.94	349.1	641.59	245.36	1564.6	7.3947	1	7.0856e-14	1.4171e-13	4.6914e-11	TRUE
GPR37L1_CCDS1420.1_ex0_1:202092643-202092666:-_5-4	GPR37L1	55.5/54.57	120.94/242.01	55.033	171.09	0.4321	246.64	7.3899	1	7.348e-14	1.4696e-13	4.8475e-11	TRUE
ACOT8_CCDS13378.1_ex4_20:44483872-44483895:-_5-5	ACOT8	441.39/488.31	696.86/920.3	464.26	800.82	1101.1	2080.7	7.3785	1	8.003e-14	1.6006e-13	5.2605e-11	TRUE
DPYSL3_CCDS43381.1_ex10_5:146795380-146795403:-_5-3	DPYSL3	143.08/111.02	241.88/375.5	126.04	301.38	516.08	564.87	7.3775	1	8.0648e-14	1.613e-13	5.2634e-11	TRUE
ZNF254_CCDS32983.1_ex3_19:24309395-24309418:-_11-8	ZNF254	61.57/155.24	138.22/460.15	97.777	252.21	4613.2	438.21	7.3775	1	8.0656e-14	1.6131e-13	5.2634e-11	TRUE
MCFD2_CCDS33192.1_ex0_2:47132717-47132740:-_10-2	MCFD2	35.554/51.747	208.48/100.93	42.895	145.06	132.25	192.24	7.3688	1	8.6175e-14	1.7235e-13	5.5696e-11	TRUE
RMDN3_CCDS10063.1_ex10_15:41044360-41044383:+_5-3	RMDN3	185.58/253.09	570.15/349.46	216.72	446.37	2292.8	971.28	7.3687	1	8.616e-14	1.7232e-13	5.5696e-11	TRUE
TRHR_CCDS6311.1_ex0_8:110100093-110100116:-_5-4	TRHR	85.851/79.032	120.94/414.57	82.371	223.94	23.256	369.16	7.368	1	8.6605e-14	1.7321e-13	5.5715e-11	TRUE
KLHL7_CCDS34609.1_ex2_7:23164356-23164379:-_6-3	KLHL7	44.226/58.333	408.9/64.031	50.793	161.85	99.979	227.64	7.361	1	9.1282e-14	1.8256e-13	5.8517e-11	TRUE
METAP2_CCDS9052.1_ex1_12:95869835-95869858:+_5-1	METAP2	119.67/116.67	279.89/295.19	118.16	287.44	4.5126	529.55	7.3562	1	9.4585e-14	1.8917e-13	6.0421e-11	TRUE
ELN_CCDS43598.1_ex17_7:73467521-73467544:-_5-5	ELN	584.48/574.87	1038.9/876.89	579.65	954.49	46.211	2597.8	7.3542	1	9.6038e-14	1.9208e-13	6.1134e-11	TRUE
GAS2L3_CCDS9079.1_ex1_12:100994289-100994312:+_5-2	GAS2L3	117.07/118.55	292.56/281.08	117.81	286.77	1.0939	527.97	7.3532	1	9.6747e-14	1.9349e-13	6.1369e-11	TRUE
IGF2BP3_CCDS5382.1_ex12_7:23458393-23458416:-_5-4	IGF2BP3	388.5/413.04	765.96/662.01	400.58	712.09	301.2	1795.3	7.3521	1	9.7542e-14	1.9508e-13	6.1637e-11	TRUE
TAS2R39_CCDS47729.1_ex0_7:142880645-142880668:-_5-1	TAS2R39	72.843/70.565	158.95/260.46	71.695	203.48	2.5961	321.31	7.3517	1	9.7848e-14	1.957e-13	6.1637e-11	TRUE
NLRP2_CCDS12913.1_ex4_19:55493787-55493810:+_5-4	NLRP2	424.05/365.99	974.45/506.82	393.96	702.76	1687.5	1765.6	7.3492	1	9.967e-14	1.9934e-13	6.2567e-11	TRUE
SLC35B4_CCDS34756.1_ex8_7:133994111-133994134:+_5-5	SLC35B4	218.53/267.2	563.24/414.57	241.64	483.22	1187.6	1083	7.3409	1	1.0608e-13	2.1216e-13	6.6362e-11	TRUE
ZNF136_CCDS32916.1_ex3_19:12297415-12297438:+_5-1	ZNF136	256.69/250.27	367.43/682.63	253.46	500.83	20.586	1135.9	7.3396	1	1.0713e-13	2.1427e-13	6.6791e-11	TRUE
NRN1L_CCDS10850.1_ex2_16:67919977-67920000:-_5-5	NRN1L	286.17/262.5	513.71/549.14	274.08	531.13	280.25	1228.3	7.3344	1	1.1134e-13	2.2268e-13	6.9176e-11	TRUE
SSRP1_CCDS7952.1_ex8_11:57099298-57099321:-_5-1	SSRP1	823.82/765.86	1523.9/995.19	794.31	1231.5	1680.3	3559.9	7.3271	1	1.1763e-13	2.3527e-13	7.2836e-11	TRUE
CARD9_CCDS48057.1_ex9_9:139265304-139265327:+_5-2	CARD9	262.76/186.29	621.99/327.75	221.25	451.51	2944.9	991.55	7.3125	1	1.3108e-13	2.6216e-13	8.0885e-11	TRUE
USP54_CCDS7329.2_ex19_10:75305327-75305350:+_5-5	USP54	139.62/95.968	426.18/186.67	115.75	282.06	960.89	518.78	7.3015	1	1.4224e-13	2.8449e-13	8.7476e-11	TRUE
LZTS2_CCDS7507.1_ex0_10:102762477-102762500:-_5-1	LZTS2	435.32/503.36	958.32/671.78	468.11	802.36	2317.5	2097.9	7.2976	1	1.4649e-13	2.9298e-13	8.9783e-11	TRUE
EVX1_CCDS5413.1_ex0_7:27282763-27282786:+_5-1	EVX1	513.37/480.78	943.35/749.92	496.81	841.09	531.23	2226.5	7.2962	1	1.4796e-13	2.9592e-13	9.0379e-11	TRUE
DYNC1H1_CCDS9966.1_ex18_14:102467340-102467363:-_5-2	DYNC1H1	696.35/749.87	1215.2/1064.6	722.61	1137.4	1432.7	3238.5	7.2892	1	1.5592e-13	3.1184e-13	9.4921e-11	TRUE
DMBT1_CCDS44490.1_ex3_10:124330410-124330433:-_5-4	DMBT1	117.94/114.78	278.74/286.51	116.35	282.6	4.9662	521.45	7.2804	1	1.6642e-13	3.3284e-13	1.0098e-10	TRUE
KLRC1_CCDS8625.1_ex4_12:10603136-10603159:-_5-2	KLRC1	410.18/413.98	565.55/928.99	412.07	724.84	7.2294	1846.8	7.278	1	1.6946e-13	3.3891e-13	1.0247e-10	TRUE
ASAH1_CCDS47813.1_ex7_8:17920723-17920746:-_5-1	ASAH1	0/0	3.4555/15.194	0.211	7.274	0	0.94562	7.2633	1	3.2236e-13	6.4473e-13	1.8625e-10	TRUE
WEE1_CCDS44536.1_ex2_11:9598167-9598190:+_5-3	WEE1	77.179/78.091	221.15/205.11	77.634	212.98	0.41624	347.93	7.2561	1	1.9915e-13	3.9831e-13	1.2003e-10	TRUE
ANKRD55_CCDS34161.1_ex4_5:55422869-55422892:+_5-3	ANKRD55	19.078/9.4086	103.66/46.666	13.404	69.561	48.157	60.072	7.2455	1	2.2481e-13	4.4963e-13	1.3505e-10	TRUE
SFMBT1_CCDS2867.1_ex16_3:52968820-52968843:+_5-4	SFMBT1	291.37/267.2	806.28/354.88	279.03	534.92	292.19	1250.5	7.2363	1	2.3048e-13	4.6096e-13	1.38e-10	TRUE
RAB24_CCDS34300.1_ex6_5:176730033-176730056:+_5-4	RAB24	242.81/336.83	521.78/568.68	285.98	544.72	4449.1	1281.7	7.2273	1	2.4641e-13	4.9283e-13	1.4705e-10	TRUE
CHRNA6_CCDS56536.1_ex3_8:42620253-42620276:+_5-5	CHRNA6	124.01/159.01	496.44/208.37	140.42	321.64	614.81	629.32	7.2236	1	2.5307e-13	5.0614e-13	1.5053e-10	TRUE
CCDC170_CCDS43515.1_ex2_6:151859187-151859210:-_5-2	CCDC170	307.85/345.3	502.2/721.7	326.04	602.03	701.71	1461.2	7.2201	1	2.5973e-13	5.1946e-13	1.5399e-10	TRUE
RBKS_CCDS1762.1_ex6_2:28081296-28081319:+_5-5	RBKS	128.34/103.49	211.94/367.9	115.25	279.24	309.6	516.52	7.2155	1	2.6869e-13	5.3738e-13	1.5878e-10	TRUE
ZNF780A_CCDS33026.2_ex0_19:40581881-40581904:+_8-1	ZNF780A	51.164/84.677	139.37/258.29	65.824	189.74	570.38	295	7.2145	1	2.7074e-13	5.4148e-13	1.5947e-10	TRUE
C12orf66_CCDS41803.1_ex1_12:64609690-64609713:+_5-4	C12orf66	229.8/173.12	329.42/523.1	199.46	415.12	1614.6	893.91	7.2131	1	2.7349e-13	5.4697e-13	1.6057e-10	TRUE
TPBG_CCDS4995.1_ex0_6:83074908-83074931:+_5-2	TPBG	242.81/200.4	245.34/815.03	220.59	447.19	901.25	988.62	7.2067	1	2.8656e-13	5.7312e-13	1.677e-10	TRUE
GPR155_CCDS2259.1_ex14_2:175346288-175346311:+_5-5	GPR155	130.08/141.13	195.81/500.31	135.49	313.01	61.099	607.23	7.2038	1	2.9287e-13	5.8575e-13	1.7084e-10	TRUE
IL2RG_CCDS14406.1_ex5_X:70330522-70330545:+_5-3	IL2RG	124.01/110.08	270.68/293.02	116.84	281.63	97.053	523.63	7.2016	1	2.9764e-13	5.9529e-13	1.7307e-10	TRUE
MUT_CCDS4924.1_ex11_6:49426846-49426869:+_5-3	MUT	452.67/444.09	680.73/872.55	448.36	770.7	36.825	2009.4	7.1909	1	3.219e-13	6.4379e-13	1.8625e-10	TRUE
DRD4_CCDS7710.1_ex2_11:639815-639838:-_5-4	DRD4	194.25/305.78	283.35/817.2	243.72	481.22	6298.9	1092.3	7.1861	1	3.3333e-13	6.6666e-13	1.9197e-10	TRUE
CASP3_CCDS3836.1_ex3_4:185553420-185553443:-_5-1	CASP3	104.93/139.25	203.87/406.97	120.88	288.05	591.81	541.73	7.1826	1	3.4204e-13	6.8408e-13	1.9637e-10	TRUE
ZNF365_CCDS7265.1_ex2_10:64415363-64415386:-_11-11	ZNF365	99.726/114.78	313.3/222.48	106.99	264.01	113.53	479.5	7.1708	1	3.729e-13	7.4579e-13	2.1341e-10	TRUE
PLK1_CCDS10616.1_ex1_16:23691446-23691469:-_5-3	PLK1	178.64/227.69	254.55/683.72	201.68	417.2	1207.3	903.86	7.1686	1	3.7896e-13	7.5791e-13	2.1619e-10	TRUE
NKX6-3_CCDS6118.1_ex1_8:41504766-41504789:-_5-5	NKX6-3	724.96/738.58	1098.8/1187.3	731.74	1142.2	92.659	3279.4	7.1677	1	3.8131e-13	7.6262e-13	2.1685e-10	TRUE
MYO7B_CCDS46405.1_ex21_2:128367244-128367267:-_5-5	MYO7B	163.03/229.57	240.73/678.29	193.46	404.1	2229.9	867.04	7.1535	1	4.2288e-13	8.4576e-13	2.3974e-10	TRUE
PAK2_CCDS3321.1_ex10_3:196544920-196544943:+_5-5	PAK2	230.67/273.79	458.43/526.35	251.31	491.22	931.39	1126.3	7.1487	1	4.3813e-13	8.7625e-13	2.4687e-10	TRUE
PDCD1_CCDS33428.1_ex3_2:242794971-242794994:+_5-4	PDCD1	1080.5/1070.7	1709.3/1445.6	1075.6	1571.9	48.09	4820.5	7.1487	1	4.3816e-13	8.7633e-13	2.4687e-10	TRUE
TASP1_CCDS13116.1_ex11_20:13605830-13605853:-_5-5	TASP1	196.85/183.47	517.17/307.13	190.04	398.55	89.568	851.71	7.1446	1	4.5135e-13	9.027e-13	2.5351e-10	TRUE
CACNG1_CCDS11668.1_ex0_17:65040898-65040921:+_5-1	CACNG1	380.69/309.54	885.75/438.45	343.28	623.19	2537.8	1538.5	7.1363	1	4.7948e-13	9.5895e-13	2.6847e-10	TRUE
VSIG8_CCDS30913.1_ex3_1:159827600-159827623:+_5-1	VSIG8	148.29/144.89	346.7/312.56	146.58	329.19	5.7641	656.93	7.1245	1	5.2229e-13	1.0446e-12	2.9154e-10	TRUE
GCC1_CCDS5796.1_ex0_7:127223279-127223302:+_5-1	GCC1	156.09/127.02	221.15/462.32	140.81	319.76	423.83	631.05	7.1238	1	5.2494e-13	1.0499e-12	2.9189e-10	TRUE
HNRNPUL1_CCDS12576.1_ex4_19:41782181-41782204:+_5-3	HNRNPUL1	128.34/197.58	343.24/355.97	159.24	349.55	2424.6	713.68	7.1235	1	5.2613e-13	1.0523e-12	2.9189e-10	TRUE
PIH1D1_CCDS12765.1_ex6_19:49952780-49952803:-_5-3	PIH1D1	136.15/127.96	315.6/295.19	131.99	305.23	33.548	591.53	7.1228	1	5.2875e-13	1.0575e-12	2.9245e-10	TRUE
FAM111B_CCDS44611.1_ex0_11:58892658-58892681:+_5-5	FAM111B	220.26/203.23	211.94/875.81	211.57	430.86	145.2	948.21	7.1212	1	5.3485e-13	1.0697e-12	2.9493e-10	TRUE
SLC1A5_CCDS12692.1_ex3_19:47282068-47282091:+_5-3	SLC1A5	350.34/353.76	582.82/691.31	352.05	634.76	5.8579	1577.8	7.1173	1	5.503e-13	1.1006e-12	3.0253e-10	TRUE
HFM1_CCDS30769.2_ex23_1:91818179-91818202:+_5-3	HFM1	78.913/125.13	270.68/230.08	99.375	249.55	1082.2	445.37	7.1162	1	5.5458e-13	1.1092e-12	3.0396e-10	TRUE
LAPTM4B_CCDS6275.1_ex1_8:98817618-98817641:-_5-5	LAPTM4B	193.38/194.76	359.37/453.64	194.07	403.76	0.94803	869.76	7.1103	1	5.7878e-13	1.1576e-12	3.161e-10	TRUE
FAM105B_CCDS43302.1_ex3_5:14681701-14681724:-_5-5	FAM105B	258.42/174.06	996.33/186.67	212.09	431.29	3592.8	950.51	7.11	1	5.8021e-13	1.1604e-12	3.161e-10	TRUE
ACE_CCDS11637.1_ex15_17:61566004-61566027:-_5-5	ACE	198.58/250.27	300.63/666.35	222.93	447.58	1340.1	999.12	7.1071	1	5.9243e-13	1.1849e-12	3.2179e-10	TRUE
C19orf67_CCDS59360.1_ex5_19:14196169-14196192:+_5-4	C19orf67	117.07/111.96	170.47/444.96	114.49	275.42	13.042	513.1	7.1049	1	6.0218e-13	1.2044e-12	3.2611e-10	TRUE
PPM1B_CCDS1816.1_ex0_2:44428956-44428979:+_11-6	PPM1B	226.33/328.36	521.78/519.84	272.62	520.81	5249.4	1221.8	7.1005	1	6.215e-13	1.243e-12	3.3557e-10	TRUE
LBP_CCDS13304.1_ex1_20:36978031-36978054:-_5-1	LBP	466.54/490.19	922.61/705.42	478.22	806.74	279.6	2143.2	7.0963	1	6.4082e-13	1.2816e-12	3.4498e-10	TRUE
CLN6_CCDS10227.1_ex4_15:68506666-68506689:+_5-3	CLN6	96.257/118.55	218.85/313.64	106.82	261.99	249.13	478.75	7.0917	1	6.622e-13	1.3244e-12	3.5543e-10	TRUE
SAMD3_CCDS34539.1_ex8_6:130535488-130535511:+_5-4	SAMD3	393.7/375.4	670.36/686.97	384.44	678.62	167.4	1723	7.0871	1	6.8484e-13	1.3697e-12	3.665e-10	TRUE
PKP1_CCDS30966.1_ex3_1:201285761-201285784:-_5-5	PKP1	75.445/110.08	207.33/264.8	91.134	234.31	605.13	408.43	7.0846	1	6.9716e-13	1.3943e-12	3.7199e-10	TRUE
ESYT1_CCDS53801.1_ex7_12:56526034-56526057:-_5-5	ESYT1	278.36/206.99	475.7/468.83	240.04	472.26	2561.1	1075.8	7.08	1	7.2093e-13	1.4419e-12	3.8355e-10	TRUE
PLCG2_CCDS42204.1_ex0_16:81819759-81819782:+_5-2	PLCG2	157.83/180.65	558.64/236.59	168.85	363.56	260.64	756.74	7.0779	1	7.3182e-13	1.4636e-12	3.882e-10	TRUE
AZIN1_CCDS6295.1_ex7_8:103851040-103851063:-_5-3	AZIN1	92.788/90.323	590.89/93.333	91.547	234.88	3.0399	410.29	7.0764	1	7.3954e-13	1.4791e-12	3.9116e-10	TRUE
C10orf71_CCDS44387.1_ex0_10:50532731-50532754:-_5-5	C10orf71	135.28/132.66	187.75/502.48	133.96	307.16	3.429	600.39	7.0684	1	7.8389e-13	1.5678e-12	4.1341e-10	TRUE
TRIP10_CCDS12172.1_ex5_19:6743551-6743574:-_5-3	TRIP10	272.29/268.15	558.64/476.43	270.21	515.9	8.6084	1211	7.0601	1	8.321e-13	1.6642e-12	4.3756e-10	TRUE
HOXB6_CCDS11531.1_ex1_17:46675321-46675344:-_5-4	HOXB6	267.09/302.96	491.83/584.96	284.46	536.38	643.81	1274.9	7.0555	1	8.6011e-13	1.7202e-12	4.5098e-10	TRUE
C9orf69_CCDS59155.1_ex0_9:139008556-139008579:+_5-3	C9orf69	81.515/63.038	145.13/270.23	71.684	198.04	171.41	321.27	7.0497	1	8.9678e-13	1.7936e-12	4.681e-10	TRUE
LCLAT1_CCDS1772.1_ex2_2:30756143-30756166:+_5-5	LCLAT1	161.3/158.06	252.25/480.77	159.67	348.25	5.2196	715.6	7.0495	1	8.9793e-13	1.7959e-12	4.681e-10	TRUE
KRTAP19-1_CCDS13594.1_ex0_21:31852442-31852465:-_5-1	KRTAP19-1	169.97/145.83	292.56/405.89	157.44	344.6	291.65	705.59	7.0459	1	9.2104e-13	1.8421e-12	4.7878e-10	TRUE
NXF3_CCDS14503.1_ex16_X:102339349-102339372:-_5-4	NXF3	90.187/119.49	524.08/124.81	103.81	255.78	431.43	465.25	7.0454	1	9.2443e-13	1.8489e-12	4.7917e-10	TRUE
ISCU_CCDS44966.1_ex1_12:108958146-108958169:+_5-3	ISCU	7.8046/0.94086	43.769/17.364	2.7684	27.579	28.704	12.407	7.0438	1	1.1926e-12	2.3852e-12	6.0101e-10	TRUE
GUCY2D_CCDS11127.1_ex2_17:7909991-7910014:-_5-5	GUCY2D	217.66/191.94	378.95/460.15	204.39	417.58	331.26	916.03	7.0438	1	9.3532e-13	1.8706e-12	4.8343e-10	TRUE
MINPP1_CCDS53551.1_ex0_10:89264951-89264974:-_10-3	MINPP1	463.07/496.77	665.76/975.65	479.63	805.95	568.03	2149.5	7.0383	1	9.7307e-13	1.9461e-12	5.001e-10	TRUE
PRKCH_CCDS9752.1_ex0_14:61788944-61788967:-_5-1	PRKCH	363.35/288.84	760.21/461.24	323.96	592.15	2784.6	1451.9	7.0383	1	9.7309e-13	1.9462e-12	5.001e-10	TRUE
KIAA1430_CCDS47168.1_ex3_4:186111941-186111964:-_5-4	KIAA1430	149.15/132.66	506.8/198.6	140.67	317.27	136.14	630.43	7.0336	1	1.006e-12	2.012e-12	5.1556e-10	TRUE
SUSD2_CCDS13824.1_ex3_22:24580242-24580265:+_5-2	SUSD2	424.05/397.98	382.41/1327.3	410.81	712.45	339.83	1841.1	7.0299	1	1.0335e-12	2.0669e-12	5.2813e-10	TRUE
SLC36A1_CCDS4316.1_ex5_5:150847265-150847288:+_5-4	SLC36A1	159.56/113.84	259.16/364.65	134.78	307.41	1052.4	604.04	7.0242	1	1.0766e-12	2.1531e-12	5.4862e-10	TRUE
HKDC1_CCDS7288.1_ex6_10:71003060-71003083:+_5-4	HKDC1	202.05/267.2	297.17/708.68	232.36	458.92	2132.7	1041.4	7.0208	1	1.1027e-12	2.2054e-12	5.5904e-10	TRUE
LRRC66_CCDS43229.1_ex0_4:52861926-52861949:+_5-1	LRRC66	320.86/302.96	395.08/834.57	311.78	574.22	160.23	1397.3	7.0208	1	1.1032e-12	2.2064e-12	5.5904e-10	TRUE
MZT2B_CCDS2157.1_ex0_2:130940011-130940034:-_5-2	MZT2B	841.16/620.97	772.88/1629	722.73	1122.1	24382	3239.1	7.0165	1	1.1373e-12	2.2745e-12	5.7471e-10	TRUE
PLS3_CCDS14568.1_ex2_X:114863546-114863569:+_5-1	PLS3	158.69/125.13	404.29/248.53	140.92	316.98	565.1	631.56	7.0059	1	1.227e-12	2.4539e-12	6.166e-10	TRUE
NOX1_CCDS14474.1_ex9_X:100118201-100118224:-_5-5	NOX1	106.66/83.737	130.16/437.36	94.508	238.61	263.77	423.56	7.0019	1	1.263e-12	2.526e-12	6.3295e-10	TRUE
BAG5_CCDS41995.1_ex0_14:104027176-104027199:+_5-4	BAG5	60.703/58.333	185.44/162.79	59.506	173.75	2.807	266.69	6.9956	1	1.321e-12	2.642e-12	6.6021e-10	TRUE
ZNF233_CCDS33047.1_ex3_19:44777557-44777580:+_5-3	ZNF233	26.883/47.043	47.225/324.49	35.566	123.84	207.13	159.39	6.992	1	1.3581e-12	2.7161e-12	6.7686e-10	TRUE
PIP5K1A_CCDS44219.1_ex1_1:151196707-151196730:+_9-1	PIP5K1A	261.02/300.13	467.64/594.72	279.9	527.37	765.86	1254.4	6.9873	1	1.401e-12	2.802e-12	6.9634e-10	TRUE
THEGL_CCDS58899.1_ex0_4:57396941-57396964:-_5-1	THEGL	182.11/110.08	268.38/375.5	141.59	317.45	2634.5	634.56	6.9814	1	1.4616e-12	2.9232e-12	7.2448e-10	TRUE
TCTN2_CCDS45007.1_ex5_12:124171488-124171511:+_5-5	TCTN2	186.44/206.05	342.09/474.26	196	402.79	192.29	878.42	6.9772	1	1.5054e-12	3.0109e-12	7.4417e-10	TRUE
CLSPN_CCDS396.1_ex19_1:36227586-36227609:+_5-4	CLSPN	51.164/47.043	285.65/81.395	49.06	152.5	8.4934	219.87	6.9761	1	1.5185e-12	3.037e-12	7.4858e-10	TRUE
RNF2_CCDS1365.1_ex2_1:185062224-185062247:+_5-3	RNF2	24.281/15.054	115.18/60.775	19.121	83.672	43.167	85.697	6.973	1	1.5818e-12	3.1637e-12	7.7561e-10	TRUE
KCNMA1_CCDS53545.1_ex27_10:79397135-79397158:-_5-1	KCNMA1	692.88/582.39	1127.6/899.68	635.24	1007.2	6114.9	2846.9	6.9719	1	1.5639e-12	3.1277e-12	7.6886e-10	TRUE
TMX3_CCDS32840.1_ex6_18:66354924-66354947:+_5-2	TMX3	84.116/106.32	296.02/191.01	94.568	237.79	247.28	423.83	6.9568	1	1.741e-12	3.482e-12	8.5135e-10	TRUE
CYP2S1_CCDS12573.1_ex1_19:41700476-41700499:-_5-2	CYP2S1	333.86/369.76	1118.4/351.63	351.35	627.13	644.6	1574.7	6.9496	1	1.8317e-12	3.6635e-12	8.933e-10	TRUE
PDPR_CCDS45520.1_ex5_16:70165278-70165301:-_5-4	PDPR	267.09/230.51	691.1/333.18	248.13	479.86	669.98	1112	6.949	1	1.8396e-12	3.6792e-12	8.9473e-10	TRUE
IGDCC4_CCDS10206.1_ex10_15:65685772-65685795:-_5-1	IGDCC4	341.67/402.69	453.82/942.01	370.93	653.84	1864.8	1662.4	6.939	1	1.975e-12	3.9501e-12	9.5804e-10	TRUE
PTCHD1_CCDS35215.2_ex0_X:23353117-23353140:+_5-1	PTCHD1	359.88/406.45	520.63/860.61	382.46	669.37	1085.5	1714.1	6.9302	1	2.1018e-12	4.2037e-12	1.0168e-09	TRUE
XBP1_CCDS13847.1_ex3_22:29195086-29195109:+_5-4	XBP1	359.01/347.18	862.72/457.98	353.05	628.58	70.039	1582.2	6.927	1	2.1499e-12	4.2998e-12	1.0373e-09	TRUE
ACSBG2_CCDS12159.1_ex1_19:6147640-6147663:-_5-1	ACSBG2	217.66/173.12	543.66/291.94	194.12	398.39	995.32	869.98	6.9258	1	2.1683e-12	4.3366e-12	1.0434e-09	TRUE
PRSS37_CCDS34764.1_ex2_7:141537822-141537845:-_5-4	PRSS37	481.28/405.51	685.34/820.46	441.78	749.86	2876.1	1979.9	6.9238	1	2.1977e-12	4.3954e-12	1.0548e-09	TRUE
SSX3_CCDS14291.1_ex3_X:48213493-48213516:+_4-3	SSX3	69.374/81.855	145.13/282.17	75.357	202.37	78.014	337.73	6.9114	1	2.4002e-12	4.8004e-12	1.1489e-09	TRUE
SHC1_CCDS1076.1_ex5_1:154940246-154940269:+_5-1	SHC1	78.913/101.61	243.04/213.8	89.548	227.95	258.66	401.32	6.9086	1	2.4473e-12	4.8947e-12	1.1684e-09	TRUE
LMX1B_CCDS55342.1_ex2_9:129453247-129453270:+_5-4	LMX1B	186.44/159.95	449.21/296.28	172.69	364.82	351.57	773.93	6.9063	1	2.4871e-12	4.9743e-12	1.1843e-09	TRUE
TIAM1_CCDS13609.1_ex23_21:32624411-32624434:+_5-5	TIAM1	319.99/334.95	761.36/460.15	327.38	591.9	111.87	1467.2	6.9056	1	2.4991e-12	4.9982e-12	1.1869e-09	TRUE
BCAS3_CCDS11626.1_ex10_17:58988030-58988053:+_5-4	BCAS3	124.87/49.866	190.05/228.99	78.922	208.61	2955.9	353.7	6.896	1	2.6738e-12	5.3476e-12	1.2665e-09	TRUE
MECOM_CCDS3205.1_ex9_3:168834153-168834176:-_5-1	MECOM	180.37/152.42	355.91/351.63	165.81	353.76	391.41	743.1	6.8949	1	2.6949e-12	5.3899e-12	1.2732e-09	TRUE
ATL3_CCDS41663.1_ex11_11:63426601-63426624:+_5-5	ATL3	92.788/157.12	109.42/721.7	120.75	281.07	2104.9	541.16	6.8916	1	2.7583e-12	5.5166e-12	1.2998e-09	TRUE
NUP54_CCDS3576.1_ex8_4:77057373-77057396:-_5-4	NUP54	141.35/185.35	255.71/472.09	161.86	347.45	972.39	725.42	6.8904	1	2.7812e-12	5.5623e-12	1.3071e-09	TRUE
TRAPPC11_CCDS34112.1_ex8_4:184601403-184601426:-_5-4	TRAPPC11	64.171/87.5	137.07/295.19	74.934	201.16	273.74	335.83	6.8877	1	2.8348e-12	5.6696e-12	1.3274e-09	TRUE
GPR137_CCDS53655.1_ex3_11:64054477-64054500:-_5-4	GPR137	274.03/265.32	387.01/669.61	269.64	509.07	37.902	1208.4	6.8875	1	2.839e-12	5.6779e-12	1.3274e-09	TRUE
NR2F1_CCDS4068.1_ex0_5:92920976-92920999:+_5-2	NR2F1	368.55/413.04	482.62/952.86	390.16	678.14	990.32	1748.6	6.8868	1	2.8532e-12	5.7064e-12	1.3307e-09	TRUE
LEKR1_CCDS54660.1_ex1_3:156570652-156570675:+_5-3	LEKR1	2.6015/6.586	13.822/82.48	4.15	33.807	8.3319	18.599	6.8767	1	3.6814e-12	7.3628e-12	1.6908e-09	TRUE
ASMTL_CCDS43917.1_ex6_X:1546868-1546891:-_5-5	ASMTL	397.17/400.81	680.73/698.91	398.98	689.76	6.618	1788.1	6.8764	1	3.0693e-12	6.1386e-12	1.4278e-09	TRUE
IP6K1_CCDS33760.1_ex1_3:49765580-49765603:+_5-4	IP6K1	549.79/513.71	860.41/873.64	531.44	867	651.15	2381.8	6.8757	1	3.0851e-12	6.1702e-12	1.4314e-09	TRUE
NUP155_CCDS3921.1_ex18_5:37328488-37328511:+_5-1	NUP155	45.961/56.452	239.58/99.844	50.937	154.67	55.176	228.29	6.8658	1	3.3079e-12	6.6158e-12	1.5309e-09	TRUE
ARL8A_CCDS1421.1_ex5_1:202107538-202107561:-_5-4	ARL8A	411.04/416.8	460.73/1092.9	413.91	709.6	16.577	1855	6.8652	1	3.3197e-12	6.6394e-12	1.5325e-09	TRUE
KMT2E_CCDS34723.1_ex17_7:104747049-104747072:-_5-4	KMT2E	238.47/236.16	340.94/622.94	237.31	460.86	2.6878	1063.6	6.8546	1	3.5744e-12	7.1487e-12	1.6458e-09	TRUE
SOD1_CCDS33536.1_ex1_21:33036177-33036200:+_5-3	SOD1	56.367/55.511	85.235/316.9	55.937	164.37	0.36632	250.69	6.8485	1	3.7313e-12	7.4626e-12	1.7094e-09	TRUE
COQ7_CCDS10574.1_ex2_16:19085228-19085251:+_5-3	COQ7	83.249/45.161	188.9/161.7	61.321	174.77	741.99	274.82	6.8437	1	3.8582e-12	7.7163e-12	1.7631e-09	TRUE
SNX7_CCDS755.2_ex1_1:99150444-99150467:-_5-1	SNX7	141.35/100.67	234.97/327.75	119.29	277.51	833.28	534.63	6.8429	1	3.8808e-12	7.7617e-12	1.769e-09	TRUE
HFE2_CCDS910.1_ex2_1:145416482-145416505:-_5-4	HFE2	199.45/167.47	306.39/467.75	182.76	378.57	512.28	819.1	6.8415	1	3.9182e-12	7.8363e-12	1.7806e-09	TRUE
SDR39U1_CCDS45091.1_ex1_14:24910097-24910120:+_5-2	SDR39U1	202.05/174.06	495.29/300.62	187.53	385.87	392.37	840.47	6.8412	1	3.9259e-12	7.8519e-12	1.7806e-09	TRUE
ADH1A_CCDS3648.1_ex7_4:100208716-100208739:+_5-5	ADH1A	58.101/96.909	117.49/341.86	75.04	200.42	765.17	336.31	6.8371	1	4.0403e-12	8.0806e-12	1.8279e-09	TRUE
PROKR1_CCDS1889.1_ex1_2:68882026-68882049:-_5-3	PROKR1	284.44/268.15	738.32/361.39	276.17	516.56	132.71	1237.7	6.8328	1	4.1629e-12	8.3257e-12	1.8787e-09	TRUE
CPA5_CCDS47713.1_ex2_7:129989842-129989865:-_5-1	CPA5	176.04/224.87	307.54/527.44	198.96	402.75	1196.5	891.68	6.8247	1	4.4045e-12	8.809e-12	1.9828e-09	TRUE
CCDC58_CCDS33838.1_ex2_3:122087096-122087119:+_5-1	CCDC58	106.66/120.43	282.2/252.87	113.34	267.13	94.852	507.95	6.8238	1	4.434e-12	8.8679e-12	1.9911e-09	TRUE
RBM23_CCDS41919.1_ex8_14:23375555-23375578:-_5-5	RBM23	111.87/135.48	210.78/380.93	123.11	283.37	279.54	551.74	6.8225	1	4.4736e-12	8.9471e-12	2.0039e-09	TRUE
CAPNS2_CCDS54010.1_ex0_16:55600796-55600819:+_5-1	CAPNS2	84.116/96.909	292.56/176.9	90.287	227.5	81.922	404.64	6.8212	1	4.5153e-12	9.0305e-12	2.0176e-09	TRUE
ZNF581_CCDS12932.1_ex0_19:56156205-56156228:-_5-4	ZNF581	10.406/31.048	43.769/143.25	17.99	79.203	228.04	80.626	6.8171	1	4.7505e-12	9.5009e-12	2.1123e-09	TRUE
ADRB3_CCDS6099.1_ex1_8:37823542-37823565:+_5-3	ADRB3	204.65/192.88	469.95/344.03	198.68	402.09	69.377	890.42	6.8168	1	4.6559e-12	9.3118e-12	2.0753e-09	TRUE
ABCC5_CCDS33898.1_ex3_3:183707087-183707110:+_5-4	ABCC5	198.58/181.59	752.14/200.77	189.9	388.62	144.54	851.05	6.8121	1	4.8089e-12	9.6178e-12	2.1331e-09	TRUE
CMPK1_CCDS44135.1_ex0_1:47799766-47799789:-_5-4	CMPK1	244.54/321.77	426.18/639.22	280.52	521.94	2996.2	1257.2	6.809	1	4.9133e-12	9.8265e-12	2.174e-09	TRUE
ARL2BP_CCDS10776.1_ex4_16:57284310-57284333:+_5-4	ARL2BP	326.06/222.98	347.85/736.89	269.64	506.3	5359.9	1208.5	6.8077	1	4.9585e-12	9.9171e-12	2.1887e-09	TRUE
DEFA6_CCDS5960.1_ex1_8:6783397-6783420:+_5-2	DEFA6	177.77/200.4	360.52/414.57	188.75	386.6	256.32	845.92	6.8027	1	5.1334e-12	1.0267e-11	2.2604e-09	TRUE
ZBTB40_CCDS224.1_ex0_1:22817045-22817068:-_5-2	ZBTB40	177.77/118.55	296.02/342.94	145.17	318.62	1771.6	650.62	6.7999	1	5.2356e-12	1.0471e-11	2.2944e-09	TRUE
PNLIPRP3_CCDS31292.1_ex3_10:118203961-118203984:-_5-3	PNLIPRP3	160.43/157.12	299.47/386.35	158.77	340.15	5.4603	711.55	6.7999	1	5.2358e-12	1.0472e-11	2.2944e-09	TRUE
DOCK11_CCDS35373.1_ex27_X:117744305-117744328:-_5-4	DOCK11	361.61/358.47	725.65/552.4	360.04	633.13	4.9494	1613.6	6.7985	1	5.2872e-12	1.0574e-11	2.3113e-09	TRUE
TECR_CCDS12313.1_ex5_19:14674794-14674817:+_5-2	TECR	151.76/177.82	430.78/282.17	164.27	348.65	340.25	736.22	6.7951	1	5.4129e-12	1.0826e-11	2.3606e-09	TRUE
HAO1_CCDS13100.1_ex6_20:7915155-7915178:+_5-5	HAO1	298.31/270.03	702.61/393.95	283.82	526.12	400.21	1272	6.7938	1	5.4591e-12	1.0918e-11	2.375e-09	TRUE
PNMT_CCDS11343.1_ex0_17:37824866-37824889:+_5-2	PNMT	106.66/127.96	278.74/265.89	116.83	272.24	227.18	523.58	6.792	1	5.5294e-12	1.1059e-11	2.3998e-09	TRUE
WBP5_CCDS14507.1_ex0_X:102612812-102612835:+_5-5	WBP5	28.617/12.231	62.199/105.27	18.718	80.921	140.07	83.888	6.7915	1	5.6659e-12	1.1332e-11	2.4497e-09	TRUE
SLCO4C1_CCDS34205.1_ex11_5:101627208-101627231:+_5-2	SLCO4C1	76.312/80.914	103.66/409.14	78.579	205.97	10.592	352.17	6.7883	1	5.6713e-12	1.1343e-11	2.4497e-09	TRUE
EMC8_CCDS10954.1_ex4_16:85832770-85832793:+_5-4	EMC8	137.88/122.31	205.03/420	129.86	293.45	121.32	582.01	6.7809	1	5.9726e-12	1.1945e-11	2.5737e-09	TRUE
EPSTI1_CCDS31964.1_ex12_13:43566099-43566122:+_5-4	EPSTI1	220.26/286.96	537.9/426.51	251.41	478.98	2234.1	1126.8	6.7795	1	6.0306e-12	1.2061e-11	2.5926e-09	TRUE
VKORC1L1_CCDS5529.1_ex0_7:65338517-65338540:-_8-3	VKORC1L1	341.67/274.73	539.05/576.28	306.38	557.35	2247	1373.1	6.773	1	6.3056e-12	1.2611e-11	2.7044e-09	TRUE
GPR146_CCDS5321.1_ex0_7:1097566-1097589:-_5-5	GPR146	119.67/67.742	266.07/192.09	90.042	226.08	1375.2	403.54	6.7719	1	6.3555e-12	1.2711e-11	2.7194e-09	TRUE
MAP7D1_CCDS30673.1_ex4_1:36638998-36639021:+_5-1	MAP7D1	24.281/35.753	107.12/107.44	29.466	107.28	66.407	132.06	6.7715	1	6.4071e-12	1.2814e-11	2.7285e-09	TRUE
STK36_CCDS2421.1_ex8_2:219545388-219545411:-_5-5	STK36	662.53/568.28	983.66/953.95	613.6	968.69	4447.7	2750	6.7714	1	6.3758e-12	1.2752e-11	2.7216e-09	TRUE
ZNF644_CCDS731.1_ex0_1:91382448-91382471:-_10-1	ZNF644	278.36/253.09	992.87/250.7	265.43	498.93	319.55	1189.6	6.7702	1	6.4292e-12	1.2858e-11	2.7316e-09	TRUE
ACKR2_CCDS2706.1_ex0_3:42906580-42906603:+_5-5	ACKR2	666.86/760.22	1147.2/1044	712.01	1094.4	4362.1	3191	6.7694	1	6.4667e-12	1.2933e-11	2.7411e-09	TRUE
STX1A_CCDS34655.1_ex4_7:73118559-73118582:+_5-2	STX1A	913.14/720.7	1223.2/1215.5	811.23	1219.4	18582	3635.7	6.7686	1	6.4997e-12	1.2999e-11	2.7486e-09	TRUE
TAC1_CCDS5649.1_ex1_7:97363049-97363072:-_8-3	TAC1	70.242/72.446	234.97/157.36	71.335	192.29	2.4304	319.7	6.7649	1	6.6701e-12	1.334e-11	2.8141e-09	TRUE
LIMS3_CCDS2084.1_ex1_2:110660826-110660849:+_5-4	LIMS3	1005.9/1033.1	1480.1/1472.7	1019.4	1476.4	368.2	4568.7	6.761	1	6.8521e-12	1.3704e-11	2.8842e-09	TRUE
DNMT3B_CCDS13204.1_ex9_20:31383267-31383290:-_5-5	DNMT3B	352.94/347.18	526.38/724.96	350.05	617.74	16.616	1568.8	6.7586	1	6.9665e-12	1.3933e-11	2.9256e-09	TRUE
ARHGEF17_CCDS8221.1_ex0_11:73021796-73021819:-_5-4	ARHGEF17	278.36/166.53	362.83/498.14	215.31	425.13	6355.2	964.95	6.7546	1	7.161e-12	1.4322e-11	3.0003e-09	TRUE
UGT3A1_CCDS3913.1_ex3_5:35965805-35965828:+_5-2	UGT3A1	143.08/117.61	180.84/473.18	129.72	292.53	325.32	581.38	6.7522	1	7.2793e-12	1.4559e-11	3.0428e-09	TRUE
ADAMTS6_CCDS3983.2_ex18_5:64747404-64747427:+_5-2	ADAMTS6	201.19/192.88	627.75/251.78	196.99	397.57	34.527	882.84	6.7508	1	7.3508e-12	1.4702e-11	3.0657e-09	TRUE
MAK16_CCDS6089.1_ex3_8:33346267-33346290:+_5-2	MAK16	10.406/22.581	40.314/125.89	15.337	71.257	76.786	68.734	6.745	1	7.9042e-12	1.5808e-11	3.2814e-09	TRUE
FAM20B_CCDS1328.1_ex2_1:179023675-179023698:-_5-5	FAM20B	222.87/222.04	375.5/504.65	222.45	435.31	0.338	996.97	6.7413	1	7.8491e-12	1.5698e-11	3.266e-09	TRUE
OXGR1_CCDS9482.1_ex0_13:97639533-97639556:+_5-1	OXGR1	398.9/486.42	853.5/641.39	440.5	739.89	3839.5	1974.2	6.7382	1	8.017e-12	1.6034e-11	3.3206e-09	TRUE
IL26_CCDS8981.1_ex4_12:68619430-68619453:-_5-5	IL26	133.55/130.78	453.82/193.18	132.16	296.1	3.8258	592.28	6.7363	1	8.1217e-12	1.6243e-11	3.3563e-09	TRUE
YTHDC2_CCDS4113.1_ex4_5:112868720-112868743:+_5-3	YTHDC2	91.054/101.61	181.99/306.04	96.189	236	55.788	431.09	6.734	1	8.253e-12	1.6506e-11	3.4028e-09	TRUE
CFDP1_CCDS10916.1_ex2_16:75429014-75429037:+_5-1	CFDP1	108.4/161.83	392.77/223.56	132.45	296.33	1441.6	593.59	6.7266	1	8.6845e-12	1.7369e-11	3.5725e-09	TRUE
PKHD1_CCDS4935.1_ex35_6:51890863-51890886:-_5-2	PKHD1	137.01/134.54	384.71/236.59	135.77	301.69	3.054	608.49	6.7263	1	8.704e-12	1.7408e-11	3.5725e-09	TRUE
APOBEC3B_CCDS13982.1_ex4_22:39385553-39385576:+_5-5	APOBEC3B	168.23/217.34	504.5/298.45	191.22	388.03	1210.6	856.98	6.7232	1	8.8883e-12	1.7777e-11	3.6399e-09	TRUE
CNTNAP1_CCDS11436.1_ex6_17:40838963-40838986:-_5-4	CNTNAP1	410.18/411.16	799.37/611	410.67	698.87	0.48008	1840.5	6.7179	1	9.2183e-12	1.8437e-11	3.7666e-09	TRUE
ABCC1_CCDS42122.1_ex6_16:16130324-16130347:-_5-2	ABCC1	223.73/193.82	355.91/479.69	208.24	413.19	448.03	933.26	6.709	1	9.8008e-12	1.9602e-11	3.9956e-09	TRUE
PPP1R8_CCDS311.1_ex4_1:28169734-28169757:+_15-6	PPP1R8	190.78/191.94	248.79/604.49	191.36	387.82	0.66809	857.6	6.7086	1	9.8248e-12	1.965e-11	3.9964e-09	TRUE
PGP_CCDS42104.1_ex1_16:2264143-2264166:+_5-2	PGP	83.249/88.441	153.19/308.22	85.806	217.3	13.479	384.56	6.7054	1	1.0043e-11	2.0085e-11	4.0759e-09	TRUE
GRIPAP1_CCDS35248.1_ex23_X:48855682-48855705:+_5-5	GRIPAP1	77.179/84.677	264.92/163.87	80.841	208.36	28.128	362.31	6.6995	1	1.0455e-11	2.091e-11	4.2338e-09	TRUE
TRNP1_CCDS41289.1_ex0_1:27320388-27320411:-_5-1	TRNP1	178.64/123.25	253.4/406.97	148.39	321.14	1546.9	665.02	6.699	1	1.0495e-11	2.0989e-11	4.2404e-09	TRUE
TRAPPC12_CCDS1652.1_ex0_2:3391532-3391555:+_5-1	TRAPPC12	325.19/421.51	852.35/485.11	370.23	643.03	4657.5	1659.3	6.6972	1	1.0625e-11	2.1251e-11	4.2837e-09	TRUE
SLC12A3_CCDS10770.1_ex10_16:56913474-56913497:+_5-4	SLC12A3	1027.6/1054.7	1507.7/1489	1041.1	1498.3	367.12	4665.8	6.6943	1	1.0834e-11	2.1668e-11	4.3581e-09	TRUE
GRIN2A_CCDS10539.1_ex11_16:10274103-10274126:-_5-3	GRIN2A	211.59/197.58	398.53/415.66	204.47	407	98.186	916.36	6.6907	1	1.1103e-11	2.2206e-11	4.4563e-09	TRUE
ZNF841_CCDS46161.1_ex0_19:52570162-52570185:-_5-1	ZNF841	555/429.97	778.63/824.8	488.5	801.39	7847	2189.3	6.687	1	1.1393e-11	2.2785e-11	4.5625e-09	TRUE
C14orf177_CCDS9948.1_ex0_14:99182692-99182715:+_5-4	C14orf177	414.51/315.19	634.66/626.2	361.46	630.41	4955.7	1619.9	6.6824	1	1.175e-11	2.35e-11	4.6938e-09	TRUE
TTLL10_CCDS44036.1_ex6_1:1117761-1117784:+_5-5	TTLL10	481.28/421.51	658.84/855.19	450.4	750.62	1788.8	2018.6	6.6822	1	1.1772e-11	2.3544e-11	4.6938e-09	TRUE
HFE_CCDS4578.1_ex2_6:26091578-26091601:+_18-6	HFE	0/0	6.911/6.5116	0.211	6.7083	0	0.94562	6.6816	1	2.0173e-11	4.0347e-11	7.6406e-09	TRUE
FKBP7_CCDS2280.1_ex2_2:179341899-179341922:+_5-3	FKBP7	107.53/151.48	278.74/296.28	127.63	287.38	972.76	571.99	6.6795	1	1.1992e-11	2.3983e-11	4.7708e-09	TRUE
SMAD4_CCDS11950.1_ex3_18:48581241-48581264:-_5-3	SMAD4	457/305.78	566.7/739.07	373.82	647.17	11549	1675.4	6.6782	1	1.2096e-11	2.4193e-11	4.802e-09	TRUE
PGPEP1L_CCDS53977.1_ex1_15:99512690-99512713:-_5-3	PGPEP1L	313.05/296.37	332.88/912.71	304.6	551.21	139.15	1365.1	6.6747	1	1.2384e-11	2.4768e-11	4.9054e-09	TRUE
ZNF621_CCDS2693.1_ex2_3:40571770-40571793:-_5-1	ZNF621	254.08/293.55	474.55/540.46	273.1	506.44	779.75	1224	6.6694	1	1.284e-11	2.5681e-11	5.0751e-09	TRUE
ZNF469_CCDS45544.1_ex0_16:88494628-88494651:-_5-1	ZNF469	404.11/376.34	891.51/501.39	389.98	668.58	385.48	1747.8	6.6642	1	1.3306e-11	2.6612e-11	5.2477e-09	TRUE
LCN2_CCDS6892.1_ex1_9:130912518-130912541:-_5-2	LCN2	170.83/270.97	434.24/410.23	215.16	422.06	5079.4	964.26	6.6632	1	1.3399e-11	2.6799e-11	5.273e-09	TRUE
PLOD3_CCDS5715.1_ex15_7:100859588-100859611:+_5-5	PLOD3	341.67/238.98	408.9/671.78	285.75	524.11	5314.5	1280.6	6.6608	1	1.3621e-11	2.7241e-11	5.3486e-09	TRUE
CERS4_CCDS12197.1_ex1_19:8319439-8319462:+_5-1	CERS4	228.07/217.34	570.15/328.84	222.64	433	57.57	997.8	6.6596	1	1.3732e-11	2.7464e-11	5.3806e-09	TRUE
SYTL2_CCDS31649.1_ex4_11:85415893-85415916:+_16-1	SYTL2	359.01/361.29	626.59/628.37	360.15	627.48	2.5944	1614.1	6.654	1	1.4257e-11	2.8514e-11	5.5743e-09	TRUE
PHGDH_CCDS904.1_ex6_1:120277972-120277995:+_5-5	PHGDH	345.14/341.53	596.65/612.09	343.33	604.32	6.4991	1538.7	6.6534	1	1.432e-11	2.8641e-11	5.5842e-09	TRUE
ZNF385A_CCDS44910.1_ex2_12:54764861-54764884:+_5-2	ZNF385A	137.88/128.9	193.51/452.56	133.31	295.94	40.365	597.47	6.653	1	1.4357e-11	2.8714e-11	5.5842e-09	TRUE
UNC50_CCDS2035.1_ex0_2:99226386-99226409:-_5-1	UNC50	141.35/150.54	388.17/257.21	145.87	315.98	42.214	653.75	6.6528	1	1.4375e-11	2.8749e-11	5.5842e-09	TRUE
ENTPD1_CCDS41554.1_ex4_10:97604370-97604393:+_5-2	ENTPD1	261.89/256.85	566.7/416.74	259.36	485.97	12.668	1162.4	6.6468	1	1.498e-11	2.9961e-11	5.8071e-09	TRUE
PGC_CCDS4859.1_ex7_6:41712435-41712458:+_5-5	PGC	152.62/104.44	343.24/235.5	126.25	284.32	1171.4	565.83	6.6449	1	1.5169e-11	3.0337e-11	5.8675e-09	TRUE
PCDHGC4_CCDS4262.1_ex0_5:140865348-140865371:+_5-2	PCDHGC4	476.95/533.47	858.11/783.56	504.42	819.99	1598.4	2260.6	6.6371	1	1.5991e-11	3.1981e-11	6.1723e-09	TRUE
HIST1H1T_CCDS34349.1_ex0_6:26108142-26108165:-_5-4	HIST1H1T	189.91/175	554.03/249.61	182.3	371.88	111.24	817.03	6.6324	1	1.651e-11	3.302e-11	6.3592e-09	TRUE
CCNA1_CCDS45030.1_ex3_13:37012206-37012229:-_5-4	CCNA1	109.26/127.02	355.91/205.11	117.81	270.2	157.78	527.97	6.632	1	1.6557e-11	3.3114e-11	6.3638e-09	TRUE
USH1C_CCDS31438.1_ex14_11:17548300-17548323:-_5-2	USH1C	275.76/150.54	354.76/459.07	203.75	403.56	8017.4	913.15	6.6121	1	1.894e-11	3.7881e-11	7.2646e-09	TRUE
COQ3_CCDS5042.1_ex2_6:99824042-99824065:+_5-2	COQ3	172.57/79.973	238.43/303.87	117.48	269.17	4441.4	526.53	6.6105	1	1.9155e-11	3.8311e-11	7.3315e-09	TRUE
CECR5_CCDS13741.1_ex3_22:17623996-17624019:+_5-2	CECR5	42.492/79.973	90.994/299.53	58.299	165.11	719.63	261.28	6.608	1	1.9482e-11	3.8963e-11	7.4407e-09	TRUE
FUT8_CCDS9775.1_ex5_14:66188589-66188612:-_5-5	FUT8	304.38/223.92	471.1/503.56	261.07	487.06	3255.5	1170	6.6067	1	1.9655e-11	3.9311e-11	7.4913e-09	TRUE
USP50_CCDS53944.1_ex3_15:50833371-50833394:+_5-2	USP50	104.93/131.72	161.26/449.3	117.56	269.18	360.05	526.89	6.6053	1	1.9837e-11	3.9674e-11	7.5447e-09	TRUE
ABCC3_CCDS32681.1_ex3_17:48734423-48734446:+_5-3	ABCC3	275.76/297.31	428.48/638.14	286.34	522.91	232.25	1283.3	6.6039	1	2.0021e-11	4.0042e-11	7.5987e-09	TRUE
C14orf28_CCDS32069.1_ex0_14:45369955-45369978:+_5-3	C14orf28	131.81/165.59	361.67/278.91	147.74	317.61	572.4	662.12	6.6016	1	2.0342e-11	4.0684e-11	7.6883e-09	TRUE
SLC22A10_CCDS41661.1_ex2_11:63064779-63064802:+_5-2	SLC22A10	52.031/39.516	165.86/117.21	45.345	139.43	78.676	203.22	6.6	1	2.0578e-11	4.1156e-11	7.7613e-09	TRUE
HOXB5_CCDS11530.1_ex1_17:46670916-46670939:-_5-5	HOXB5	483.02/500.54	808.58/794.41	491.7	801.47	153.46	2203.7	6.5988	1	2.0731e-11	4.1461e-11	7.8028e-09	TRUE
LUZP2_CCDS31446.1_ex4_11:24784841-24784864:-_5-1	LUZP2	120.54/155.24	286.8/313.64	136.79	299.92	604.58	613.07	6.5883	1	2.2243e-11	4.4486e-11	8.339e-09	TRUE
C12orf42_CCDS44963.1_ex1_12:103699823-103699846:-_5-1	C12orf42	220.26/170.3	375.5/400.46	193.68	387.78	1253.5	868	6.5883	1	2.2247e-11	4.4495e-11	8.339e-09	TRUE
CHST11_CCDS55878.1_ex2_12:105150799-105150822:+_5-2	CHST11	444/535.35	741.78/853.02	487.54	795.46	4181.8	2185	6.5873	1	2.2394e-11	4.4788e-11	8.3767e-09	TRUE
C9orf85_CCDS6639.1_ex2_9:74586426-74586449:+_5-3	C9orf85	59.835/41.398	177.38/123.72	49.772	148.14	171.4	223.06	6.5865	1	2.2531e-11	4.5063e-11	8.4107e-09	TRUE
SPCS3_CCDS54823.1_ex1_4:177243344-177243367:+_5-3	SPCS3	53.765/41.398	97.905/208.37	47.179	142.84	76.799	211.44	6.5786	1	2.3765e-11	4.7529e-11	8.8529e-09	TRUE
TTC9B_CCDS12550.1_ex2_19:40724050-40724073:+_5-4	TTC9B	235.01/280.38	473.4/486.2	256.69	479.76	1031.2	1150.4	6.5767	1	2.4054e-11	4.8107e-11	8.9422e-09	TRUE
GATSL2_CCDS47616.1_ex5_7:74814148-74814171:+_5-3	GATSL2	574.07/494.89	1033.2/706.51	533.01	854.38	3139.1	2388.8	6.5751	1	2.4311e-11	4.8621e-11	9.0192e-09	TRUE
ABHD17A_CCDS32867.1_ex4_19:1881336-1881359:+_5-5	ABHD17A	417.98/297.31	749.84/502.48	352.52	613.82	7333	1579.9	6.574	1	2.4494e-11	4.8988e-11	9.0537e-09	TRUE
RABGGTA_CCDS45088.1_ex12_14:24739252-24739275:+_5-4	RABGGTA	156.96/166.53	115.18/995.19	161.68	338.63	45.829	724.58	6.5739	1	2.4503e-11	4.9007e-11	9.0537e-09	TRUE
BMP4_CCDS9715.1_ex0_14:54417429-54417452:+_5-2	BMP4	81.515/54.57	149.74/217.05	66.697	180.28	366.64	298.92	6.5697	1	2.5213e-11	5.0427e-11	9.2971e-09	TRUE
YIPF7_CCDS54766.1_ex3_4:44638050-44638073:+_5-4	YIPF7	62.437/88.441	249.95/150.85	74.312	194.18	340.64	333.04	6.5684	1	2.5435e-11	5.087e-11	9.3583e-09	TRUE
RORC_CCDS1004.1_ex6_1:151787415-151787438:-_5-2	RORC	652.99/504.3	1022.8/804.18	573.85	906.94	11100	2571.8	6.5681	1	2.5483e-11	5.0965e-11	9.3583e-09	TRUE
TPP2_CCDS9502.1_ex8_13:103281931-103281954:-_5-3	TPP2	231.54/267.2	321.36/681.55	248.73	468	636.89	1114.7	6.5674	1	2.5596e-11	5.1191e-11	9.3808e-09	TRUE
NSUN2_CCDS3869.1_ex10_5:6616943-6616966:-_5-2	NSUN2	470.01/539.11	891.51/745.58	503.38	815.29	2390.3	2256	6.5669	1	2.5691e-11	5.1382e-11	9.3968e-09	TRUE
WDR18_CCDS12051.1_ex0_19:984493-984516:+_5-1	WDR18	346/338.71	556.33/645.73	342.34	599.37	26.61	1534.3	6.562	1	2.6548e-11	5.3095e-11	9.6906e-09	TRUE
HPS4_CCDS13835.1_ex9_22:26868859-26868882:+_5-4	HPS4	306.98/393.28	486.07/756.43	347.46	606.37	3737.9	1557.2	6.5609	1	2.6739e-11	5.3477e-11	9.7387e-09	TRUE
LOXHD1_CCDS45861.1_ex6_18:44087557-44087580:-_5-2	LOXHD1	174.3/140.19	374.34/290.85	156.32	329.97	583.64	700.57	6.5607	1	2.6787e-11	5.3574e-11	9.7387e-09	TRUE
ZNF667_CCDS12944.1_ex1_19:56969540-56969563:+_5-3	ZNF667	254.08/216.4	406.59/491.62	234.49	447.09	711.25	1050.9	6.5584	1	2.7186e-11	5.4372e-11	9.8579e-09	TRUE
PRKACA_CCDS12304.1_ex4_19:14208638-14208661:+_5-1	PRKACA	43.359/61.156	139.37/163.87	51.496	151.13	159.53	230.79	6.5583	1	2.7223e-11	5.4447e-11	9.8579e-09	TRUE
PDE8A_CCDS10336.1_ex13_15:85657145-85657168:-_5-5	PDE8A	188.18/210.75	381.25/409.14	199.15	394.95	255.01	892.51	6.5542	1	2.7962e-11	5.5924e-11	1.0105e-08	TRUE
GDF1_CCDS42526.1_ex0_19:18980129-18980152:+_5-2	GDF1	0/41.398	10.366/43.411	1.9371	21.24	1560.9	8.6815	6.5513	1	3.8303e-11	7.6605e-11	1.3415e-08	TRUE
MTX1_CCDS1100.1_ex0_1:155178758-155178781:-_5-1	MTX1	106.66/135.48	246.49/300.62	120.21	272.21	416.8	538.76	6.5485	1	2.9053e-11	5.8106e-11	1.0479e-08	TRUE
SCGB2A1_CCDS8016.1_ex1_11:61978026-61978049:-_4-4	SCGB2A1	285.3/252.15	484.92/505.73	268.21	495.22	550.04	1202.1	6.5474	1	2.928e-11	5.856e-11	1.0539e-08	TRUE
PRKAR1B_CCDS34579.1_ex8_7:720191-720214:-_5-3	PRKAR1B	289.64/288.84	565.55/487.28	289.24	524.96	0.31519	1296.3	6.547	1	2.9353e-11	5.8706e-11	1.0545e-08	TRUE
KRT34_CCDS11390.1_ex6_17:39538504-39538527:+_5-4	KRT34	68.507/95.968	239.58/176.9	81.085	205.87	379.7	363.4	6.5459	1	2.9577e-11	5.9153e-11	1.0604e-08	TRUE
DUSP5_CCDS7566.1_ex0_10:112258235-112258258:-_5-3	DUSP5	163.9/205.11	307.54/447.13	183.35	370.82	851.82	821.71	6.5401	1	3.0742e-11	6.1484e-11	1.1e-08	TRUE
HENMT1_CCDS787.1_ex3_1:109197412-109197435:+_5-2	HENMT1	182.11/171.24	498.74/260.46	176.59	360.43	59.105	791.42	6.5348	1	3.1843e-11	6.3686e-11	1.1372e-08	TRUE
HNRNPDL_CCDS3593.1_ex6_4:83350632-83350655:+_5-5	HNRNPDL	869.78/753.63	1206/1200.3	809.63	1203.1	6754.3	3628.5	6.5326	1	3.2321e-11	6.4641e-11	1.152e-08	TRUE
FAM151A_CCDS594.1_ex3_1:55078203-55078226:+_5-2	FAM151A	58.968/63.979	69.11/416.74	61.422	169.75	12.557	275.28	6.5292	1	3.3066e-11	6.6133e-11	1.1762e-08	TRUE
PPP2R3B_CCDS14104.1_ex6_X:306271-306294:+_3-1	PPP2R3B	168.23/198.52	452.67/301.7	182.75	369.56	459.48	819.04	6.5274	1	3.3458e-11	6.6915e-11	1.1878e-08	TRUE
SULF1_CCDS6204.1_ex5_8:70514041-70514064:-_5-5	SULF1	190.78/159.95	268.38/475.35	174.68	357.18	476.27	782.88	6.5222	1	3.4646e-11	6.9292e-11	1.2276e-08	TRUE
ELL3_CCDS10102.1_ex8_15:44068279-44068302:-_5-4	ELL3	199.45/152.42	361.67/351.63	174.36	356.61	1111	781.42	6.5199	1	3.5175e-11	7.035e-11	1.2439e-08	TRUE
E2F4_CCDS32464.1_ex1_16:67226764-67226787:-_5-3	E2F4	181.24/155.24	287.96/416.74	167.74	346.42	338.47	751.75	6.5168	1	3.5913e-11	7.1826e-11	1.2676e-08	TRUE
LRP2_CCDS2232.1_ex49_2:170090019-170090042:+_5-1	LRP2	355.54/366.94	249.95/1554.1	361.19	623.3	64.89	1618.8	6.5144	1	3.6485e-11	7.297e-11	1.2853e-08	TRUE
EIF3D_CCDS13930.1_ex7_22:36915443-36915466:+_5-2	EIF3D	483.89/480.78	786.7/783.56	482.33	785.13	4.8259	2161.7	6.5127	1	3.6917e-11	7.3834e-11	1.298e-08	TRUE
IARS_CCDS6694.1_ex19_9:95027813-95027836:-_5-2	IARS	215.06/175	228.06/653.33	194	386.02	804.55	869.45	6.5121	1	3.7049e-11	7.4097e-11	1.3001e-08	TRUE
ZNF530_CCDS12955.1_ex2_19:58117350-58117373:+_5-2	ZNF530	165.63/222.98	375.5/390.7	192.18	383.02	1653.7	861.3	6.5026	1	3.9459e-11	7.8918e-11	1.3791e-08	TRUE
SNCB_CCDS4406.1_ex2_5:176053391-176053414:+_5-1	SNCB	104.93/106.32	194.66/313.64	105.62	247.09	0.96391	473.36	6.5024	1	3.953e-11	7.9059e-11	1.3791e-08	TRUE
DUSP4_CCDS6072.1_ex2_8:29197719-29197742:+_5-5	DUSP4	375.49/406.45	661.15/664.18	390.66	662.66	479.53	1750.8	6.5005	1	4.0032e-11	8.0064e-11	1.394e-08	TRUE
C10orf113_CCDS31162.2_ex1_10:21435298-21435321:+_5-5	C10orf113	53.765/5.6452	61.047/92.247	17.492	75.045	1456.1	78.392	6.5003	1	4.1066e-11	8.2132e-11	1.4236e-08	TRUE
HOMER2_CCDS45334.1_ex3_15:83523491-83523514:+_5-2	HOMER2	231.54/294.49	434.24/538.29	261.12	483.47	1988.6	1170.3	6.4997	1	4.0238e-11	8.0476e-11	1.3984e-08	TRUE
GNAT3_CCDS47625.1_ex3_7:80103609-80103632:+_5-1	GNAT3	49.429/143.01	107.12/412.4	84.091	210.21	4673	376.87	6.4963	1	4.116e-11	8.232e-11	1.4236e-08	TRUE
CEL_CCDS43896.1_ex4_9:135941965-135941988:+_5-4	CEL	174.3/143.95	498.74/220.31	158.4	331.49	461.66	709.91	6.4961	1	4.1219e-11	8.2438e-11	1.4236e-08	TRUE
GPR17_CCDS2148.1_ex1_2:128408533-128408556:+_5-3	GPR17	496.89/496.77	1079.3/597.98	496.83	803.36	0.007178	2226.7	6.4959	1	4.1276e-11	8.2553e-11	1.4236e-08	TRUE
IGSF3_CCDS30813.1_ex7_1:117156476-117156499:+_5-4	IGSF3	309.58/335.89	427.33/758.6	322.47	569.36	346.09	1445.2	6.4946	1	4.1631e-11	8.3262e-11	1.4331e-08	TRUE
C5orf55_CCDS43298.1_ex0_5:442760-442783:+_5-4	C5orf55	643.45/751.75	998.63/1120	695.49	1057.6	5873.3	3117	6.4854	1	4.4242e-11	8.8485e-11	1.5201e-08	TRUE
GYLTL1B_CCDS31473.1_ex0_11:45944700-45944723:-_5-2	GYLTL1B	352.08/400.81	504.5/816.12	375.65	641.67	1188.6	1683.6	6.4832	1	4.4888e-11	8.9777e-11	1.5394e-08	TRUE
FCHO1_CCDS32955.1_ex9_19:17885206-17885229:+_5-4	FCHO1	407.57/393.28	733.71/620.77	400.36	674.88	102.18	1794.3	6.4808	1	4.5626e-11	9.1253e-11	1.5618e-08	TRUE
BIN1_CCDS2137.1_ex12_2:127828331-127828354:+_5-5	BIN1	328.66/319.89	677.27/481.86	324.25	571.27	38.446	1453.2	6.4801	1	4.5838e-11	9.1676e-11	1.5661e-08	TRUE
CLEC2D_CCDS31741.1_ex1_12:9833554-9833577:-_11-1	CLEC2D	58.968/66.801	260.31/112.87	62.763	171.42	30.707	281.28	6.4785	1	4.6319e-11	9.2638e-11	1.5795e-08	TRUE
C22orf43_CCDS42985.1_ex6_22:23961547-23961570:+_5-1	C22orf43	88.452/110.08	285.65/193.18	98.676	234.91	234.59	442.24	6.4782	1	4.6406e-11	9.2813e-11	1.5795e-08	TRUE
SRP68_CCDS11738.1_ex5_17:74042157-74042180:-_5-3	SRP68	287.9/257.8	525.23/473.18	272.43	498.53	453.59	1221	6.4704	1	4.8873e-11	9.7746e-11	1.6604e-08	TRUE
SCN5A_CCDS46796.1_ex15_3:38640525-38640548:-_5-2	SCN5A	475.21/592.74	894.97/799.84	530.74	846.07	6927.4	2378.6	6.4656	1	5.0448e-11	1.009e-10	1.7107e-08	TRUE
N6AMT1_CCDS33525.1_ex3_21:30255319-30255342:+_5-2	N6AMT1	244.54/254.03	312.15/693.48	249.24	465.27	45.011	1117	6.4636	1	5.1135e-11	1.0227e-10	1.7307e-08	TRUE
PARS2_CCDS597.1_ex0_1:55224617-55224640:+_5-5	PARS2	523.78/569.22	1158.7/646.82	546.03	865.74	1033	2447.1	6.4629	1	5.1353e-11	1.0271e-10	1.7349e-08	TRUE
CENPP_CCDS35063.1_ex5_9:95373652-95373675:+_10-7	CENPP	704.15/637.9	1206/869.3	670.21	1023.9	2195.7	3003.7	6.4533	1	5.4729e-11	1.0946e-10	1.8455e-08	TRUE
UTF1_CCDS31318.1_ex0_10:135044133-135044156:-_5-1	UTF1	269.69/320.83	572.46/487.28	294.15	528.16	1310.1	1318.3	6.4448	1	5.7863e-11	1.1573e-10	1.9476e-08	TRUE
IFI16_CCDS1180.3_ex5_1:159002410-159002433:-_5-5	IFI16	322.59/339.65	593.19/565.42	331.01	579.14	145.54	1483.5	6.4422	1	5.8868e-11	1.1774e-10	1.9777e-08	TRUE
MIER1_CCDS41347.1_ex3_1:67423773-67423796:-_10-5	MIER1	43.359/20.699	193.51/56.434	29.965	104.52	265.26	134.29	6.4335	1	6.2646e-11	1.2529e-10	2.1008e-08	TRUE
KLK1_CCDS12804.1_ex2_19:51323623-51323646:+_5-4	KLK1	70.242/63.038	206.18/153.02	66.542	177.62	25.967	298.22	6.4323	1	6.2827e-11	1.2565e-10	2.1029e-08	TRUE
STK16_CCDS42822.1_ex2_2:220111884-220111907:-_5-4	STK16	165.63/99.731	330.57/242.01	128.53	282.85	2205.9	576.02	6.43	1	6.3818e-11	1.2764e-10	2.1322e-08	TRUE
XRN1_CCDS3123.1_ex40_3:142151576-142151599:-_5-5	XRN1	45.961/62.097	294.87/79.224	53.424	152.86	130.92	239.43	6.4265	1	6.5313e-11	1.3063e-10	2.1781e-08	TRUE
NEK4_CCDS2863.1_ex11_3:52797611-52797634:+_5-3	NEK4	498.63/497.72	1044.7/615.34	498.17	801.79	0.41707	2232.7	6.4256	1	6.569e-11	1.3138e-10	2.1867e-08	TRUE
BRAF_CCDS5863.1_ex11_7:140500154-140500177:+_5-1	BRAF	535.92/561.69	1141.5/658.76	548.65	867.15	332.26	2458.9	6.4229	1	6.6835e-11	1.3367e-10	2.2207e-08	TRUE
PDP1_CCDS55262.1_ex1_8:94935025-94935048:+_5-5	PDP1	137.01/89.382	236.12/272.4	110.67	253.62	1147.3	495.97	6.4188	1	6.8696e-11	1.3739e-10	2.2784e-08	TRUE
RASD2_CCDS13916.1_ex1_22:35947591-35947614:-_5-4	RASD2	318.26/320.83	554.03/570.85	319.54	562.38	3.324	1432.1	6.4169	1	6.954e-11	1.3908e-10	2.3022e-08	TRUE
MRFAP1_CCDS3389.1_ex0_4:6642831-6642854:+_5-5	MRFAP1	352.94/329.3	798.22/438.45	340.92	591.59	279.53	1527.9	6.4131	1	7.1317e-11	1.4263e-10	2.353e-08	TRUE
USP31_CCDS10607.1_ex9_16:23101966-23101989:+_5-1	USP31	142.22/145.83	366.28/257.21	144.01	306.94	6.5375	645.43	6.413	1	7.1335e-11	1.4267e-10	2.353e-08	TRUE
STK38_CCDS4822.1_ex8_6:36485598-36485621:+_5-4	STK38	413.64/548.52	725.65/822.63	476.33	772.62	9141	2134.8	6.4126	1	7.1524e-11	1.4305e-10	2.3549e-08	TRUE
SLC26A11_CCDS11771.2_ex2_17:78197071-78197094:-_5-2	SLC26A11	279.23/272.85	357.07/704.34	276.02	501.5	20.368	1237	6.4107	1	7.2414e-11	1.4483e-10	2.3799e-08	TRUE
RAC2_CCDS13945.1_ex3_22:37628941-37628964:+_5-4	RAC2	95.39/145.83	165.86/424.34	117.95	265.31	1286.5	528.6	6.4094	1	7.3064e-11	1.4613e-10	2.3969e-08	TRUE
TEX2_CCDS11658.1_ex10_17:62291150-62291173:+_5-4	TEX2	138.75/141.13	239.58/376.59	139.93	300.37	2.8329	627.14	6.4066	1	7.4393e-11	1.4879e-10	2.4361e-08	TRUE
MACROD1_CCDS8056.1_ex5_11:63767787-63767810:-_5-3	MACROD1	1090/1057.5	1628.7/1414.1	1073.7	1517.6	528.74	4811.8	6.3998	1	7.7769e-11	1.5554e-10	2.5421e-08	TRUE
TSPAN1_CCDS530.1_ex3_1:46650467-46650490:-_5-5	TSPAN1	292.24/347.18	727.95/430.85	318.53	560.04	1511.9	1427.5	6.3921	1	8.1809e-11	1.6362e-10	2.6693e-08	TRUE
ZNF148_CCDS3031.1_ex4_3:125007056-125007079:-_5-3	ZNF148	32.953/36.694	70.261/186.67	34.773	114.53	7.0015	155.84	6.3893	1	8.3569e-11	1.6714e-10	2.7219e-08	TRUE
CHD8_CCDS45081.1_ex21_14:21871727-21871750:+_5-2	CHD8	269.69/228.63	521.78/408.06	248.31	461.43	844.56	1112.9	6.3884	1	8.3811e-11	1.6762e-10	2.7249e-08	TRUE
MAN2B2_CCDS33951.1_ex7_4:6598905-6598928:-_5-4	MAN2B2	1361.5/1295.6	741.78/940.92	1328.1	835.44	2172.3	5952.2	6.3859	8.5214e-11	1	1.7043e-10	2.7655e-08	FALSE
PNPLA1_CCDS34438.1_ex2_6:36262085-36262108:-_5-4	PNPLA1	225.47/204.17	709.53/239.84	214.55	412.54	226.99	961.56	6.3848	1	8.5838e-11	1.7168e-10	2.7808e-08	TRUE
RELB_CCDS46110.1_ex3_19:45515452-45515475:+_5-3	RELB	389.36/376.34	611.62/684.8	382.8	647.18	84.762	1715.6	6.3829	1	8.6865e-11	1.7373e-10	2.8091e-08	TRUE
HIRA_CCDS13759.1_ex17_22:19381912-19381935:-_5-3	HIRA	152.62/174.06	313.3/359.22	162.99	335.47	229.99	730.47	6.3819	1	8.7445e-11	1.7489e-10	2.8228e-08	TRUE
ROCK1_CCDS11870.2_ex29_18:18629154-18629177:+_5-5	ROCK1	202.92/181.59	478.01/300.62	191.96	379.08	227.75	860.29	6.3797	1	8.8732e-11	1.7746e-10	2.8593e-08	TRUE
COMMD8_CCDS3475.1_ex3_4:47462251-47462274:+_5-4	COMMD8	131.81/72.446	342.09/156.28	97.725	231.23	1800.9	437.97	6.3791	1	8.9063e-11	1.7813e-10	2.862e-08	TRUE
PAM_CCDS4092.1_ex2_5:102237082-102237105:+_5-2	PAM	251.48/190.05	335.18/522.01	218.62	418.3	1895.9	979.8	6.379	1	8.9132e-11	1.7826e-10	2.862e-08	TRUE
C17orf47_CCDS32691.1_ex1_17:56620957-56620980:+_5-3	C17orf47	26.883/71.505	147.43/120.46	43.856	133.27	1052.6	196.55	6.3778	1	8.9921e-11	1.7984e-10	2.8822e-08	TRUE
LHX9_CCDS1393.1_ex0_1:197887110-197887133:+_5-1	LHX9	216.8/197.58	374.34/429.76	206.97	401.1	184.69	927.55	6.3743	1	9.1921e-11	1.8384e-10	2.9411e-08	TRUE
ADNP2_CCDS32853.1_ex2_18:77894775-77894798:+_5-5	ADNP2	155.23/207.93	320.21/405.89	179.66	360.51	1396.3	805.16	6.3737	1	9.2266e-11	1.8453e-10	2.947e-08	TRUE
DTNA_CCDS11908.1_ex13_18:32438334-32438357:-_15-15	DTNA	646.92/1030.2	1421.4/1015.8	816.39	1201.6	74455	3658.8	6.3683	1	9.5545e-11	1.9109e-10	3.0463e-08	TRUE
TTC29_CCDS47141.1_ex7_4:147824779-147824802:+_5-3	TTC29	30.351/16.935	77.172/97.674	22.676	86.821	91.863	101.63	6.3629	1	1.0023e-10	2.0045e-10	3.1899e-08	TRUE
EPHX2_CCDS59097.1_ex4_8:27369405-27369428:+_5-4	EPHX2	162.16/161.83	377.8/294.11	162	333.34	0.055999	726.01	6.359	1	1.0151e-10	2.0302e-10	3.2251e-08	TRUE
MRFAP1L1_CCDS3392.1_ex0_4:6711194-6711217:-_5-3	MRFAP1L1	223.73/241.8	420.42/455.81	232.59	437.76	163.3	1042.4	6.3546	1	1.0452e-10	2.0904e-10	3.3149e-08	TRUE
LFNG_CCDS34586.1_ex3_7:2565179-2565202:+_5-4	LFNG	137.01/182.53	185.44/577.36	158.14	327.23	1041	708.75	6.3513	1	1.0675e-10	2.135e-10	3.3799e-08	TRUE
STAR_CCDS6102.1_ex2_8:38003567-38003590:+_5-1	STAR	195.98/222.04	617.38/262.63	208.61	402.68	339.9	934.91	6.3472	1	1.0962e-10	2.1924e-10	3.4646e-08	TRUE
GIPC2_CCDS685.1_ex2_1:78560686-78560709:+_5-4	GIPC2	23.414/2.8226	34.555/62.945	8.1898	46.642	260.58	36.704	6.3469	1	1.2046e-10	2.4091e-10	3.7807e-08	TRUE
CASD1_CCDS5636.1_ex8_7:94166816-94166839:+_5-5	CASD1	117.07/128.9	306.39/240.93	122.84	271.69	69.998	550.54	6.344	1	1.1195e-10	2.2389e-10	3.532e-08	TRUE
RAB8A_CCDS12339.1_ex2_19:16232577-16232600:+_5-2	RAB8A	201.19/224.87	314.45/530.69	212.7	408.51	280.59	953.24	6.3422	1	1.1329e-10	2.2657e-10	3.5681e-08	TRUE
PTHLH_CCDS44853.1_ex1_12:28116572-28116595:-_5-4	PTHLH	353.81/427.15	717.59/594.72	388.75	653.27	2695.4	1742.3	6.3372	1	1.1697e-10	2.3393e-10	3.6776e-08	TRUE
TRPC1_CCDS3126.1_ex4_3:142499771-142499794:-_5-4	TRPC1	101.46/140.19	291.41/242.01	119.26	265.57	754.81	534.5	6.3282	1	1.2402e-10	2.4804e-10	3.8859e-08	TRUE
NXPH3_CCDS11550.1_ex1_17:47656061-47656084:+_5-1	NXPH3	541.12/453.49	680.73/924.65	495.37	793.37	3846.6	2220.1	6.3244	1	1.2708e-10	2.5417e-10	3.9751e-08	TRUE
SGK1_CCDS47476.1_ex6_6:134494268-134494291:-_5-2	SGK1	128.34/86.559	452.67/130.23	105.4	242.82	881.32	472.38	6.3226	1	1.286e-10	2.572e-10	4.0155e-08	TRUE
GLG1_CCDS32485.1_ex18_16:74519765-74519788:+_5-1	GLG1	165.63/115.73	322.51/271.32	138.45	295.81	1255.2	620.49	6.3172	1	1.3317e-10	2.6634e-10	4.1511e-08	TRUE
SEC61G_CCDS5513.1_ex1_7:54823553-54823576:-_4-3	SEC61G	450.07/425.27	578.22/888.83	437.49	716.9	307.52	1960.7	6.31	1	1.3955e-10	2.7909e-10	4.3424e-08	TRUE
PAK4_CCDS12528.1_ex2_19:39664518-39664541:+_5-4	PAK4	308.72/327.42	656.54/471	317.93	556.09	174.95	1424.9	6.3093	1	1.4016e-10	2.8033e-10	4.3541e-08	TRUE
MOCS1_CCDS43460.1_ex6_6:39883923-39883946:+_5-2	MOCS1	124.01/68.683	434.24/111.78	92.293	220.34	1563.2	413.63	6.2961	1	1.5259e-10	3.0519e-10	4.7322e-08	TRUE
CCDC125_CCDS4000.1_ex5_5:68599737-68599760:+_5-3	CCDC125	590.55/591.8	1041.3/804.18	591.18	915.07	0.78331	2649.5	6.2926	1	1.5614e-10	3.1229e-10	4.834e-08	TRUE
TLX1_CCDS55725.1_ex0_10:102891583-102891606:-_5-4	TLX1	469.14/362.23	929.52/501.39	412.24	682.69	5739	1847.5	6.2921	1	1.5664e-10	3.1327e-10	4.841e-08	TRUE
CLN5_CCDS9456.1_ex0_13:77566322-77566345:+_5-2	CLN5	802.14/833.6	1254.3/1145	817.72	1198.4	494.94	3664.8	6.2883	1	1.6046e-10	3.2092e-10	4.9507e-08	TRUE
BTC_CCDS3566.1_ex2_4:75681110-75681133:-_5-3	BTC	209.86/127.02	403.14/275.66	163.27	333.36	3484.8	731.72	6.288	1	1.6075e-10	3.2149e-10	4.9512e-08	TRUE
ZNF573_CCDS12508.1_ex0_19:38230928-38230951:-_5-4	ZNF573	230.67/161.83	415.81/344.03	193.21	378.22	2388.1	865.9	6.2873	1	1.6149e-10	3.2297e-10	4.9655e-08	TRUE
YLPM1_CCDS45135.1_ex4_14:75264836-75264859:-_5-4	YLPM1	142.22/199.46	403.14/288.68	168.43	341.14	1650.1	754.84	6.2865	1	1.6234e-10	3.2468e-10	4.9833e-08	TRUE
ATP1A3_CCDS12594.1_ex19_19:42492111-42492134:+_5-5	ATP1A3	395.43/411.16	603.56/744.49	403.22	670.33	123.6	1807.1	6.2835	1	1.655e-10	3.3099e-10	5.0716e-08	TRUE
ARHGAP4_CCDS14736.1_ex15_X:153184303-153184326:+_5-4	ARHGAP4	176.9/202.29	271.83/508.99	189.17	371.97	322.44	847.8	6.2782	1	1.713e-10	3.426e-10	5.2367e-08	TRUE
CSF2RA_CCDS35190.1_ex4_Y:1359320-1359343:+_5-4	CSF2RA	91.054/78.091	249.95/170.39	84.324	206.37	84.136	377.92	6.278	1	1.7146e-10	3.4292e-10	5.2367e-08	TRUE
TRPM7_CCDS42035.1_ex22_15:50903277-50903300:+_5-1	TRPM7	33.82/46.102	92.146/163.87	39.488	122.89	75.874	176.97	6.2693	1	1.8165e-10	3.633e-10	5.5386e-08	TRUE
C17orf104_CCDS45703.2_ex1_17:42734607-42734630:+_5-2	C17orf104	153.49/246.51	266.07/541.55	194.52	379.6	4385.9	871.77	6.2684	1	1.8235e-10	3.6471e-10	5.5507e-08	TRUE
MLF1_CCDS3182.1_ex3_3:158315871-158315894:+_9-3	MLF1	85.851/79.973	117.49/352.71	82.86	203.58	17.279	371.35	6.2645	1	1.8699e-10	3.7399e-10	5.6824e-08	TRUE
DBI_CCDS54390.1_ex1_2:120125070-120125093:+_7-1	DBI	113.6/111.02	277.59/230.08	112.3	252.72	3.3258	503.31	6.2589	1	1.9386e-10	3.8772e-10	5.8812e-08	TRUE
HADHA_CCDS1721.1_ex11_2:26437385-26437408:-_5-3	HADHA	189.91/219.22	300.63/514.42	204.04	393.26	430.03	914.45	6.2571	1	1.9609e-10	3.9218e-10	5.9334e-08	TRUE
E4F1_CCDS32370.1_ex6_16:2283040-2283063:+_5-3	E4F1	375.49/422.45	347.85/1262.2	398.28	662.63	1103.5	1785	6.257	1	1.9623e-10	3.9247e-10	5.9334e-08	TRUE
CSMD1_CCDS55189.1_ex36_8:3047533-3047556:+_5-1	CSMD1	159.56/186.29	342.09/350.54	172.41	346.29	357.76	772.68	6.2554	1	1.9828e-10	3.9656e-10	5.9853e-08	TRUE
LAT2_CCDS5566.2_ex3_7:73634278-73634301:+_5-2	LAT2	511.64/585.22	801.67/915.96	547.19	856.91	2710	2452.3	6.2544	1	1.9956e-10	3.9912e-10	6.014e-08	TRUE
RFXANK_CCDS12395.1_ex0_19:19304895-19304918:+_5-1	RFXANK	212.46/284.14	525.23/390.7	245.7	453	2582.6	1101.2	6.247	1	2.0923e-10	4.1847e-10	6.2911e-08	TRUE
ZNF260_CCDS33003.1_ex0_19:37005687-37005710:+_5-2	ZNF260	115.33/87.5	281.05/193.18	100.46	233.01	389.23	450.23	6.2468	1	2.0945e-10	4.189e-10	6.2911e-08	TRUE
METTL18_CCDS1284.1_ex0_1:169762209-169762232:-_5-3	METTL18	45.961/32.93	99.057/148.68	38.905	121.36	85.48	174.36	6.2445	1	2.1292e-10	4.2584e-10	6.3847e-08	TRUE
GPX2_CCDS41964.1_ex0_14:65406502-65406525:-_5-2	GPX2	349.47/334.01	510.26/672.86	341.65	585.95	119.65	1531.2	6.2432	1	2.144e-10	4.2881e-10	6.4186e-08	TRUE
ITGB1_CCDS7174.1_ex12_10:33218748-33218771:-_5-4	ITGB1	92.788/91.263	334.03/143.25	92.023	218.76	1.1625	412.42	6.2407	1	2.1785e-10	4.357e-10	6.511e-08	TRUE
ZNF777_CCDS43675.1_ex4_7:149152556-149152579:+_5-5	ZNF777	726.7/623.79	1159.9/889.92	673.28	1016	5302.6	3017.4	6.2386	1	2.2073e-10	4.4145e-10	6.5861e-08	TRUE
ERCC6L2_CCDS35072.1_ex3_9:98669468-98669491:+_5-2	ERCC6L2	104.93/49.866	155.5/219.22	72.342	184.63	1567.1	324.21	6.2363	1	2.2405e-10	4.4809e-10	6.6742e-08	TRUE
ZNF493_CCDS12411.1_ex1_19:21587994-21588017:+_10-1	ZNF493	91.054/115.73	208.48/268.06	102.65	236.4	305.44	460.06	6.2357	1	2.2483e-10	4.4966e-10	6.6866e-08	TRUE
LHX8_CCDS30756.1_ex4_1:75608834-75608857:+_5-3	LHX8	115.33/111.96	268.38/240.93	113.64	254.28	5.6873	509.28	6.2323	1	2.2982e-10	4.5965e-10	6.8239e-08	TRUE
SOX14_CCDS3094.1_ex0_3:137483741-137483764:+_5-1	SOX14	324.33/259.68	814.34/325.58	290.21	514.92	2096.1	1300.6	6.2309	1	2.3181e-10	4.6363e-10	6.8718e-08	TRUE
CCDC103_CCDS11490.1_ex1_17:42978915-42978938:-_5-5	CCDC103	308.72/413.04	836.23/439.53	357.09	606.26	5470.2	1600.4	6.2287	1	2.3523e-10	4.7046e-10	6.9617e-08	TRUE
NRDE2_CCDS9890.1_ex12_14:90784347-90784370:-_5-5	NRDE2	209.86/140.19	404.29/293.02	171.52	344.19	2451.4	768.72	6.2277	1	2.367e-10	4.7341e-10	6.9939e-08	TRUE
SCOC_CCDS54806.1_ex0_4:141294809-141294832:-_8-2	SCOC	433.59/536.29	715.28/832.4	482.21	771.62	5288.6	2161.1	6.2254	1	2.4011e-10	4.8023e-10	7.0831e-08	TRUE
SLC24A3_CCDS13140.1_ex1_20:19261683-19261706:+_5-2	SLC24A3	248.01/223.92	385.86/497.05	235.66	437.94	290.32	1056.2	6.2243	1	2.4188e-10	4.8376e-10	7.1221e-08	TRUE
KMT2D_CCDS44873.1_ex35_12:49438721-49438744:+_5-1	KMT2D	74.577/93.145	223.45/185.58	83.346	203.64	172.91	373.53	6.2241	1	2.4222e-10	4.8444e-10	7.1221e-08	TRUE
EIF4EBP3_CCDS4226.1_ex1_5:139928503-139928526:+_5-3	EIF4EBP3	145.69/176.88	368.58/290.85	160.53	327.42	487.72	719.44	6.2221	1	2.453e-10	4.9059e-10	7.2008e-08	TRUE
MOB1B_CCDS34002.1_ex1_4:71824663-71824686:+_5-1	MOB1B	310.45/266.26	635.81/410.23	287.51	510.72	977.68	1288.5	6.2181	1	2.5161e-10	5.0322e-10	7.3742e-08	TRUE
C3orf38_CCDS2921.2_ex1_3:88202599-88202622:+_5-3	C3orf38	177.77/157.12	272.98/416.74	167.13	337.29	213.38	749.02	6.2175	1	2.5265e-10	5.053e-10	7.3927e-08	TRUE
NAGLU_CCDS11427.1_ex4_17:40693191-40693214:-_5-5	NAGLU	450.07/475.13	731.41/759.69	462.43	745.41	314.26	2072.5	6.2161	1	2.5489e-10	5.0978e-10	7.4464e-08	TRUE
UPB1_CCDS13827.1_ex4_22:24909324-24909347:-_5-5	UPB1	413.64/430.91	789/607.75	422.19	692.47	149.13	1892.1	6.2135	1	2.5908e-10	5.1816e-10	7.5565e-08	TRUE
PLEKHA4_CCDS12737.1_ex14_19:49363671-49363694:+_5-3	PLEKHA4	261.89/217.34	519.47/375.5	238.58	441.66	994.48	1069.2	6.2107	1	2.6372e-10	5.2743e-10	7.6794e-08	TRUE
FUT9_CCDS5033.1_ex0_6:96651383-96651406:+_5-2	FUT9	492.56/375.4	799.37/617.52	430.01	702.58	6894.2	1927.2	6.209	1	2.6661e-10	5.3321e-10	7.7511e-08	TRUE
TNFRSF10C_CCDS6037.1_ex1_8:22969298-22969321:+_5-1	TNFRSF10C	114.47/146.77	317.9/245.27	129.62	279.24	523.86	580.91	6.2076	1	2.6897e-10	5.3795e-10	7.8075e-08	TRUE
CAMK1G_CCDS1486.1_ex7_1:209783219-209783242:+_5-4	CAMK1G	94.523/55.511	434.24/78.139	72.44	184.24	774.24	324.65	6.205	1	2.7347e-10	5.4694e-10	7.9254e-08	TRUE
C1QL4_CCDS31793.1_ex1_12:49730055-49730078:+_5-4	C1QL4	881.06/922.04	1440.9/1164.5	901.32	1295.4	840.13	4039.4	6.1999	1	2.8253e-10	5.6507e-10	8.1749e-08	TRUE
TNK1_CCDS45602.1_ex4_17:7287440-7287463:-_5-4	TNK1	306.11/144.89	396.23/405.89	210.61	401.03	13440	943.89	6.198	1	2.8597e-10	5.7194e-10	8.2612e-08	TRUE
CDKAL1_CCDS4546.1_ex1_6:20548842-20548865:+_5-2	CDKAL1	77.179/93.145	123.25/342.94	84.788	205.6	127.74	379.99	6.1977	1	2.8655e-10	5.731e-10	8.2647e-08	TRUE
SPATA31A3_CCDS47969.1_ex3_9:40704215-40704238:+_1-1	SPATA31A3	313.05/287.9	461.88/602.32	300.21	527.45	316.37	1345.5	6.1949	1	2.9152e-10	5.8304e-10	8.3947e-08	TRUE
HIST1H4H_CCDS4604.1_ex0_6:26285619-26285642:-_5-4	HIST1H4H	202.05/268.15	275.29/680.46	232.77	432.82	2195	1043.2	6.1938	1	2.9357e-10	5.8715e-10	8.4405e-08	TRUE
ABCC2_CCDS7484.1_ex6_10:101556878-101556901:-_5-4	ABCC2	171.7/157.12	181.99/606.66	164.25	332.29	106.31	736.12	6.1936	1	2.9411e-10	5.8821e-10	8.4425e-08	TRUE
SGPP2_CCDS2453.1_ex0_2:223289526-223289549:-_5-2	SGPP2	404.11/393.28	541.36/805.27	398.66	660.26	58.606	1786.7	6.189	1	3.0274e-10	6.0549e-10	8.6767e-08	TRUE
ZC3H14_CCDS32133.1_ex9_14:89063134-89063157:+_12-11	ZC3H14	195.98/123.25	813.19/124.81	155.42	318.62	2680	696.56	6.1836	1	3.1327e-10	6.2653e-10	8.9641e-08	TRUE
NIPSNAP1_CCDS13860.1_ex6_22:29965220-29965243:-_5-2	NIPSNAP1	604.42/594.62	1155.3/732.55	599.5	919.95	48.027	2686.8	6.1821	1	3.1618e-10	6.3236e-10	9.0332e-08	TRUE
KRTAP10-10_CCDS33585.1_ex0_21:46057549-46057572:-_5-4	KRTAP10-10	224.6/227.69	339.79/526.35	226.14	422.91	4.7698	1013.5	6.1809	1	3.1878e-10	6.3757e-10	9.0933e-08	TRUE
EXOSC5_CCDS12580.1_ex3_19:41897849-41897872:+_5-2	EXOSC5	458.74/404.57	530.99/928.99	430.8	702.35	1468.5	1930.7	6.1798	1	3.2086e-10	6.4172e-10	9.1244e-08	TRUE
CTNNBIP1_CCDS106.1_ex2_1:9932033-9932056:-_4-4	CTNNBIP1	317.39/291.67	466.49/607.75	304.26	532.46	330.94	1363.6	6.1798	1	3.2089e-10	6.4179e-10	9.1244e-08	TRUE
BTG4_CCDS8346.1_ex4_11:111369340-111369363:-_5-5	BTG4	204.65/177.82	248.79/554.57	190.77	371.46	360.42	854.96	6.1796	1	3.2138e-10	6.4277e-10	9.1244e-08	TRUE
SPIRE1_CCDS32790.2_ex10_18:12506469-12506492:+_5-2	SPIRE1	610.49/629.44	1065.4/838.91	619.89	945.41	179.39	2778.2	6.1759	1	3.2894e-10	6.5788e-10	9.3227e-08	TRUE
NRG1_CCDS6087.1_ex0_8:32505670-32505693:+_18-13	NRG1	398.9/463.84	861.57/570.85	430.15	701.3	2111.7	1927.8	6.1757	1	3.294e-10	6.5879e-10	9.3227e-08	TRUE
CEP170B_CCDS45175.1_ex7_14:105350500-105350523:+_5-3	CEP170B	453.54/460.08	699.16/774.88	456.8	736.05	21.423	2047.2	6.1718	1	3.3764e-10	6.7528e-10	9.5411e-08	TRUE
SETD4_CCDS13640.1_ex6_21:37420628-37420651:+_5-4	SETD4	545.46/537.23	642.72/1111.3	541.33	845.14	33.825	2426.1	6.1682	1	3.4538e-10	6.9076e-10	9.7446e-08	TRUE
IFRD1_CCDS34736.1_ex2_7:112096128-112096151:-_5-2	IFRD1	286.17/324.6	299.47/947.44	304.78	532.68	739.07	1365.9	6.1665	1	3.4904e-10	6.9808e-10	9.8326e-08	TRUE
BCAP29_CCDS34730.1_ex2_7:107234426-107234449:-_5-2	BCAP29	101.46/68.683	110.58/371.16	83.48	202.61	542.24	374.13	6.1587	1	3.6662e-10	7.3325e-10	1.0312e-07	TRUE
ACER2_CCDS34992.1_ex3_9:19434971-19434994:-_5-4	ACER2	288.77/409.27	475.7/720.62	343.78	585.49	7315.4	1540.7	6.1578	1	3.687e-10	7.374e-10	1.0354e-07	TRUE
HAUS7_CCDS35438.1_ex5_X:152722584-152722607:+_5-2	HAUS7	280.97/250.27	593.19/384.18	265.17	477.38	471.56	1188.4	6.1558	1	3.7361e-10	7.4721e-10	1.0476e-07	TRUE
MAPK10_CCDS34026.1_ex7_4:87023048-87023071:+_5-5	MAPK10	143.08/118.55	195.81/397.21	130.24	278.89	301.68	583.7	6.1528	1	3.8055e-10	7.6109e-10	1.0654e-07	TRUE
LHX1_CCDS11316.1_ex1_17:35297587-35297610:+_5-1	LHX1	228.07/222.98	577.07/307.13	225.51	421	12.926	1010.7	6.149	1	3.8978e-10	7.7955e-10	1.0896e-07	TRUE
SHB_CCDS43806.1_ex5_9:38068064-38068087:-_5-1	SHB	422.32/430.91	619.68/780.31	426.59	695.37	36.959	1911.9	6.147	1	3.9471e-10	7.8943e-10	1.1017e-07	TRUE
RTN2_CCDS12665.1_ex7_19:45997672-45997695:-_9-8	RTN2	165.63/248.39	335.18/449.3	202.83	388.07	3459.1	909.04	6.1437	1	4.0301e-10	8.0602e-10	1.1231e-07	TRUE
IPO7_CCDS31425.1_ex3_11:9431509-9431532:+_5-2	IPO7	492.56/545.7	836.23/793.33	518.45	814.49	1412.9	2323.5	6.1417	1	4.0831e-10	8.1663e-10	1.1361e-07	TRUE
LETM2_CCDS56534.1_ex4_8:38260068-38260091:+_5-5	LETM2	17.344/15.054	89.842/52.093	16.158	68.415	2.6249	72.417	6.1408	1	4.228e-10	8.456e-10	1.1711e-07	TRUE
CABP7_CCDS13867.1_ex1_22:30123678-30123701:-_5-1	CABP7	231.54/161.83	209.63/668.52	193.57	374.38	2449	867.53	6.1386	1	4.1634e-10	8.3268e-10	1.1567e-07	TRUE
PROKR1_CCDS1889.1_ex1_2:68882239-68882262:+_5-5	PROKR1	334.73/348.12	1104.6/306.04	341.36	581.45	89.613	1529.9	6.1383	1	4.1716e-10	8.3432e-10	1.1572e-07	TRUE
BOK_CCDS2550.1_ex2_2:242509529-242509552:+_5-4	BOK	314.79/222.98	376.65/602.32	264.94	476.3	4245	1187.4	6.1339	1	4.2876e-10	8.5751e-10	1.1857e-07	TRUE
RNPEP_CCDS1418.1_ex2_1:201958622-201958645:-_5-5	RNPEP	341.67/266.26	588.58/472.09	301.62	527.13	2854	1351.8	6.1336	1	4.2964e-10	8.5928e-10	1.1864e-07	TRUE
ZMYM4_CCDS389.1_ex10_1:35851731-35851754:-_5-4	ZMYM4	261.02/199.46	443.45/405.89	228.18	424.26	1903.3	1022.6	6.1316	1	4.3492e-10	8.6983e-10	1.1991e-07	TRUE
LSMEM2_CCDS2814.1_ex2_3:50324200-50324223:+_5-3	LSMEM2	122.27/131.72	195.81/380.93	126.91	273.12	44.649	568.77	6.1306	1	4.3768e-10	8.7535e-10	1.2049e-07	TRUE
FOXN2_CCDS1838.1_ex1_2:48586201-48586224:-_5-4	FOXN2	106.66/82.796	192.36/250.7	93.976	219.6	285.96	421.17	6.1212	1	4.6436e-10	9.2872e-10	1.2764e-07	TRUE
ABCD1_CCDS14728.1_ex0_X:152991038-152991061:-_5-1	ABCD1	444/456.32	894.97/587.13	450.11	724.89	75.909	2017.3	6.1178	1	4.7442e-10	9.4885e-10	1.3021e-07	TRUE
CRYGS_CCDS3275.1_ex1_3:186257214-186257237:-_5-3	CRYGS	135.28/100.67	449.21/146.51	116.7	256.56	602.11	523.02	6.1155	1	4.8142e-10	9.6284e-10	1.3187e-07	TRUE
RBM15B_CCDS33764.1_ex0_3:51429577-51429600:+_5-4	RBM15B	385.03/397.98	729.11/575.19	391.45	647.59	83.935	1754.4	6.1153	1	4.8194e-10	9.6388e-10	1.3187e-07	TRUE
RRP7A_CCDS14036.1_ex4_22:42912087-42912110:+_5-4	RRP7A	398.04/389.52	712.98/593.64	393.75	650.58	36.291	1764.7	6.1137	1	4.8659e-10	9.7319e-10	1.3295e-07	TRUE
ZNF16_CCDS6437.1_ex0_8:146157852-146157875:-_5-4	ZNF16	306.11/270.03	645.02/398.29	287.51	506.86	651.8	1288.5	6.111	1	4.9517e-10	9.9034e-10	1.3509e-07	TRUE
OVCA2_CCDS11015.1_ex1_17:1946044-1946067:-_5-4	OVCA2	92.788/95.027	205.03/234.42	93.901	219.23	2.5059	420.84	6.1093	1	5.0026e-10	1.0005e-09	1.3627e-07	TRUE
VSTM4_CCDS31198.1_ex6_10:50315978-50316001:-_5-5	VSTM4	365.95/358.47	437.69/845.42	362.19	608.31	27.992	1623.2	6.1089	1	5.0172e-10	1.0034e-09	1.3646e-07	TRUE
TRIM38_CCDS4568.1_ex0_6:25966857-25966880:-_5-1	TRIM38	79.781/63.038	268.38/120.46	70.917	179.81	140.65	317.83	6.1082	1	5.039e-10	1.0078e-09	1.3685e-07	TRUE
LOC152586_CCDS64066.1_ex7_4:141396084-141396107:-_5-3	LOC152586	793.47/823.25	999.79/1382.6	808.22	1175.7	443.56	3622.2	6.1062	1	5.1006e-10	1.0201e-09	1.3832e-07	TRUE
KIAA0319_CCDS34348.1_ex12_6:24578361-24578384:+_5-1	KIAA0319	69.374/47.043	286.8/83.565	57.13	154.83	251.67	256.04	6.106	1	5.1101e-10	1.022e-09	1.3837e-07	TRUE
ALG13_CCDS55477.1_ex9_X:110961401-110961424:+_11-8	ALG13	73.71/55.511	201.57/138.91	63.968	167.34	166.44	286.68	6.105	1	5.1394e-10	1.0279e-09	1.3895e-07	TRUE
ACBD4_CCDS42348.1_ex3_17:43214432-43214455:+_5-5	ACBD4	155.23/142.07	147.43/634.88	148.5	305.97	86.573	665.54	6.104	1	5.1725e-10	1.0345e-09	1.3964e-07	TRUE
KIAA1644_CCDS43025.1_ex1_22:44681500-44681523:-_5-1	KIAA1644	587.95/620.97	1146.1/741.24	604.23	921.69	545.26	2708	6.1004	1	5.2891e-10	1.0578e-09	1.4258e-07	TRUE
APIP_CCDS7895.1_ex2_11:34909893-34909916:+_5-2	APIP	169.97/173.12	274.13/423.25	171.54	340.63	4.9646	768.77	6.0987	1	5.3476e-10	1.0695e-09	1.4394e-07	TRUE
JAGN1_CCDS2588.1_ex1_3:9934787-9934810:+_5-3	JAGN1	152.62/260.62	334.03/436.28	199.44	381.75	5934.4	893.85	6.0976	1	5.3836e-10	1.0767e-09	1.4469e-07	TRUE
ATXN2_CCDS31902.1_ex20_12:111990168-111990191:+_5-1	ATXN2	528.11/413.04	636.96/873.64	467.05	745.97	6646	2093.2	6.0966	1	5.4164e-10	1.0833e-09	1.4536e-07	TRUE
PHYHIP_CCDS43723.1_ex2_8:22084443-22084466:+_5-4	PHYHIP	826.42/891.94	1500.8/1019.1	858.55	1236.7	2146.8	3847.8	6.0962	1	5.4295e-10	1.0859e-09	1.455e-07	TRUE
ETV7_CCDS4819.1_ex5_6:36343708-36343731:+_12-10	ETV7	438.79/404.57	655.39/718.45	421.33	686.19	585.85	1888.3	6.0951	1	5.4688e-10	1.0938e-09	1.4633e-07	TRUE
NXF5_CCDS14491.2_ex9_X:101096231-101096254:-_5-2	NXF5	481.28/433.74	855.81/627.28	456.89	732.69	1131.2	2047.7	6.0948	1	5.4777e-10	1.0955e-09	1.4635e-07	TRUE
MPI_CCDS10272.1_ex4_15:75185483-75185506:-_5-5	MPI	190.78/157.12	369.74/317.98	173.14	342.88	567.69	775.94	6.0938	1	5.512e-10	1.1024e-09	1.4706e-07	TRUE
MDH1B_CCDS33365.1_ex7_2:207619876-207619899:-_5-1	MDH1B	152.62/124.19	207.33/402.63	137.68	288.93	405.21	617.03	6.0891	1	5.6782e-10	1.1356e-09	1.5127e-07	TRUE
PPL_CCDS10526.1_ex7_16:4942064-4942087:+_5-1	PPL	351.21/305.78	484.92/648.99	327.71	560.99	1033.1	1468.7	6.0871	1	5.747e-10	1.1494e-09	1.5288e-07	TRUE
ZNHIT3_CCDS11312.1_ex1_17:34842788-34842811:+_6-2	ZNHIT3	53.765/97.85	104.82/316.9	72.537	182.27	993.11	325.09	6.086	1	5.7883e-10	1.1577e-09	1.5375e-07	TRUE
JAZF1_CCDS5416.1_ex1_7:27880368-27880391:-_5-1	JAZF1	261.89/249.33	708.37/300.62	255.53	461.47	78.893	1145.2	6.0856	1	5.8022e-10	1.1604e-09	1.5389e-07	TRUE
PIFO_CCDS833.1_ex1_1:111889627-111889650:+_5-1	PIFO	143.08/80.914	510.26/113.95	107.6	241.16	1971.3	482.24	6.0819	1	5.9366e-10	1.1873e-09	1.5723e-07	TRUE
CLN5_CCDS9456.1_ex0_13:77566200-77566223:+_5-1	CLN5	169.97/194.76	198.11/638.14	181.94	355.58	307.65	815.4	6.0807	1	5.9813e-10	1.1963e-09	1.5818e-07	TRUE
SEPT4_CCDS11609.1_ex7_17:56602520-56602543:-_8-3	2004-09-01	108.4/179.7	158.95/535.04	139.57	291.64	2582.5	625.52	6.0803	1	5.9968e-10	1.1994e-09	1.5836e-07	TRUE
B4GALNT1_CCDS61170.1_ex8_12:58025698-58025721:-_5-3	B4GALNT1	173.44/114.78	384.71/224.65	141.1	293.98	1738.1	632.36	6.0798	1	6.0153e-10	1.2031e-09	1.5862e-07	TRUE
PELI2_CCDS9726.1_ex4_14:56757008-56757031:-_5-5	PELI2	720.63/824.19	974.45/1305.6	770.67	1127.9	5369.1	3453.9	6.0788	1	6.0546e-10	1.2109e-09	1.5942e-07	TRUE
RIF1_CCDS2194.1_ex10_2:152293383-152293406:-_5-4	RIF1	130.94/163.71	215.39/423.25	146.41	301.94	538.46	656.18	6.0715	1	6.3366e-10	1.2673e-09	1.666e-07	TRUE
TPPP_CCDS3856.1_ex2_5:678065-678088:-_5-5	TPPP	333/347.18	483.77/688.06	340.01	576.94	100.55	1523.8	6.0694	1	6.4186e-10	1.2837e-09	1.6852e-07	TRUE
TMEM129_CCDS3351.1_ex1_4:1720216-1720239:-_5-3	TMEM129	107.53/145.83	72.565/996.27	125.23	268.98	737.8	561.23	6.0678	1	6.4831e-10	1.2966e-09	1.6996e-07	TRUE
MYSM1_CCDS41343.1_ex12_1:59148154-59148177:+_5-1	MYSM1	62.437/92.204	216.54/162.79	75.877	187.75	447.22	340.06	6.0669	1	6.5207e-10	1.3041e-09	1.707e-07	TRUE
AK5_CCDS675.1_ex2_1:77759500-77759523:-_5-2	AK5	236.74/270.03	270.68/771.62	252.84	457.03	554.6	1133.1	6.0659	1	6.5595e-10	1.3119e-09	1.7125e-07	TRUE
YTHDF2_CCDS41296.1_ex3_1:29069301-29069324:+_5-3	YTHDF2	101.46/131.72	228.06/282.17	115.61	253.68	459.79	518.11	6.0659	1	6.5605e-10	1.3121e-09	1.7125e-07	TRUE
ZNF648_CCDS30952.1_ex0_1:182026452-182026475:-_5-3	ZNF648	235.87/299.19	459.58/490.54	265.65	474.81	2011.8	1190.6	6.0616	1	6.7404e-10	1.3481e-09	1.7569e-07	TRUE
ARFGAP3_CCDS14042.1_ex13_22:43236962-43236985:-_5-3	ARFGAP3	244.54/262.5	344.4/607.75	253.36	457.5	161.25	1135.5	6.0581	1	6.8874e-10	1.3775e-09	1.7927e-07	TRUE
PES1_CCDS13880.1_ex10_22:30980676-30980699:+_5-4	PES1	202.92/190.99	390.47/363.56	196.87	376.78	71.124	882.3	6.0568	1	6.9414e-10	1.3883e-09	1.8042e-07	TRUE
DYRK1B_CCDS12543.1_ex5_19:40319207-40319230:+_5-2	DYRK1B	433.59/528.76	733.71/785.73	478.82	759.28	4540.1	2145.9	6.0543	1	7.0525e-10	1.4105e-09	1.8304e-07	TRUE
NUP93_CCDS10769.1_ex9_16:56865785-56865808:+_5-5	NUP93	278.36/307.66	446.91/586.04	292.65	511.77	429.41	1311.6	6.0506	1	7.2174e-10	1.4435e-09	1.8705e-07	TRUE
TMC4_CCDS12882.1_ex9_19:54669157-54669180:+_5-1	TMC4	190.78/187.23	420.42/316.9	189	365.01	6.2956	847.03	6.0476	1	7.3487e-10	1.4697e-09	1.9018e-07	TRUE
SYNGR3_CCDS10456.1_ex1_16:2042036-2042059:-_5-2	SYNGR3	247.15/244.62	469.95/424.34	245.88	446.56	3.1817	1102	6.0453	1	7.4578e-10	1.4916e-09	1.9273e-07	TRUE
GGCX_CCDS1978.1_ex10_2:85783352-85783375:-_5-3	GGCX	308.72/296.37	695.7/396.12	302.48	524.96	76.208	1355.6	6.0427	1	7.5801e-10	1.516e-09	1.9561e-07	TRUE
DNAJC25_CCDS43862.1_ex1_9:114409454-114409477:+_5-3	DNAJC25	329.53/250.27	537.9/472.09	287.18	503.92	3155.8	1287	6.0416	1	7.629e-10	1.5258e-09	1.966e-07	TRUE
STAT6_CCDS53804.1_ex13_12:57499108-57499131:-_5-1	STAT6	385.03/436.56	542.51/824.8	409.99	668.93	1329	1837.4	6.0409	1	7.6635e-10	1.5327e-09	1.9721e-07	TRUE
POMZP3_CCDS43606.1_ex3_7:76254948-76254971:+_5-5	POMZP3	228.07/183.47	537.9/278.91	204.56	387.34	997.54	916.76	6.0368	1	7.8588e-10	1.5718e-09	2.0194e-07	TRUE
PAK6_CCDS10054.1_ex2_15:40564431-40564454:-_5-4	PAK6	218.53/243.68	556.33/324.49	230.76	424.89	316.58	1034.2	6.0363	1	7.8822e-10	1.5764e-09	2.0226e-07	TRUE
AP3B1_CCDS4041.1_ex14_5:77458715-77458738:+_5-2	AP3B1	72.843/113.84	150.89/300.62	91.067	212.99	850.91	408.14	6.0348	1	7.9561e-10	1.5912e-09	2.0387e-07	TRUE
CHMP7_CCDS6040.1_ex3_8:23113970-23113993:+_5-5	CHMP7	372.02/402.69	896.12/454.73	387.05	638.35	470.45	1734.6	6.0338	1	8.0051e-10	1.601e-09	2.0483e-07	TRUE
GLOD5_CCDS55410.1_ex2_X:48629374-48629397:+_5-5	GLOD5	71.976/127.02	130.16/373.33	95.618	220.45	1544.8	428.53	6.0302	1	8.1903e-10	1.6381e-09	2.0928e-07	TRUE
CXCL17_CCDS12608.1_ex2_19:42937980-42938003:-_5-5	CXCL17	439.66/479.84	886.91/605.58	459.31	732.87	807.54	2058.5	6.0294	1	8.2302e-10	1.646e-09	2.1e-07	TRUE
SCAF8_CCDS5247.1_ex3_6:155109037-155109060:-_5-1	SCAF8	257.55/188.17	387.01/433.02	220.15	409.37	2421.6	986.63	6.0242	1	8.4973e-10	1.6995e-09	2.1651e-07	TRUE
STAMBPL1_CCDS7391.1_ex1_10:90665256-90665279:+_5-1	STAMBPL1	326.93/351.88	665.76/494.88	339.18	574	311.48	1520.1	6.0229	1	8.568e-10	1.7136e-09	2.1801e-07	TRUE
USH1G_CCDS32725.1_ex1_17:72916581-72916604:+_5-4	USH1G	192.51/127.96	457.28/219.22	156.95	316.62	2105.4	703.41	6.0203	1	8.7058e-10	1.7412e-09	2.212e-07	TRUE
KPNA7_CCDS47651.1_ex4_7:98786159-98786182:-_5-2	KPNA7	198.58/239.92	537.9/307.13	218.28	406.46	856.2	978.25	6.0167	1	8.9013e-10	1.7803e-09	2.2585e-07	TRUE
CTBS_CCDS698.1_ex5_1:85036284-85036307:-_5-2	CTBS	73.71/54.57	155.5/174.73	63.423	164.83	184.21	284.24	6.0149	1	8.9993e-10	1.7999e-09	2.2802e-07	TRUE
SCARA5_CCDS6064.1_ex5_8:27779319-27779342:+_5-2	SCARA5	1210.6/1210.9	1688.6/1619.2	1210.7	1653.5	0.046249	5426.1	6.0112	1	9.2096e-10	1.8419e-09	2.3298e-07	TRUE
HGFAC_CCDS3369.1_ex3_4:3445078-3445101:+_5-2	HGFAC	152.62/180.65	570.15/191.01	166.04	330.02	393.3	744.16	6.011	1	9.2206e-10	1.8441e-09	2.3298e-07	TRUE
SSFA2_CCDS2284.1_ex8_2:182774669-182774692:-_5-4	SSFA2	206.39/257.8	355.91/504.65	230.67	423.81	1325.4	1033.8	6.0071	1	9.4435e-10	1.8887e-09	2.3828e-07	TRUE
BRF1_CCDS10001.1_ex15_14:105739069-105739092:+_13-9	BRF1	360.75/387.63	518.32/741.24	373.95	619.84	361.59	1675.9	6.0064	1	9.4851e-10	1.897e-09	2.39e-07	TRUE
FBXO7_CCDS13907.1_ex2_22:32879967-32879990:-_5-2	FBXO7	280.97/281.32	438.85/556.74	281.14	494.29	0.061586	1260	6.0048	1	9.5765e-10	1.9153e-09	2.4096e-07	TRUE
BPI_CCDS13303.1_ex3_20:36938953-36938976:+_5-4	BPI	128.34/139.25	247.64/317.98	133.68	280.62	59.481	599.13	6.0029	1	9.6907e-10	1.9381e-09	2.435e-07	TRUE
KIF11_CCDS7422.1_ex7_10:94373271-94373294:-_5-4	KIF11	58.101/23.522	84.083/155.19	36.978	114.24	627.26	165.73	6.0014	1	9.7982e-10	1.9596e-09	2.4535e-07	TRUE
ARHGEF40_CCDS32041.1_ex2_14:21542345-21542368:+_5-2	ARHGEF40	381.56/338.71	592.04/608.83	359.5	600.38	918.85	1611.2	6.0011	1	9.7975e-10	1.9595e-09	2.4535e-07	TRUE
KCNAB3_CCDS11124.1_ex6_17:7828453-7828476:+_5-2	KCNAB3	325.19/350.94	589.74/553.48	337.82	571.32	331.61	1514	6.001	1	9.8051e-10	1.961e-09	2.4535e-07	TRUE
ASPG_CCDS45170.2_ex1_14:104559066-104559089:-_5-2	ASPG	370.29/306.72	613.92/529.61	337.01	570.21	2024.7	1510.4	6.0005	1	9.8327e-10	1.9665e-09	2.4571e-07	TRUE
KIAA0232_CCDS43209.1_ex4_4:6863826-6863849:-_5-5	KIAA0232	194.25/281.32	340.94/537.21	233.77	427.97	3822.8	1047.7	5.9999	1	9.8699e-10	1.974e-09	2.463e-07	TRUE
SLC34A1_CCDS4418.1_ex3_5:176813532-176813555:+_5-3	SLC34A1	417.98/497.72	791.3/668.52	456.11	727.33	3184.8	2044.1	5.9988	1	9.9396e-10	1.9879e-09	2.477e-07	TRUE
C1QL2_CCDS42737.1_ex1_2:119915383-119915406:+_5-2	C1QL2	133.55/154.3	261.46/334.26	143.55	295.63	215.67	643.34	5.9959	1	1.0115e-09	2.023e-09	2.5173e-07	TRUE
TINF2_CCDS41936.1_ex6_14:24710884-24710907:+_5-1	TINF2	198.58/172.18	425.02/300.62	184.91	357.45	349.1	828.71	5.9936	1	1.0261e-09	2.0522e-09	2.5501e-07	TRUE
UTRN_CCDS34547.1_ex30_6:144812204-144812227:+_5-5	UTRN	165.63/171.24	391.62/283.25	168.41	333.06	15.71	754.77	5.9931	1	1.0291e-09	2.0583e-09	2.5541e-07	TRUE
PANK3_CCDS4368.1_ex5_5:167995687-167995710:-_5-2	PANK3	140.48/162.77	595.49/158.45	151.22	307.2	248.66	677.71	5.9917	1	1.0386e-09	2.0772e-09	2.574e-07	TRUE
PLXNA4_CCDS43646.1_ex30_7:132193136-132193159:+_5-4	PLXNA4	247.15/182.53	325.97/484.03	212.39	397.21	2099.8	951.89	5.9904	1	1.0467e-09	2.0935e-09	2.5907e-07	TRUE
PSG9_CCDS12618.1_ex4_19:43772019-43772042:-_5-2	PSG9	438.79/392.34	627.75/721.7	414.92	673.09	1079.8	1859.5	5.9869	1	1.0693e-09	2.1385e-09	2.6428e-07	TRUE
CACNG6_CCDS12870.1_ex1_19:54501508-54501531:+_5-4	CACNG6	207.26/162.77	247.64/510.07	183.67	355.42	993.15	823.16	5.9861	1	1.0747e-09	2.1495e-09	2.6527e-07	TRUE
ZNF433_CCDS45983.1_ex0_19:12127195-12127218:+_5-3	ZNF433	211.59/206.99	428.48/359.22	209.28	392.33	10.592	937.92	5.977	1	1.1365e-09	2.273e-09	2.8014e-07	TRUE
SOAT2_CCDS8847.1_ex3_12:53499394-53499417:-_5-2	SOAT2	216.8/235.22	325.97/530.69	225.82	415.92	169.72	1012	5.9758	1	1.1451e-09	2.2902e-09	2.818e-07	TRUE
ATXN2L_CCDS10639.1_ex8_16:28841950-28841973:-_5-5	ATXN2L	133.55/181.59	327.12/300.62	155.73	313.59	1160.7	697.91	5.9756	1	1.1463e-09	2.2927e-09	2.818e-07	TRUE
UGT1A5_CCDS33404.1_ex0_2:234621957-234621980:+_3-2	UGT1A5	1.7344/3.7634	18.429/28.217	2.5621	22.806	2.1284	11.483	5.9741	1	1.4921e-09	2.9842e-09	3.5431e-07	TRUE
NTS_CCDS9029.1_ex2_12:86272307-86272330:+_5-4	NTS	683.34/750.81	1352.2/822.63	716.28	1054.7	2277.3	3210.1	5.9731	1	1.1636e-09	2.3272e-09	2.8566e-07	TRUE
NR1H4_CCDS55873.1_ex1_12:100904809-100904832:+_5-4	NR1H4	122.27/132.66	279.89/260.46	127.36	270	53.987	570.79	5.9705	1	1.1826e-09	2.3653e-09	2.8963e-07	TRUE
ANKRD13C_CCDS648.2_ex12_1:70819673-70819696:+_5-2	ANKRD13C	337.33/442.2	410.05/982.16	386.23	634.63	5524.1	1730.9	5.9704	1	1.183e-09	2.366e-09	2.8963e-07	TRUE
DENND5A_CCDS31423.1_ex19_11:9225404-9225427:-_5-4	DENND5A	51.164/23.522	146.28/81.395	34.698	109.12	396.03	155.51	5.9681	1	1.2037e-09	2.4073e-09	2.9427e-07	TRUE
ZFP62_CCDS47357.2_ex0_5:180277251-180277274:+_5-3	ZFP62	353.81/267.2	483.77/578.45	307.47	528.99	3768.6	1378	5.9674	1	1.2052e-09	2.4104e-09	2.9427e-07	TRUE
MMP7_CCDS8317.1_ex4_11:102398641-102398664:-_5-5	MMP7	54.632/95.968	143.98/224.65	72.412	179.85	870.99	324.53	5.9638	1	1.232e-09	2.464e-09	3.0041e-07	TRUE
EBF2_CCDS43726.1_ex11_8:25897544-25897567:+_5-2	EBF2	277.5/271.91	551.72/424.34	274.69	483.86	15.618	1231.1	5.9615	1	1.2496e-09	2.4992e-09	3.0429e-07	TRUE
TPST1_CCDS5533.1_ex0_7:65705780-65705803:-_5-3	TPST1	132.68/169.35	180.84/512.24	149.9	304.37	675.07	671.81	5.9597	1	1.2637e-09	2.5274e-09	3.0731e-07	TRUE
KCNK5_CCDS4841.1_ex2_6:39162442-39162465:+_5-4	KCNK5	301.78/323.66	496.44/577.36	312.53	535.37	239.38	1400.6	5.9544	1	1.3048e-09	2.6096e-09	3.1688e-07	TRUE
ZNF326_CCDS727.1_ex2_1:90470581-90470604:-_8-1	ZNF326	104.06/138.31	335.18/198.6	119.97	258.01	589.31	537.67	5.9533	1	1.3142e-09	2.6284e-09	3.1874e-07	TRUE
TOM1L1_CCDS11582.1_ex4_17:52991098-52991121:+_5-2	TOM1L1	265.36/193.82	555.18/312.56	226.78	416.57	2574.7	1016.4	5.9529	1	1.3172e-09	2.6343e-09	3.1904e-07	TRUE
LRTM1_CCDS2876.1_ex0_3:54952903-54952926:-_5-1	LRTM1	15.609/18.817	138.22/34.728	17.139	69.308	5.1566	76.811	5.9525	1	1.3543e-09	2.7086e-09	3.2629e-07	TRUE
TRIM16L_CCDS32588.1_ex1_17:18634486-18634509:+_5-3	TRIM16L	398.04/291.67	483.77/679.38	340.73	573.29	5691.2	1527	5.9514	1	1.3295e-09	2.6591e-09	3.216e-07	TRUE
FAM131C_CCDS41270.1_ex3_1:16388664-16388687:-_5-5	FAM131C	153.49/177.82	246.49/434.11	165.21	327.12	296.42	740.42	5.9502	1	1.3394e-09	2.6789e-09	3.2356e-07	TRUE
DSG4_CCDS11897.1_ex4_18:28968926-28968949:-_5-2	DSG4	50.296/48.925	164.71/116.12	49.606	138.3	0.94082	222.32	5.9486	1	1.353e-09	2.706e-09	3.2629e-07	TRUE
CPNE3_CCDS6243.1_ex2_8:87543393-87543416:+_5-3	CPNE3	224.6/225.81	415.81/412.4	225.2	414.1	0.72829	1009.3	5.946	1	1.3742e-09	2.7483e-09	3.3022e-07	TRUE
STK33_CCDS7789.1_ex11_11:8496306-8496329:-_5-5	STK33	78.046/89.382	218.85/180.15	83.522	198.56	64.321	374.32	5.946	1	1.3743e-09	2.7486e-09	3.3022e-07	TRUE
SCO2_CCDS14095.1_ex0_22:50962715-50962738:-_5-5	SCO2	199.45/249.33	236.12/715.19	223	410.96	1247.7	999.42	5.9455	1	1.3783e-09	2.7565e-09	3.3074e-07	TRUE
SLC39A5_CCDS8912.2_ex2_12:56628750-56628773:-_5-4	SLC39A5	274.03/228.63	575.91/350.54	250.3	449.31	1032.7	1121.8	5.9419	1	1.4085e-09	2.817e-09	3.3756e-07	TRUE
ZNF558_CCDS12208.1_ex2_19:8923857-8923880:+_5-4	ZNF558	120.54/83.737	330.57/155.19	100.47	226.51	682.75	450.27	5.9399	1	1.4264e-09	2.8528e-09	3.4139e-07	TRUE
ZMIZ1_CCDS7357.1_ex8_10:81056374-81056397:+_5-5	ZMIZ1	367.68/334.95	569/604.49	350.93	586.48	536.18	1572.8	5.9394	1	1.4306e-09	2.8613e-09	3.418e-07	TRUE
ACTBL2_CCDS34163.1_ex0_5:56777996-56778019:-_5-2	ACTBL2	287.04/365.05	725.65/416.74	323.7	549.92	3054.3	1450.7	5.9392	1	1.4319e-09	2.8637e-09	3.418e-07	TRUE
PCSK9_CCDS603.1_ex3_1:55517996-55518019:+_5-4	PCSK9	146.55/152.42	225.76/406.97	149.46	303.12	17.206	669.82	5.9372	1	1.4498e-09	2.8996e-09	3.4553e-07	TRUE
KIAA1107_CCDS44172.1_ex3_1:92643094-92643117:-_5-5	KIAA1107	67.64/63.979	133.61/210.54	65.784	167.73	6.7047	294.82	5.937	1	1.4513e-09	2.9026e-09	3.4553e-07	TRUE
MORC1_CCDS2955.1_ex14_3:108773577-108773600:+_5-1	MORC1	118.8/105.38	456.12/131.32	111.89	244.76	90.227	501.45	5.9335	1	1.4829e-09	2.9658e-09	3.5259e-07	TRUE
VPS51_CCDS8093.1_ex4_11:64875828-64875851:-_5-4	VPS51	187.31/241.8	555.18/282.17	212.82	395.8	1490.6	953.79	5.9249	1	1.5625e-09	3.1249e-09	3.7054e-07	TRUE
SMG1_CCDS45430.1_ex28_16:18861329-18861352:-_5-1	SMG1	151.76/129.84	292.56/285.42	140.37	288.97	240.56	629.1	5.9247	1	1.5647e-09	3.1295e-09	3.7059e-07	TRUE
APCDD1L_CCDS13467.1_ex1_20:57042639-57042662:+_5-3	APCDD1L	100.59/97.85	248.79/201.86	99.212	224.1	3.7633	444.64	5.9228	1	1.5827e-09	3.1653e-09	3.7399e-07	TRUE
TMEM237_CCDS46489.1_ex6_2:202496902-202496925:+_5-2	TMEM237	411.04/393.28	745.23/573.02	402.06	653.48	157.79	1801.9	5.9227	1	1.5832e-09	3.1664e-09	3.7399e-07	TRUE
TUSC3_CCDS5993.1_ex1_8:15480631-15480654:-_5-1	TUSC3	245.41/171.24	574.76/257.21	205	384.5	2773.1	918.74	5.922	1	1.59e-09	3.18e-09	3.751e-07	TRUE
SIPA1L3_CCDS33007.1_ex0_19:38573486-38573509:-_5-4	SIPA1L3	447.46/525.94	543.66/1065.7	485.12	761.19	3084.3	2174.2	5.9207	1	1.6032e-09	3.2064e-09	3.7773e-07	TRUE
C8orf82_CCDS34970.1_ex2_8:145754158-145754181:-_5-5	C8orf82	110.13/117.61	143.98/425.42	113.81	247.51	27.951	510.05	5.9199	1	1.6106e-09	3.2211e-09	3.7897e-07	TRUE
IGFBP2_CCDS42815.1_ex0_2:217498647-217498670:-_5-4	IGFBP2	104.93/102.55	244.19/219.22	103.73	231.37	2.8204	464.91	5.9195	1	1.6146e-09	3.2291e-09	3.7942e-07	TRUE
SALL3_CCDS12013.1_ex1_18:76753703-76753726:-_5-3	SALL3	485.62/480.78	711.83/808.52	483.19	758.64	11.718	2165.5	5.919	1	1.6195e-09	3.2389e-09	3.7986e-07	TRUE
NUP155_CCDS3921.1_ex30_5:37352897-37352920:+_5-5	NUP155	185.58/206.05	457.28/300.62	195.54	370.77	209.69	876.37	5.9189	1	1.6206e-09	3.2413e-09	3.7986e-07	TRUE
PAX5_CCDS65041.1_ex6_9:37020722-37020745:+_10-10	PAX5	99.726/180.65	268.38/290.85	134.22	279.39	3345.1	601.55	5.9186	1	1.6234e-09	3.2468e-09	3.8002e-07	TRUE
LST1_CCDS43450.2_ex3_6:31556296-31556319:-_10-7	LST1	222/271.91	550.57/354.88	245.69	442.03	1248.7	1101.1	5.9169	1	1.6404e-09	3.2807e-09	3.8349e-07	TRUE
KCNC2_CCDS58255.1_ex2_12:75601229-75601252:+_5-2	KCNC2	679.87/768.68	1195.6/938.75	722.91	1059.4	3947.7	3239.9	5.9119	1	1.6906e-09	3.3812e-09	3.9473e-07	TRUE
PKD1L1_CCDS34633.1_ex41_7:47930133-47930156:+_5-3	PKD1L1	266.22/250.27	374.34/563.25	258.12	459.19	127.32	1156.8	5.9115	1	1.6952e-09	3.3904e-09	3.9529e-07	TRUE
GPI_CCDS12437.1_ex6_19:34869861-34869884:+_5-5	GPI	233.27/365.99	441.15/580.62	292.19	506.1	8918.4	1309.5	5.9111	1	1.699e-09	3.3979e-09	3.9566e-07	TRUE
FAIM2_CCDS8791.1_ex10_12:50294928-50294951:-_5-5	FAIM2	360.75/378.23	556.33/668.52	369.38	609.85	152.78	1655.5	5.9102	1	1.7085e-09	3.417e-09	3.9737e-07	TRUE
BTNL9_CCDS4460.2_ex2_5:180477294-180477317:-_5-4	BTNL9	305.25/199.46	841.99/233.33	246.75	443.26	5658	1105.9	5.9093	1	1.7183e-09	3.4366e-09	3.9915e-07	TRUE
ALMS1_CCDS42697.1_ex0_2:73613275-73613298:+_5-3	ALMS1	549.79/668.95	736.02/1136.3	606.45	914.51	7116.6	2717.9	5.9089	1	1.7222e-09	3.4445e-09	3.9955e-07	TRUE
SCN10A_CCDS33736.1_ex22_3:38805057-38805080:-_5-4	SCN10A	127.48/197.58	191.2/523.1	158.71	316.27	2486.6	711.27	5.908	1	1.7318e-09	3.4635e-09	4.0124e-07	TRUE
ZNF492_CCDS46032.1_ex2_19:22846776-22846799:-_5-3	ZNF492	118.8/197.58	135.92/697.82	153.21	308	3152.5	686.66	5.9072	1	1.7404e-09	3.4807e-09	4.0272e-07	TRUE
SF3B3_CCDS10894.1_ex4_16:70569286-70569309:-_5-2	SF3B3	321.72/294.49	401.99/691.31	307.81	527.17	371.04	1379.5	5.9061	1	1.752e-09	3.504e-09	4.049e-07	TRUE
ADPRHL1_CCDS9535.1_ex4_13:114088129-114088152:-_5-3	ADPRHL1	575.81/535.35	909.94/793.33	555.21	849.64	818.69	2488.3	5.9024	1	1.7913e-09	3.5827e-09	4.1346e-07	TRUE
EPS15_CCDS557.1_ex14_1:51910690-51910713:-_5-1	EPS15	131.81/155.24	358.22/238.76	143.05	292.45	274.96	641.1	5.9007	1	1.81e-09	3.62e-09	4.1724e-07	TRUE
CCL1_CCDS11282.1_ex1_17:32688842-32688865:+_5-4	CCL1	474.35/399.87	775.18/625.11	435.52	696.11	2778.8	1951.9	5.8985	1	1.8337e-09	3.6673e-09	4.217e-07	TRUE
RNF139_CCDS6350.1_ex0_8:125487468-125487491:-_5-1	RNF139	358.15/409.27	653.09/602.32	382.86	627.19	1308.5	1715.9	5.8985	1	1.834e-09	3.668e-09	4.217e-07	TRUE
EIF4A3_CCDS11767.1_ex9_17:78115629-78115652:-_5-3	EIF4A3	360.75/329.3	833.92/398.29	344.67	576.33	494.67	1544.7	5.8943	1	1.8813e-09	3.7625e-09	4.3202e-07	TRUE
HOXD9_CCDS2267.2_ex0_2:176988109-176988132:-_5-5	HOXD9	103.19/94.086	122.09/404.8	98.535	222.33	41.503	441.6	5.8911	1	1.9179e-09	3.8359e-09	4.3988e-07	TRUE
CDK8_CCDS9317.1_ex3_13:26927915-26927938:+_5-3	CDK8	219.4/292.61	272.98/747.75	253.37	451.81	2693.8	1135.5	5.8888	1	1.9451e-09	3.8901e-09	4.4554e-07	TRUE
HTR2C_CCDS14564.1_ex1_X:113965785-113965808:-_5-1	HTR2C	240.21/299.19	598.95/372.25	268.08	472.19	1744.8	1201.5	5.8883	1	1.9512e-09	3.9025e-09	4.4639e-07	TRUE
NMBR_CCDS5196.1_ex1_6:142399996-142400019:-_5-2	NMBR	190.78/155.24	266.07/423.25	172.1	335.59	633.13	771.28	5.8868	1	1.9684e-09	3.9368e-09	4.4975e-07	TRUE
TCEANC_CCDS48081.1_ex1_X:13681099-13681122:-_5-5	TCEANC	379.82/477.02	666.91/698.91	425.66	682.72	4738.4	1907.7	5.8856	1	1.9827e-09	3.9655e-09	4.5246e-07	TRUE
MLXIPL_CCDS47605.1_ex15_7:73030419-73030442:-_5-4	MLXIPL	413.64/509.95	891.51/591.47	459.28	726.16	4649.7	2058.3	5.8824	1	2.0217e-09	4.0433e-09	4.6076e-07	TRUE
EFCAB4A_CCDS41588.1_ex3_11:830054-830077:+_5-5	EFCAB4A	248.01/236.16	393.92/481.86	242.01	435.68	70.311	1084.6	5.8805	1	2.045e-09	4.0901e-09	4.655e-07	TRUE
LCE2A_CCDS1021.1_ex0_1:152671473-152671496:-_4-1	LCE2A	441.39/430.91	673.82/718.45	436.12	695.77	54.923	1954.6	5.8731	1	2.1391e-09	4.2781e-09	4.863e-07	TRUE
TNFRSF25_CCDS71.1_ex8_1:6525528-6525551:-_5-4	TNFRSF25	32.086/30.108	264.92/37.984	31.081	100.36	1.957	139.3	5.8703	1	2.184e-09	4.3681e-09	4.9528e-07	TRUE
CLDN15_CCDS5717.1_ex3_7:100877684-100877707:+_5-2	CLDN15	346/516.53	608.16/756.43	422.76	678.26	14685	1894.7	5.8698	1	2.1815e-09	4.363e-09	4.9528e-07	TRUE
ZNF219_CCDS9568.1_ex2_14:21560540-21560563:+_5-1	ZNF219	186.44/276.61	569/301.7	227.1	414.34	4104.5	1017.8	5.869	1	2.192e-09	4.3841e-09	4.9647e-07	TRUE
SMIM15_CCDS34165.1_ex0_5:60455827-60455850:+_5-1	SMIM15	255.82/294.49	628.9/366.82	274.47	480.31	748.66	1230.1	5.8687	1	2.1956e-09	4.3912e-09	4.9666e-07	TRUE
ENY2_CCDS43762.1_ex2_8:110351564-110351587:+_5-1	ENY2	32.086/12.231	192.36/29.302	19.822	75.124	208.02	88.836	5.8674	1	2.254e-09	4.508e-09	5.0924e-07	TRUE
TPM4_CCDS12338.1_ex1_19:16192784-16192807:+_5-2	TPM4	353.81/258.74	747.54/359.22	302.56	518.21	4547	1356	5.8561	1	2.3692e-09	4.7384e-09	5.3369e-07	TRUE
PTPN18_CCDS2161.1_ex10_2:131128455-131128478:+_5-4	PTPN18	295.71/253.09	526.38/435.19	273.57	478.62	909.47	1226.1	5.856	1	2.3705e-09	4.741e-09	5.3369e-07	TRUE
CGNL1_CCDS10161.1_ex0_15:57731159-57731182:-_5-5	CGNL1	208.99/200.4	350.16/416.74	204.65	382	36.873	917.19	5.856	1	2.3711e-09	4.7421e-09	5.3369e-07	TRUE
KRTAP4-6_CCDS54125.1_ex0_17:39296477-39296500:+_3-2	KRTAP4-6	336.47/278.49	605.86/451.47	306.11	523	1684.1	1371.9	5.8557	1	2.3756e-09	4.7512e-09	5.3382e-07	TRUE
WFIKKN1_CCDS10414.1_ex0_16:681396-681419:+_5-1	WFIKKN1	187.31/195.7	507.96/259.38	191.46	362.98	35.184	858.06	5.8555	1	2.3775e-09	4.755e-09	5.3382e-07	TRUE
RHOT1_CCDS32610.1_ex10_17:30521093-30521116:-_5-5	RHOT1	95.39/66.801	324.82/111.78	79.827	190.56	411.87	357.76	5.8545	1	2.3924e-09	4.7848e-09	5.3591e-07	TRUE
ZNF721_CCDS46991.1_ex0_4:437671-437694:-_5-4	ZNF721	74.577/85.618	116.33/312.56	79.908	190.7	61.022	358.12	5.8545	1	2.3928e-09	4.7855e-09	5.3591e-07	TRUE
CASQ1_CCDS1198.2_ex2_1:160163600-160163623:+_5-4	CASQ1	284.44/214.52	587.43/332.09	247.02	441.68	2456.4	1107	5.8508	1	2.4466e-09	4.8932e-09	5.4729e-07	TRUE
BTBD2_CCDS12078.1_ex8_19:2015379-2015402:+_5-4	BTBD2	564.53/565.46	928.37/795.5	565	859.37	0.42593	2532.1	5.85	1	2.4573e-09	4.9146e-09	5.4901e-07	TRUE
B3GNT8_CCDS12582.1_ex0_19:41932411-41932434:+_5-4	B3GNT8	231.54/163.71	407.75/331.01	194.69	367.38	2317.4	872.56	5.846	1	2.5178e-09	5.0356e-09	5.6184e-07	TRUE
SNX13_CCDS47551.1_ex20_7:17915368-17915391:+_5-3	SNX13	22.547/0.94086	35.707/28.217	4.7551	31.742	331.09	21.311	5.846	1	2.9677e-09	5.9355e-09	6.4434e-07	TRUE
RNGTT_CCDS5017.1_ex10_6:89614573-89614596:-_5-2	RNGTT	188.18/118.55	272.98/331.01	149.36	300.6	2456.2	669.4	5.8454	1	2.5268e-09	5.0537e-09	5.6316e-07	TRUE
TTC9C_CCDS8033.1_ex1_11:62502941-62502964:+_5-5	TTC9C	142.22/140.19	240.73/345.11	141.2	288.24	2.0591	632.81	5.8451	1	2.5311e-09	5.0622e-09	5.6342e-07	TRUE
TUSC3_CCDS5993.1_ex1_8:15480687-15480710:-_5-2	TUSC3	87.585/111.96	162.41/303.87	99.027	222.16	298.24	443.81	5.8447	1	2.5371e-09	5.0742e-09	5.6407e-07	TRUE
IL33_CCDS56563.1_ex3_9:6253580-6253603:+_6-3	IL33	174.3/122.31	263.77/331.01	146.01	295.48	1362.1	654.39	5.8429	1	2.5643e-09	5.1286e-09	5.6941e-07	TRUE
SLIT2_CCDS3426.1_ex7_4:20490488-20490511:+_5-1	SLIT2	283.57/315.19	361.67/727.13	298.96	512.82	500.27	1339.8	5.8426	1	2.5689e-09	5.1378e-09	5.6973e-07	TRUE
TLX1_CCDS55725.1_ex0_10:102891455-102891478:+_5-2	TLX1	982.52/866.53	1192.1/1414.1	922.7	1298.4	6732.6	4135.3	5.8421	1	2.5774e-09	5.1548e-09	5.7092e-07	TRUE
SPACA3_CCDS11275.1_ex1_17:31322587-31322610:-_5-2	SPACA3	544.59/573.92	1109.2/653.33	559.06	851.28	430.37	2505.6	5.8379	1	2.6431e-09	5.2862e-09	5.8476e-07	TRUE
AMMECR1L_CCDS2152.1_ex5_2:128631680-128631703:-_5-5	AMMECR1L	267.09/310.48	874.24/283.25	287.97	497.64	942.79	1290.6	5.8363	1	2.6682e-09	5.3364e-09	5.896e-07	TRUE
GIMAP7_CCDS5903.1_ex0_7:150217388-150217411:+_5-3	GIMAP7	217.66/267.2	332.88/563.25	241.17	433.01	1230.4	1080.8	5.8354	1	2.683e-09	5.366e-09	5.9215e-07	TRUE
TPPP_CCDS3856.1_ex2_5:677886-677909:-_5-2	TPPP	98.859/184.41	464.19/167.13	135.02	278.54	3746.8	605.14	5.8342	1	2.7018e-09	5.4036e-09	5.9557e-07	TRUE
S100A8_CCDS1038.1_ex1_1:153362911-153362934:+_5-5	S100A8	326.93/323.66	474.55/632.71	325.29	547.96	5.3493	1457.8	5.8318	1	2.7416e-09	5.4832e-09	6.0297e-07	TRUE
C19orf73_CCDS42589.1_ex0_19:49622143-49622166:+_5-4	C19orf73	624.37/718.82	945.65/1035.3	669.93	989.48	4465.7	3002.4	5.8318	1	2.742e-09	5.4841e-09	6.0297e-07	TRUE
ZNF585B_CCDS12500.1_ex0_19:37678103-37678126:-_5-4	ZNF585B	0.86718/19.758	8.0628/109.61	4.2825	29.826	251.16	19.193	5.8305	1	3.3054e-09	6.6109e-09	7.0623e-07	TRUE
LRRTM3_CCDS7270.1_ex1_10:68687189-68687212:-_5-4	LRRTM3	125.74/216.4	178.53/586.04	164.96	323.48	4184	739.29	5.8302	1	2.7685e-09	5.537e-09	6.0806e-07	TRUE
NMRK1_CCDS47981.1_ex2_9:77683976-77683999:+_5-1	NMRK1	414.51/500.54	588.58/877.98	455.5	718.86	3708.4	2041.4	5.829	1	2.7879e-09	5.5759e-09	6.1159e-07	TRUE
FAM50B_CCDS4487.1_ex0_6:3850413-3850436:+_5-3	FAM50B	136.15/160.89	291.41/304.96	148	298.11	306.56	663.3	5.8284	1	2.7985e-09	5.597e-09	6.1316e-07	TRUE
PRG3_CCDS7954.1_ex3_11:57147116-57147139:+_5-3	PRG3	69.374/126.08	249.95/181.24	93.527	212.84	1642.7	419.16	5.8277	1	2.8097e-09	5.6193e-09	6.1487e-07	TRUE
ITGB4_CCDS11727.1_ex18_17:73736063-73736086:+_5-5	ITGB4	313.05/336.83	454.97/657.67	324.72	547.01	282.75	1455.3	5.827	1	2.8221e-09	5.6442e-09	6.1684e-07	TRUE
SELE_CCDS1283.1_ex9_1:169701066-169701089:+_5-4	SELE	326.93/297.31	463.03/605.58	311.77	529.53	438.77	1397.2	5.8257	1	2.8435e-09	5.687e-09	6.2078e-07	TRUE
F9_CCDS14666.1_ex5_X:138633288-138633311:-_5-4	F9	113.6/89.382	251.1/200.77	100.77	224.53	294.33	451.61	5.8239	1	2.8742e-09	5.7484e-09	6.2672e-07	TRUE
MOGAT1_CCDS46524.1_ex2_2:223554157-223554180:-_5-3	MOGAT1	63.304/15.054	135.92/72.713	30.897	99.417	1301.2	138.47	5.8229	1	2.9043e-09	5.8086e-09	6.3252e-07	TRUE
ANP32E_CCDS44214.1_ex4_1:150204115-150204138:+_10-7	ANP32E	25.148/47.043	201.57/56.434	34.4	106.68	245.44	154.17	5.8209	1	2.9349e-09	5.8699e-09	6.3843e-07	TRUE
CRYL1_CCDS41871.1_ex3_13:21006304-21006327:+_5-1	CRYL1	443.13/347.18	429.63/942.01	392.23	636.18	4620.4	1757.9	5.8185	1	2.9692e-09	5.9385e-09	6.4434e-07	TRUE
VTCN1_CCDS58019.1_ex1_1:117695902-117695925:+_8-3	VTCN1	65.039/126.08	191.2/225.73	90.558	207.75	1912.7	405.85	5.8174	1	2.9894e-09	5.9787e-09	6.4794e-07	TRUE
IQSEC1_CCDS33703.1_ex11_3:12977362-12977385:+_5-1	IQSEC1	97.124/155.24	232.67/288.68	122.79	259.17	1711.8	550.33	5.8132	1	3.0644e-09	6.1288e-09	6.634e-07	TRUE
ARHGAP17_CCDS32408.1_ex10_16:24970990-24971013:-_5-1	ARHGAP17	267.96/332.12	602.41/433.02	298.32	510.74	2064.5	1337	5.8094	1	3.1356e-09	6.2712e-09	6.7801e-07	TRUE
LTN1_CCDS33527.2_ex29_21:30365117-30365140:-_5-5	LTN1	283.57/377.29	572.46/527.44	327.09	549.49	4413.7	1465.9	5.8087	1	3.1477e-09	6.2955e-09	6.7983e-07	TRUE
PRSS1_CCDS5872.1_ex2_7:142459853-142459876:+_5-5	PRSS1	227.2/222.04	308.69/541.55	224.61	408.87	13.303	1006.6	5.8076	1	3.168e-09	6.336e-09	6.8339e-07	TRUE
C9orf72_CCDS6522.1_ex9_9:27566912-27566935:-_5-5	C9orf72	85.851/51.747	199.27/140	66.656	167.03	590.71	298.73	5.8072	1	3.1771e-09	6.3543e-09	6.8455e-07	TRUE
KLRD1_CCDS8621.1_ex2_12:10462259-10462282:-_6-1	KLRD1	337.33/406.45	340.94/1079.8	370.28	606.78	2393.9	1659.5	5.8054	1	3.2098e-09	6.4196e-09	6.8996e-07	TRUE
ESD_CCDS9404.1_ex3_13:47355700-47355723:+_5-2	ESD	250.62/230.51	374.34/495.97	240.35	430.89	202.18	1077.2	5.8053	1	3.2127e-09	6.4255e-09	6.8996e-07	TRUE
MBOAT7_CCDS12883.1_ex3_19:54687444-54687467:+_5-4	MBOAT7	400.64/415.86	618.53/696.74	408.18	656.47	115.88	1829.3	5.8052	1	3.2137e-09	6.4273e-09	6.8996e-07	TRUE
NDUFS4_CCDS3960.1_ex2_5:52942183-52942206:+_5-4	NDUFS4	156.96/146.77	328.27/280	151.78	303.18	51.885	680.24	5.8047	1	3.2246e-09	6.4492e-09	6.9149e-07	TRUE
PPFIA3_CCDS12758.1_ex1_19:49631703-49631726:+_5-1	PPFIA3	341.67/412.1	467.64/804.18	375.23	613.25	2485.5	1681.7	5.804	1	3.2373e-09	6.4746e-09	6.9339e-07	TRUE
MOAP1_CCDS9908.1_ex0_14:93649998-93650021:-_5-2	MOAP1	805.61/839.25	1007.8/1368.5	822.26	1174.4	565.79	3685.1	5.8012	1	3.292e-09	6.5839e-09	7.0427e-07	TRUE
CHRNA2_CCDS6059.1_ex4_8:27327417-27327440:-_5-5	CHRNA2	961.7/1047.2	1429.4/1356.6	1003.5	1392.5	3654.7	4497.5	5.8003	1	3.3089e-09	6.6178e-09	7.0623e-07	TRUE
STIM1_CCDS60706.1_ex3_11:4076750-4076773:+_5-3	STIM1	405.84/509.01	554.03/925.73	454.51	716.16	5338.6	2037	5.7975	1	3.3664e-09	6.7327e-09	7.1765e-07	TRUE
SLC16A5_CCDS11713.1_ex2_17:73096146-73096169:+_5-2	SLC16A5	525.51/429.03	866.17/635.96	474.83	742.2	4666	2128	5.7959	1	3.3972e-09	6.7945e-09	7.2338e-07	TRUE
KCNJ10_CCDS1193.1_ex0_1:160012127-160012150:+_5-3	KCNJ10	372.02/350	481.46/732.55	360.84	593.89	242.5	1617.2	5.795	1	3.4151e-09	6.8301e-09	7.2632e-07	TRUE
TSC1_CCDS55350.1_ex17_9:135798847-135798870:-_5-5	TSC1	112.73/108.2	412.35/138.91	110.44	239.35	10.282	494.97	5.7942	1	3.4333e-09	6.8666e-09	7.2935e-07	TRUE
PHF2_CCDS35069.1_ex11_9:96422475-96422498:+_5-5	PHF2	261.02/318.01	344.4/715.19	288.11	496.3	1627.9	1291.2	5.7938	1	3.4415e-09	6.883e-09	7.3023e-07	TRUE
ITGB3BP_CCDS30736.1_ex5_1:63955862-63955885:-_6-6	ITGB3BP	56.367/82.796	131.31/219.22	68.317	169.67	352.44	306.17	5.7922	1	3.4744e-09	6.9487e-09	7.3635e-07	TRUE
TCEAL6_CCDS43978.1_ex0_X:101395995-101396018:-_5-1	TCEAL6	483.02/458.2	660/821.55	470.45	736.35	308.08	2108.4	5.791	1	3.4975e-09	6.995e-09	7.4038e-07	TRUE
IQCA1_CCDS46549.1_ex15_2:237396800-237396823:-_5-4	IQCA1	82.382/59.274	92.146/322.32	69.881	172.36	268.78	313.18	5.7907	1	3.504e-09	7.0079e-09	7.4089e-07	TRUE
RBP7_CCDS109.1_ex1_1:10067708-10067731:+_5-3	RBP7	1146.4/1281.5	769.42/802.01	1212.1	785.55	9125	5432.1	5.7869	3.5854e-09	1	7.1708e-09	7.5723e-07	FALSE
HNRNPL_CCDS33015.1_ex8_19:39334646-39334669:-_5-1	HNRNPL	84.116/42.339	146.28/162.79	59.683	154.32	897.81	267.48	5.7862	1	3.601e-09	7.202e-09	7.5963e-07	TRUE
SART1_CCDS31611.1_ex0_11:65729387-65729410:+_5-1	SART1	54.632/27.285	134.76/97.674	38.615	114.73	384.93	173.06	5.786	1	3.6104e-09	7.2208e-09	7.6073e-07	TRUE
ZNF319_CCDS32462.1_ex0_16:58031665-58031688:+_5-3	ZNF319	41.625/26.344	201.57/53.178	33.117	103.56	118.25	148.42	5.7818	1	3.7067e-09	7.4133e-09	7.7921e-07	TRUE
NEB_CCDS46424.1_ex108_2:152522008-152522031:+_5-2	NEB	125.74/178.76	198.11/453.64	149.93	299.8	1416.5	671.93	5.7816	1	3.6998e-09	7.3996e-09	7.7867e-07	TRUE
MUM1L1_CCDS55469.1_ex0_X:105449846-105449869:+_5-4	MUM1L1	226.33/190.99	698.01/211.63	207.92	384.36	625.56	931.81	5.7801	1	3.7317e-09	7.4635e-09	7.8357e-07	TRUE
GNA13_CCDS11661.1_ex2_17:63049637-63049660:-_5-4	GNA13	57.234/97.85	110.58/295.19	74.839	180.68	839.43	335.4	5.7793	1	3.7518e-09	7.5036e-09	7.8687e-07	TRUE
RAB31_CCDS45826.1_ex2_18:9792210-9792233:+_5-3	RAB31	168.23/193.82	322.51/368.99	180.57	344.97	327.69	809.27	5.7789	1	3.7598e-09	7.5195e-09	7.8763e-07	TRUE
TMED7_CCDS4120.1_ex1_5:114956363-114956386:-_5-1	TMED7	160.43/154.3	300.63/321.24	157.33	310.76	18.773	705.13	5.7779	1	3.7827e-09	7.5654e-09	7.9152e-07	TRUE
SFXN2_CCDS7539.1_ex0_10:104486500-104486523:+_5-1	SFXN2	93.655/91.263	282.2/156.28	92.452	210.01	2.8609	414.34	5.7752	1	3.8437e-09	7.6874e-09	8.0336e-07	TRUE
EVA1A_CCDS1959.1_ex0_2:75720498-75720521:+_5-1	EVA1A	346.87/307.66	605.86/494.88	326.68	547.57	769.43	1464.1	5.7728	1	3.8974e-09	7.7947e-09	8.1364e-07	TRUE
MRPS35_CCDS53769.1_ex2_12:27869319-27869342:-_5-4	MRPS35	133.55/175.94	240.73/385.27	153.29	304.55	902.93	686.98	5.771	1	3.9395e-09	7.879e-09	8.2149e-07	TRUE
CDNF_CCDS31148.1_ex1_10:14867536-14867559:+_5-4	CDNF	190.78/169.35	399.68/295.19	179.75	343.49	229.71	805.58	5.769	1	3.9872e-09	7.9744e-09	8.3048e-07	TRUE
JAG1_CCDS13112.1_ex24_20:10653513-10653536:+_5-4	JAG1	177.77/189.11	336.33/361.39	183.35	348.64	64.325	821.74	5.7658	1	4.0629e-09	8.1257e-09	8.4527e-07	TRUE
SLC20A2_CCDS6132.1_ex8_8:42323323-42323346:-_5-3	SLC20A2	153.49/222.04	282.2/435.19	184.61	350.44	2369.6	827.38	5.7652	1	4.0787e-09	8.1573e-09	8.4758e-07	TRUE
PLAUR_CCDS12628.1_ex5_19:44171731-44171754:-_5-4	PLAUR	363.35/374.46	585.13/621.86	368.86	603.21	61.765	1653.1	5.7638	1	4.1119e-09	8.2239e-09	8.5352e-07	TRUE
TNNI3_CCDS42628.1_ex4_19:55667973-55667996:+_5-4	TNNI3	248.01/296.37	363.98/612.09	271.12	472.01	1171.5	1215.1	5.7631	1	4.1287e-09	8.2573e-09	8.5601e-07	TRUE
USP38_CCDS3758.1_ex0_4:144106721-144106744:-_5-1	USP38	182.98/204.17	330.57/398.29	193.28	362.86	224.71	866.23	5.7617	1	4.1637e-09	8.3275e-09	8.6136e-07	TRUE
CSF1R_CCDS4302.1_ex18_5:149459613-149459636:-_5-4	CSF1R	194.25/207.93	254.55/549.14	200.97	373.89	93.624	900.7	5.7616	1	4.1662e-09	8.3323e-09	8.6136e-07	TRUE
COBLL1_CCDS2223.2_ex10_2:165584624-165584647:+_5-5	COBLL1	165.63/158.06	255.71/392.87	161.8	316.95	28.632	725.16	5.7615	1	4.1687e-09	8.3374e-09	8.6136e-07	TRUE
ZBTB37_CCDS1312.1_ex0_1:173839847-173839870:-_5-4	ZBTB37	116.2/95.027	181.99/290.85	105.08	230.07	224.76	470.95	5.7595	1	4.2191e-09	8.4382e-09	8.7078e-07	TRUE
KRCC1_CCDS2000.1_ex0_2:88327838-88327861:-_5-3	KRCC1	93.655/138.31	216.54/274.57	113.81	243.84	1006.3	510.08	5.7571	1	4.2778e-09	8.5556e-09	8.819e-07	TRUE
SNX17_CCDS1750.1_ex6_2:27597261-27597284:-_5-4	SNX17	159.56/129.84	281.05/299.53	143.94	290.14	442.88	645.07	5.7566	1	4.2923e-09	8.5846e-09	8.8362e-07	TRUE
DOCK5_CCDS6047.1_ex16_8:25181373-25181396:+_5-5	DOCK5	298.31/300.13	422.72/615.34	299.22	510.02	1.6645	1341	5.7564	1	4.2959e-09	8.5918e-09	8.8362e-07	TRUE
SOCS3_CCDS11756.1_ex0_17:76354953-76354976:-_5-3	SOCS3	188.18/242.74	395.08/388.52	213.73	391.79	1494.6	957.86	5.7533	1	4.3761e-09	8.7522e-09	8.9909e-07	TRUE
CYB5RL_CCDS44151.1_ex4_1:54656465-54656488:-_5-4	CYB5RL	227.2/243.68	516.02/345.11	235.3	422	135.86	1054.5	5.7495	1	4.4764e-09	8.9528e-09	9.1866e-07	TRUE
ARNT_CCDS65641.1_ex14_1:150807100-150807123:+_5-2	ARNT	303.51/250.27	367.43/620.77	275.61	477.59	1420.8	1235.2	5.7471	1	4.539e-09	9.078e-09	9.3046e-07	TRUE
ERV3-1_CCDS47595.1_ex0_7:64452648-64452671:+_5-2	ERV3-1	467.41/478.9	726.8/748.83	473.12	737.74	65.989	2120.4	5.7466	1	4.5532e-09	9.1064e-09	9.3232e-07	TRUE
RAB28_CCDS33961.1_ex5_4:13481126-13481149:+_5-5	RAB28	39.89/88.441	95.602/245.27	59.404	153.14	1223.9	266.23	5.7447	1	4.6036e-09	9.2073e-09	9.4158e-07	TRUE
CXCL6_CCDS3560.1_ex1_4:74702763-74702786:+_5-4	CXCL6	556.73/508.06	825.86/798.75	531.84	812.19	1184.8	2383.5	5.7424	1	4.6672e-09	9.3345e-09	9.5351e-07	TRUE
CNPY4_CCDS34701.1_ex1_7:99719921-99719944:+_5-1	CNPY4	443.13/490.19	977.9/542.63	466.07	728.46	1108	2088.8	5.7412	1	4.7005e-09	9.4009e-09	9.5922e-07	TRUE
MBD4_CCDS3058.1_ex4_3:129152950-129152973:+_8-3	MBD4	468.28/438.44	679.58/745.58	453.11	711.81	445.22	2030.7	5.7408	1	4.7124e-09	9.4247e-09	9.6057e-07	TRUE
GATAD1_CCDS5625.1_ex3_7:92083872-92083895:+_5-4	GATAD1	294.84/188.17	299.47/594.72	235.55	422.03	5760.2	1055.6	5.7396	1	4.7442e-09	9.4885e-09	9.6598e-07	TRUE
SPOCK2_CCDS7313.1_ex7_10:73831912-73831935:+_7-3	SPOCK2	278.36/223.92	496.44/392.87	249.67	441.63	1486.2	1118.9	5.7387	1	4.7714e-09	9.5427e-09	9.7041e-07	TRUE
TNFRSF10A_CCDS6039.1_ex9_8:23082387-23082410:+_5-3	TNFRSF10A	205.52/206.05	437.69/329.92	205.78	380.01	0.13875	922.27	5.7369	1	4.8224e-09	9.6449e-09	9.7872e-07	TRUE
DPP3_CCDS58147.1_ex6_11:66259193-66259216:+_5-5	DPP3	291.37/373.52	628.9/481.86	329.9	550.49	3387.2	1478.5	5.7368	1	4.823e-09	9.6459e-09	9.7872e-07	TRUE
SNPH_CCDS13012.1_ex3_20:1285890-1285913:-_5-5	SNPH	295.71/337.77	660/428.68	316.04	531.91	885.52	1416.4	5.7359	1	4.8494e-09	9.6989e-09	9.8299e-07	TRUE
TEX19_CCDS11809.1_ex0_17:80320147-80320170:-_5-2	TEX19	12.141/15.054	47.225/71.627	13.519	58.162	4.2556	60.59	5.7352	1	5.0784e-09	1.0157e-08	1.0229e-06	TRUE
GYG2_CCDS14121.1_ex4_X:2773098-2773121:+_5-3	GYG2	366.82/466.67	446.91/976.74	413.74	660.7	5003	1854.3	5.735	1	4.8746e-09	9.7491e-09	9.8698e-07	TRUE
ZNF660_CCDS2716.1_ex0_3:44635793-44635816:-_5-1	ZNF660	695.48/675.54	964.08/1044	685.44	1003.3	198.82	3071.9	5.7343	1	4.8972e-09	9.7944e-09	9.9046e-07	TRUE
MT1B_CCDS10765.1_ex2_16:56686887-56686910:+_3-2	MT1B	615.7/508.06	904.18/792.24	559.3	846.37	5805.8	2506.6	5.7338	1	4.9115e-09	9.8229e-09	9.9224e-07	TRUE
GDF7_CCDS1701.1_ex1_2:20870488-20870511:-_5-5	GDF7	343.4/332.12	458.43/685.89	337.72	560.74	63.618	1513.5	5.7327	1	4.9431e-09	9.8861e-09	9.9751e-07	TRUE
ZNF112_CCDS12637.1_ex0_19:44833882-44833905:+_5-4	ZNF112	219.4/225.81	405.44/401.55	222.58	403.49	20.545	997.53	5.728	1	5.0803e-09	1.0161e-08	1.0229e-06	TRUE
WDFY3_CCDS3609.1_ex51_4:85722837-85722860:+_5-2	WDFY3	656.46/595.56	908.79/948.52	625.27	928.44	1854.9	2802.3	5.7271	1	5.107e-09	1.0214e-08	1.0261e-06	TRUE
ISL1_CCDS43314.1_ex2_5:50683488-50683511:+_5-4	ISL1	242.81/260.62	505.65/389.61	251.56	443.86	158.61	1127.4	5.7271	1	5.1073e-09	1.0215e-08	1.0261e-06	TRUE
DNAJC4_CCDS41666.1_ex1_11:63999389-63999412:-_5-1	DNAJC4	365.08/500.54	658.84/697.82	427.48	678.05	9230.9	1915.8	5.7248	1	5.1782e-09	1.0356e-08	1.0392e-06	TRUE
GAPT_CCDS3975.1_ex0_5:57790439-57790462:+_5-1	GAPT	332.13/297.31	289.11/968.06	314.24	529.05	606.61	1408.3	5.724	1	5.2009e-09	1.0402e-08	1.0426e-06	TRUE
NSL1_CCDS1509.1_ex5_1:212964961-212964984:+_5-5	NSL1	413.64/416.8	719.89/608.83	415.22	662.04	4.9812	1860.9	5.7216	1	5.2767e-09	1.0553e-08	1.0566e-06	TRUE
SAMD12_CCDS47913.1_ex3_8:119592973-119592996:-_5-5	SAMD12	391.1/381.99	559.79/696.74	386.52	624.52	41.487	1732.3	5.7185	1	5.3744e-09	1.0749e-08	1.075e-06	TRUE
EPS8L3_CCDS813.1_ex12_1:110301211-110301234:-_5-3	EPS8L3	70.242/138.31	152.04/314.73	98.57	218.76	2381.5	441.76	5.7182	1	5.3816e-09	1.0763e-08	1.0752e-06	TRUE
SLC22A8_CCDS53643.1_ex6_11:62766524-62766547:+_5-3	SLC22A8	346/342.47	555.18/582.79	344.23	568.82	6.2362	1542.8	5.7178	1	5.3968e-09	1.0794e-08	1.0771e-06	TRUE
GMPR_CCDS4537.1_ex1_6:16247088-16247111:-_5-1	GMPR	23.414/39.516	135.92/69.457	30.421	97.167	131.82	136.34	5.7163	1	5.4679e-09	1.0936e-08	1.0901e-06	TRUE
ATP9A_CCDS33489.1_ex14_20:50273493-50273516:-_5-1	ATP9A	387.63/406.45	391.62/1038.6	396.93	637.77	177.16	1778.9	5.7102	1	5.6406e-09	1.1281e-08	1.1233e-06	TRUE
CLN5_CCDS9456.1_ex1_13:77569219-77569242:-_5-3	CLN5	48.562/22.581	85.235/123.72	33.122	102.69	349.52	148.44	5.7101	1	5.6632e-09	1.1326e-08	1.1253e-06	TRUE
ABCD4_CCDS9828.1_ex16_14:74766322-74766345:+_5-4	ABCD4	142.22/134.54	383.56/205.11	138.33	280.49	29.454	619.94	5.7098	1	5.6556e-09	1.1311e-08	1.125e-06	TRUE
SNN_CCDS10549.1_ex0_16:11770094-11770117:-_5-5	SNN	685.07/672.72	780.94/1264.3	678.87	993.67	76.349	3042.5	5.7072	1	5.743e-09	1.1486e-08	1.1399e-06	TRUE
PTTG2_CCDS54755.1_ex0_4:37962367-37962390:-_5-5	PTTG2	289.64/262.5	342.09/663.1	275.74	476.28	368.46	1235.8	5.7049	1	5.8198e-09	1.164e-08	1.1539e-06	TRUE
ANKRD30A_CCDS7193.1_ex6_10:37431027-37431050:+_5-3	ANKRD30A	82.382/109.14	125.55/359.22	94.823	212.38	359.75	424.97	5.7027	1	5.897e-09	1.1794e-08	1.1679e-06	TRUE
ADPRHL2_CCDS402.1_ex3_1:36557505-36557528:-_5-5	ADPRHL2	100.59/60.215	207.33/163.87	77.831	184.33	828.42	348.82	5.7021	1	5.9188e-09	1.1838e-08	1.1709e-06	TRUE
DUT_CCDS32231.1_ex0_15:48623854-48623877:-_7-1	DUT	620.9/596.51	841.99/975.65	608.58	906.36	297.6	2727.5	5.7018	1	5.9278e-09	1.1856e-08	1.1709e-06	TRUE
PER2_CCDS2528.1_ex19_2:239184402-239184425:-_5-5	PER2	255.82/222.04	327.12/551.31	238.33	424.67	571.09	1068.1	5.7016	1	5.9354e-09	1.1871e-08	1.1709e-06	TRUE
NTN4_CCDS9054.1_ex8_12:96180986-96181009:-_5-3	NTN4	407.57/302.02	450.36/739.07	350.85	576.93	5602.4	1572.4	5.7015	1	5.9378e-09	1.1876e-08	1.1709e-06	TRUE
ZNF251_CCDS47944.1_ex0_8:145948321-145948344:-_5-2	ZNF251	275.76/286.96	435.39/537.21	281.31	483.63	62.717	1260.7	5.6981	1	6.0592e-09	1.2118e-08	1.1935e-06	TRUE
EFCAB11_CCDS61522.1_ex4_14:90420248-90420271:-_10-10	EFCAB11	163.03/175	450.36/235.5	168.91	325.68	71.665	757	5.6978	1	6.0674e-09	1.2135e-08	1.1939e-06	TRUE
HGS_CCDS11784.1_ex7_17:79658484-79658507:-_5-2	HGS	397.17/478.9	950.26/498.14	436.12	688.02	3347.2	1954.6	5.6975	1	6.0771e-09	1.2154e-08	1.1945e-06	TRUE
RPL17_CCDS45865.1_ex2_18:47016909-47016932:-_5-5	RPL17	146.55/82.796	460.73/121.55	110.16	236.67	2073.3	493.7	5.6938	1	6.2139e-09	1.2428e-08	1.22e-06	TRUE
DFNB59_CCDS42787.1_ex2_2:179320856-179320879:+_5-5	DFNB59	68.507/125.13	200.42/217.05	92.593	208.57	1639.1	414.97	5.6933	1	6.2321e-09	1.2464e-08	1.2223e-06	TRUE
GTF2E2_CCDS6078.1_ex3_8:30469893-30469916:+_5-2	GTF2E2	52.031/31.048	143.98/94.418	40.196	116.6	223.74	180.15	5.6922	1	6.2801e-09	1.256e-08	1.2304e-06	TRUE
SLC6A12_CCDS8501.1_ex8_12:308058-308081:+_5-3	SLC6A12	306.98/325.54	330.57/850.85	316.12	530.36	172.2	1416.8	5.6917	1	6.2897e-09	1.2579e-08	1.2309e-06	TRUE
DAW1_CCDS2470.1_ex4_2:228758625-228758648:-_5-3	DAW1	140.48/170.3	272.98/339.69	154.67	304.51	445.42	693.2	5.6912	1	6.3077e-09	1.2615e-08	1.2331e-06	TRUE
SCARA3_CCDS34870.1_ex4_8:27516347-27516370:+_5-4	SCARA3	354.68/328.36	431.93/735.81	341.27	563.76	346.4	1529.4	5.6892	1	6.3804e-09	1.2761e-08	1.246e-06	TRUE
LPPR3_CCDS12043.1_ex3_19:815188-815211:+_5-4	LPPR3	1110/1162	1922.4/1236.1	1135.7	1541.5	1350.7	5089.8	5.6888	1	6.3984e-09	1.2797e-08	1.2482e-06	TRUE
MMRN1_CCDS3635.1_ex0_4:90816310-90816333:+_5-1	MMRN1	130.08/207.93	437.69/232.25	164.46	318.84	3071.8	737.07	5.6861	1	6.4969e-09	1.2994e-08	1.266e-06	TRUE
ZNF260_CCDS33003.1_ex0_19:37005468-37005491:-_5-1	ZNF260	19.078/17.876	35.707/137.83	18.467	70.176	0.72212	82.765	5.6838	1	6.7284e-09	1.3457e-08	1.3083e-06	TRUE
PCDHGA6_CCDS54926.1_ex0_5:140753985-140754008:+_5-1	PCDHGA6	153.49/218.28	315.6/378.76	183.04	345.74	2115	820.34	5.6805	1	6.716e-09	1.3432e-08	1.3073e-06	TRUE
DEFA4_CCDS5961.1_ex1_8:6794265-6794288:+_5-2	DEFA4	209.86/256.85	507.96/339.69	232.17	415.39	1107.2	1040.5	5.6799	1	6.7369e-09	1.3474e-08	1.3086e-06	TRUE
CYP4B1_CCDS41328.1_ex3_1:47278194-47278217:-_5-3	CYP4B1	138.75/174.06	191.2/487.28	155.4	305.25	625.41	696.48	5.6779	1	6.8188e-09	1.3638e-08	1.3231e-06	TRUE
COX10_CCDS11166.1_ex2_17:13980187-13980210:-_5-2	COX10	75.445/82.796	225.76/153.02	79.035	185.87	27.034	354.21	5.6764	1	6.878e-09	1.3756e-08	1.3319e-06	TRUE
EFHD1_CCDS2497.1_ex0_2:233498604-233498627:+_9-2	EFHD1	335.6/311.42	707.22/411.32	323.29	539.35	292.29	1448.9	5.6762	1	6.884e-09	1.3768e-08	1.3319e-06	TRUE
UBQLN4_CCDS1127.1_ex7_1:156020166-156020189:+_5-2	UBQLN4	156.09/190.05	367.43/296.28	172.24	329.94	578.08	771.92	5.6762	1	6.8863e-09	1.3773e-08	1.3319e-06	TRUE
ALKBH3_CCDS7906.1_ex1_11:43904716-43904739:+_5-1	ALKBH3	111/81.855	304.08/148.68	95.321	212.64	427.14	427.2	5.676	1	6.8954e-09	1.3791e-08	1.3322e-06	TRUE
MAGEC2_CCDS14678.1_ex0_X:141291537-141291560:+_5-5	MAGEC2	203.79/111.02	329.42/269.15	150.42	297.76	4400.3	674.14	5.6749	1	6.9397e-09	1.3879e-08	1.3394e-06	TRUE
VPS33B_CCDS10369.1_ex13_15:91549876-91549899:+_5-1	VPS33B	223.73/254.03	572.46/313.64	238.4	423.73	459.5	1068.4	5.6699	1	7.1444e-09	1.4289e-08	1.3774e-06	TRUE
YBX2_CCDS11098.1_ex3_17:7193804-7193827:-_5-2	YBX2	194.25/217.34	345.55/412.4	205.47	377.5	266.79	920.85	5.669	1	7.1829e-09	1.4366e-08	1.3833e-06	TRUE
WDR87_CCDS46063.1_ex2_19:38383904-38383927:-_5-5	WDR87	385.9/496.77	598.95/792.24	437.84	688.85	6171.5	1962.3	5.6665	1	7.2877e-09	1.4575e-08	1.402e-06	TRUE
GPRIN1_CCDS4405.1_ex0_5:176025643-176025666:+_5-1	GPRIN1	220.26/229.57	463.03/353.8	224.87	404.75	43.308	1007.8	5.6662	1	7.2988e-09	1.4598e-08	1.4027e-06	TRUE
SPAM1_CCDS5790.1_ex0_7:123594028-123594051:+_5-3	SPAM1	202.92/280.38	435.39/412.4	238.53	423.74	3019.2	1069	5.6648	1	7.3602e-09	1.472e-08	1.413e-06	TRUE
CLINT1_CCDS47330.1_ex5_5:157233106-157233129:-_5-1	CLINT1	86.718/63.979	72.565/436.28	74.487	177.97	260.03	333.83	5.6639	1	7.3992e-09	1.4798e-08	1.419e-06	TRUE
C7orf34_CCDS5876.2_ex1_7:142637434-142637457:-_5-4	C7orf34	487.36/297.31	678.43/556.74	380.66	614.58	18331	1706	5.6635	1	7.4149e-09	1.483e-08	1.4205e-06	TRUE
TPRG1_CCDS3292.1_ex2_3:188956633-188956656:-_5-5	TPRG1	176.9/214.52	296.02/442.79	194.81	362.04	708.95	873.06	5.66	1	7.5706e-09	1.5141e-08	1.4488e-06	TRUE
ZNF14_CCDS12409.1_ex1_19:19824939-19824962:-_5-5	ZNF14	25.148/12.231	89.842/51.007	17.545	67.699	86.046	78.631	5.656	1	7.9351e-09	1.587e-08	1.5074e-06	TRUE
SMG5_CCDS1137.1_ex10_1:156236092-156236115:-_5-2	SMG5	206.39/296.37	380.1/499.22	247.32	435.61	4081.3	1108.4	5.6555	1	7.771e-09	1.5542e-08	1.4856e-06	TRUE
UBE4B_CCDS110.1_ex2_1:10155613-10155636:+_5-1	UBE4B	170.83/149.6	255.71/378.76	159.86	311.21	225.77	716.46	5.6543	1	7.8261e-09	1.5652e-08	1.4945e-06	TRUE
TMEFF1_CCDS6750.1_ex2_9:103271302-103271325:+_5-3	TMEFF1	97.124/89.382	142.83/304.96	93.173	208.71	29.985	417.57	5.6539	1	7.8401e-09	1.568e-08	1.4951e-06	TRUE
SF3B3_CCDS10894.1_ex3_16:70566489-70566512:-_5-1	SF3B3	257.55/226.75	498.74/366.82	241.66	427.73	474.96	1083	5.6538	1	7.8459e-09	1.5692e-08	1.4951e-06	TRUE
WWOX_CCDS42196.1_ex2_16:78143669-78143692:+_8-3	WWOX	273.16/248.39	404.29/508.99	260.48	453.63	307.06	1167.4	5.6531	1	7.8793e-09	1.5759e-08	1.4999e-06	TRUE
GTF2A1L_CCDS46281.1_ex5_2:48873731-48873754:-_5-4	GTF2A1L	117.07/91.263	466.49/108.53	103.36	225.03	334.26	463.25	5.6528	1	7.8939e-09	1.5788e-08	1.5011e-06	TRUE
KDM4E_CCDS44713.1_ex0_11:94759496-94759519:+_5-5	KDM4E	148.29/185.35	222.3/460.15	165.79	319.84	688.92	743.01	5.6516	1	7.9473e-09	1.5895e-08	1.5081e-06	TRUE
TEX9_CCDS10157.1_ex7_15:56686387-56686410:+_5-4	TEX9	267.96/222.98	305.23/609.92	244.44	431.48	1013.5	1095.5	5.651	1	7.9768e-09	1.5954e-08	1.5122e-06	TRUE
PFDN4_CCDS13445.1_ex2_20:52831898-52831921:+_5-3	PFDN4	9.539/8.4677	25.34/79.224	8.9876	44.822	0.57427	40.28	5.6463	1	8.8948e-09	1.779e-08	1.6593e-06	TRUE
LGMN_CCDS9904.1_ex11_14:93185170-93185193:+_5-5	LGMN	537.65/528.76	1062/616.43	533.19	809.1	39.499	2389.6	5.6443	1	8.2933e-09	1.6587e-08	1.5705e-06	TRUE
STON2_CCDS58332.1_ex2_14:81744748-81744771:+_5-3	STON2	72.843/70.565	191.2/156.28	71.695	172.86	2.5961	321.31	5.6438	1	8.3169e-09	1.6634e-08	1.5733e-06	TRUE
ZNF395_CCDS6067.1_ex8_8:28218421-28218444:-_5-4	ZNF395	488.22/589.92	843.14/784.65	536.67	813.37	5182.7	2405.2	5.642	1	8.4048e-09	1.681e-08	1.5883e-06	TRUE
TSEN2_CCDS2611.1_ex3_3:12544896-12544919:+_5-4	TSEN2	71.109/136.42	269.53/174.73	98.499	217.01	2188.6	441.44	5.6407	1	8.4669e-09	1.6934e-08	1.5984e-06	TRUE
IQCF2_CCDS2835.1_ex2_3:51897208-51897231:-_5-5	IQCF2	154.36/176.88	412.35/246.36	165.24	318.73	253.95	740.54	5.6404	1	8.4833e-09	1.6967e-08	1.5998e-06	TRUE
DPYSL3_CCDS43381.1_ex7_5:146788333-146788356:-_5-1	DPYSL3	193.38/213.58	457.28/304.96	203.23	373.43	204.03	910.8	5.6397	1	8.5153e-09	1.7031e-08	1.6042e-06	TRUE
FAM166A_CCDS35186.1_ex5_9:140140121-140140144:+_5-3	FAM166A	266.22/290.73	195.81/1163.4	278.21	477.33	300.31	1246.8	5.6393	1	8.5356e-09	1.7071e-08	1.6063e-06	TRUE
METRNL_CCDS32779.1_ex1_17:81042902-81042925:+_5-2	METRNL	450.07/303.9	528.69/679.38	369.83	599.32	10785	1657.5	5.6367	1	8.6651e-09	1.733e-08	1.629e-06	TRUE
ANP32D_CCDS31788.1_ex0_12:48866605-48866628:-_5-3	ANP32D	234.14/238.04	498.74/352.71	236.08	419.42	7.6016	1058	5.6364	1	8.6803e-09	1.7361e-08	1.6292e-06	TRUE
MRPL45_CCDS11326.1_ex4_17:36474591-36474614:-_5-3	MRPL45	238.47/206.99	387.01/413.49	222.18	400.03	496.28	995.72	5.6364	1	8.6839e-09	1.7368e-08	1.6292e-06	TRUE
SCAMP3_CCDS1105.1_ex6_1:155230326-155230349:-_5-3	SCAMP3	97.991/100.67	317.9/149.77	99.323	218.21	3.5933	445.13	5.6348	1	8.7614e-09	1.7523e-08	1.642e-06	TRUE
NUPL1_CCDS31949.1_ex2_13:25887113-25887136:-_5-3	NUPL1	323.46/293.55	545.97/490.54	308.14	517.51	447.56	1381	5.634	1	8.8019e-09	1.7604e-08	1.6479e-06	TRUE
MPZ_CCDS1229.2_ex4_1:161277098-161277121:+_5-4	MPZ	224.6/184.41	566.7/246.36	203.51	373.65	809.61	912.09	5.6335	1	8.8289e-09	1.7658e-08	1.6513e-06	TRUE
CHRNA6_CCDS56536.1_ex1_8:42611940-42611963:-_5-2	CHRNA6	63.304/33.871	64.502/251.78	46.31	127.46	443.53	207.55	5.633	1	8.8605e-09	1.7721e-08	1.6555e-06	TRUE
MYLK_CCDS3023.1_ex26_3:123457870-123457893:+_10-9	MYLK	390.23/350	525.23/682.63	369.57	598.78	809.86	1656.3	5.6321	1	8.8993e-09	1.7799e-08	1.6593e-06	TRUE
MOV10_CCDS65615.1_ex4_1:113235469-113235492:+_5-4	MOV10	80.648/102.55	143.98/290.85	90.944	204.64	240.8	407.58	5.6318	1	8.9173e-09	1.7835e-08	1.6598e-06	TRUE
SNRNP200_CCDS2020.1_ex30_2:96959074-96959097:-_5-2	SNRNP200	154.36/148.66	293.72/302.79	151.48	298.22	16.258	678.89	5.6317	1	8.9203e-09	1.7841e-08	1.6598e-06	TRUE
FERMT1_CCDS13098.1_ex7_20:6077640-6077663:-_5-1	FERMT1	194.25/159.95	575.91/194.26	176.27	334.5	589.7	789.97	5.6298	1	9.0234e-09	1.8047e-08	1.6773e-06	TRUE
LMTK3_CCDS46136.1_ex4_19:49002195-49002218:+_5-1	LMTK3	289.64/227.69	466.49/429.76	256.8	447.75	1925.8	1150.9	5.6285	1	9.0876e-09	1.8175e-08	1.6875e-06	TRUE
FAM199X_CCDS35364.1_ex1_X:103420501-103420524:+_5-3	FAM199X	292.24/386.69	624.29/492.71	336.17	554.61	4482.6	1506.6	5.6279	1	9.1216e-09	1.8243e-08	1.6921e-06	TRUE
FAHD2A_CCDS2014.1_ex1_2:96072743-96072766:-_5-2	FAHD2A	331.26/350	840.83/373.33	340.5	560.28	175.58	1526	5.6261	1	9.2147e-09	1.8429e-08	1.7076e-06	TRUE
ZSCAN5B_CCDS46203.1_ex3_19:56704105-56704128:-_5-4	ZSCAN5B	254.95/252.15	297.17/660.93	253.55	443.19	3.9209	1136.3	5.6258	1	9.2344e-09	1.8469e-08	1.7095e-06	TRUE
CD200R1L_CCDS43131.1_ex2_3:112545981-112546004:+_5-2	CD200R1L	85.851/79.032	133.61/271.32	82.371	190.4	23.256	369.16	5.6227	1	9.3998e-09	1.88e-08	1.7383e-06	TRUE
JAG2_CCDS9998.1_ex18_14:105617997-105618020:+_5-3	JAG2	265.36/270.97	498.74/429.76	268.15	462.97	15.741	1201.8	5.6199	1	9.5518e-09	1.9104e-08	1.7646e-06	TRUE
CA14_CCDS947.1_ex2_1:150233978-150234001:-_5-3	CA14	491.69/330.24	789/522.01	402.96	641.77	13161	1806	5.6195	1	9.5754e-09	1.9151e-08	1.7672e-06	TRUE
LPAR2_CCDS12407.1_ex1_19:19737735-19737758:-_5-3	LPAR2	475.21/645.43	776.33/895.34	553.82	833.72	14571	2482.1	5.6181	1	9.6551e-09	1.931e-08	1.7801e-06	TRUE
APOA2_CCDS1226.1_ex1_1:161192729-161192752:+_5-3	APOA2	174.3/174.06	422.72/259.38	174.18	331.13	0.029767	780.63	5.6174	1	9.6939e-09	1.9388e-08	1.7854e-06	TRUE
TMEM192_CCDS43279.1_ex3_4:166022028-166022051:+_5-4	TMEM192	383.29/342.47	654.24/529.61	362.31	588.63	833.81	1623.8	5.6166	1	9.7382e-09	1.9476e-08	1.7918e-06	TRUE
VPS37C_CCDS31573.1_ex0_11:60899908-60899931:+_5-3	VPS37C	489.09/509.95	1072.4/545.89	499.41	765.11	217.53	2238.2	5.6162	1	9.7604e-09	1.9521e-08	1.794e-06	TRUE
TMEM41B_CCDS31424.1_ex6_11:9335855-9335878:+_7-7	TMEM41B	382.43/480.78	836.23/544.8	428.79	674.97	4852.5	1921.7	5.6156	1	9.7925e-09	1.9585e-08	1.7981e-06	TRUE
TNNC1_CCDS2857.1_ex3_3:52486124-52486147:-_5-5	TNNC1	188.18/137.37	354.76/273.49	160.78	311.49	1298.9	720.56	5.6144	1	9.8644e-09	1.9729e-08	1.8095e-06	TRUE
SLC13A2_CCDS11231.1_ex1_17:26816235-26816258:-_5-1	SLC13A2	197.72/175	301.78/401.55	186.01	348.11	258.27	833.65	5.6141	1	9.8797e-09	1.9759e-08	1.8105e-06	TRUE
GDAP2_CCDS44201.1_ex5_1:118439536-118439559:-_5-3	GDAP2	221.13/178.76	609.32/220.31	198.82	366.4	900.03	891.06	5.6138	1	9.8971e-09	1.9794e-08	1.8118e-06	TRUE
TXK_CCDS3480.1_ex12_4:48115256-48115279:-_5-5	TXK	378.96/286.96	911.09/326.66	329.77	545.56	4251.9	1477.9	5.6132	1	9.9306e-09	1.9861e-08	1.8161e-06	TRUE
LBR_CCDS1545.1_ex11_1:225609901-225609924:-_5-5	LBR	211.59/165.59	281.05/435.19	187.18	349.73	1062	838.9	5.612	1	1.0002e-08	2.0004e-08	1.8273e-06	TRUE
NAP1L2_CCDS14423.1_ex0_X:72433356-72433379:+_5-1	NAP1L2	207.26/265.32	373.19/464.49	234.5	416.35	1692.3	1051	5.6094	1	1.0151e-08	2.0302e-08	1.8527e-06	TRUE
CNTNAP4_CCDS10924.2_ex5_16:76482774-76482797:+_5-4	CNTNAP4	130.94/235.22	230.37/480.77	175.5	332.8	5551	786.55	5.6087	1	1.0193e-08	2.0386e-08	1.8584e-06	TRUE
UBA2_CCDS12439.1_ex5_19:34929600-34929623:-_5-2	UBA2	92.788/108.2	179.68/266.98	100.2	219.03	118.92	449.06	5.6075	1	1.0266e-08	2.0531e-08	1.8698e-06	TRUE
TXNRD3NB_CCDS33846.1_ex1_3:126291286-126291309:-_5-5	TXNRD3NB	333/453.49	412.35/939.84	388.6	622.54	7302.9	1741.6	5.6056	1	1.0376e-08	2.0753e-08	1.8881e-06	TRUE
PIGF_CCDS1827.1_ex3_2:46840916-46840939:-_5-4	PIGF	117.94/126.08	186.6/342.94	121.94	252.97	33.129	546.49	5.6052	1	1.0402e-08	2.0805e-08	1.891e-06	TRUE
HOGA1_CCDS7467.1_ex2_10:99358916-99358939:-_8-4	HOGA1	203.79/159.01	271.83/423.25	180.01	339.2	1006.6	806.75	5.6045	1	1.044e-08	2.0881e-08	1.896e-06	TRUE
UNC5CL_CCDS4847.1_ex7_6:41002461-41002484:+_5-3	UNC5CL	588.82/506.18	723.35/936.58	545.94	823.09	3418.9	2446.7	5.603	1	1.0531e-08	2.1063e-08	1.909e-06	TRUE
LRRC20_CCDS7300.1_ex1_10:72100350-72100373:+_10-8	LRRC20	266.22/241.8	547.12/358.14	253.72	442.66	298.42	1137.1	5.603	1	1.0533e-08	2.1067e-08	1.909e-06	TRUE
C11orf30_CCDS8244.1_ex10_11:76234277-76234300:+_5-5	C11orf30	210.72/217.34	709.53/211.63	214.01	387.52	21.874	959.11	5.6026	1	1.0557e-08	2.1114e-08	1.9115e-06	TRUE
FERD3L_CCDS5368.1_ex0_7:19184770-19184793:-_5-2	FERD3L	235.87/283.2	411.2/490.54	258.46	449.12	1122.2	1158.3	5.6022	1	1.058e-08	2.1159e-08	1.9136e-06	TRUE
ACACA_CCDS11317.1_ex27_17:35578744-35578767:+_5-1	ACACA	39.89/47.984	173.93/85.736	43.751	122.12	32.823	196.08	5.5967	1	1.0935e-08	2.1869e-08	1.9759e-06	TRUE
METTL1_CCDS8955.3_ex2_12:58163408-58163431:+_5-1	METTL1	254.95/163.71	540.21/258.29	204.3	373.55	4213.1	915.62	5.5932	1	1.1147e-08	2.2294e-08	2.0111e-06	TRUE
EDEM1_CCDS33686.1_ex0_3:5229906-5229929:+_5-3	EDEM1	231.54/236.16	458.43/375.5	233.84	414.9	10.667	1048	5.5931	1	1.1152e-08	2.2304e-08	2.0111e-06	TRUE
GPR6_CCDS5079.1_ex0_6:110300820-110300843:-_5-5	GPR6	47.695/77.151	205.03/113.95	60.663	152.85	440.01	271.87	5.5912	1	1.1277e-08	2.2553e-08	2.0307e-06	TRUE
PALM2-AKAP2_CCDS35100.1_ex7_9:112898429-112898452:+_2-1	PALM2-AKAP2	143.08/159.95	180.84/487.28	151.28	296.86	142.27	677.99	5.591	1	1.129e-08	2.258e-08	2.0307e-06	TRUE
CORO7_CCDS10513.1_ex17_16:4415030-4415053:-_5-2	CORO7	320.86/334.01	475.7/616.43	327.37	541.52	86.455	1467.2	5.5909	1	1.1294e-08	2.2589e-08	2.0307e-06	TRUE
IL20RA_CCDS5181.1_ex3_6:137330480-137330503:+_5-5	IL20RA	49.429/42.339	291.41/54.263	45.747	125.79	25.175	205.02	5.5899	1	1.1369e-08	2.2737e-08	2.042e-06	TRUE
STOX2_CCDS47167.1_ex0_4:184828087-184828110:+_5-1	STOX2	273.16/246.51	496.44/408.06	259.49	450.08	355.51	1163	5.5889	1	1.1427e-08	2.2855e-08	2.0506e-06	TRUE
GLIS2_CCDS10511.1_ex2_16:4384907-4384930:-_5-3	GLIS2	218.53/204.17	412.35/355.97	211.23	383.12	103.17	946.65	5.587	1	1.1552e-08	2.3105e-08	2.071e-06	TRUE
TMUB2_CCDS11479.1_ex0_17:42266779-42266802:-_5-4	TMUB2	892.33/898.52	1072.4/1455.3	895.42	1249.3	19.18	4013	5.5856	1	1.1648e-08	2.3296e-08	2.0825e-06	TRUE
PLEKHA7_CCDS31434.1_ex21_11:17035689-17035712:-_5-5	PLEKHA7	253.22/354.7	442.3/575.19	299.7	504.39	5186.3	1343.1	5.5852	1	1.167e-08	2.334e-08	2.0825e-06	TRUE
KCNC4_CCDS44193.1_ex0_1:110754334-110754357:+_5-2	KCNC4	346/336.83	510.26/614.26	341.39	559.85	42.109	1530	5.5852	1	1.1673e-08	2.3346e-08	2.0825e-06	TRUE
DSCAML1_CCDS8384.1_ex31_11:117651391-117651414:+_5-5	DSCAML1	479.55/445.97	621.99/825.89	462.45	716.72	564.08	2072.6	5.5852	1	1.1674e-08	2.3348e-08	2.0825e-06	TRUE
ISYNA1_CCDS12379.1_ex3_19:18546701-18546724:+_5-1	ISYNA1	149.15/167.47	525.23/179.07	158.05	306.7	167.92	708.33	5.5852	1	1.1674e-08	2.3348e-08	2.0825e-06	TRUE
SCN3A_CCDS33312.1_ex18_2:166012303-166012326:+_5-3	SCN3A	38.156/37.634	176.23/69.457	37.894	110.65	0.13598	169.83	5.5827	1	1.1864e-08	2.3728e-08	2.1143e-06	TRUE
CHCHD6_CCDS3041.1_ex1_3:126446012-126446035:+_5-3	CHCHD6	234.14/212.63	330.57/482.94	223.13	399.56	231.35	999.99	5.5794	1	1.207e-08	2.4139e-08	2.1488e-06	TRUE
TRIM69_CCDS10114.1_ex2_15:45050901-45050924:+_5-2	TRIM69	216.8/171.24	338.64/375.5	192.67	356.59	1041.4	863.51	5.5782	1	1.215e-08	2.43e-08	2.161e-06	TRUE
ESAM_CCDS8453.1_ex4_11:124626597-124626620:-_5-3	ESAM	126.61/156.18	337.49/233.33	140.62	280.62	438.53	630.22	5.5767	1	1.2257e-08	2.4514e-08	2.1779e-06	TRUE
TPCN1_CCDS31908.1_ex6_12:113710484-113710507:-_5-4	TPCN1	75.445/101.61	231.52/169.3	87.558	197.98	344.28	392.41	5.5743	1	1.2423e-08	2.4846e-08	2.2053e-06	TRUE
RBP5_CCDS8574.1_ex2_12:7280948-7280971:-_5-5	RBP5	97.124/71.505	102.51/355.97	83.337	191.05	330.07	373.49	5.5733	1	1.2499e-08	2.4998e-08	2.2165e-06	TRUE
SPRED3_CCDS42560.1_ex4_19:38886137-38886160:-_5-5	SPRED3	121.41/159.01	224.61/344.03	138.94	277.98	710.09	622.69	5.5719	1	1.2601e-08	2.5202e-08	2.2324e-06	TRUE
MRPS24_CCDS5473.1_ex0_7:43906449-43906472:-_5-1	MRPS24	184.71/181.59	522.93/224.65	183.14	342.76	4.8775	820.78	5.5714	1	1.2638e-08	2.5276e-08	2.2368e-06	TRUE
ATP5D_CCDS12058.1_ex0_19:1241956-1241979:-_5-1	ATP5D	54.632/59.274	164.71/129.15	56.906	145.85	10.778	255.04	5.5695	1	1.2778e-08	2.5557e-08	2.2595e-06	TRUE
PRKCG_CCDS12867.1_ex2_19:54387455-54387478:+_5-1	PRKCG	771.79/820.43	1018.2/1250.2	795.74	1128.3	1183.2	3566.3	5.5684	1	1.2856e-08	2.5712e-08	2.271e-06	TRUE
ZNF438_CCDS44369.1_ex1_10:31139080-31139103:-_5-5	ZNF438	459.61/530.65	1065.4/536.12	493.85	755.79	2526.6	2213.3	5.5677	1	1.2905e-08	2.581e-08	2.2774e-06	TRUE
ZNF281_CCDS1402.1_ex0_1:200378527-200378550:+_5-5	ZNF281	276.63/326.48	421.57/604.49	300.52	504.81	1244.5	1346.9	5.5666	1	1.299e-08	2.598e-08	2.2902e-06	TRUE
KLHL38_CCDS43766.1_ex2_8:124664877-124664900:-_5-4	KLHL38	143.08/112.9	325.97/207.29	127.1	259.94	457.05	569.63	5.5658	1	1.3045e-08	2.6091e-08	2.2971e-06	TRUE
EPYC_CCDS31870.1_ex5_12:91396221-91396244:-_5-5	EPYC	69.374/44.22	205.03/99.844	55.39	143.08	320.32	248.24	5.5657	1	1.3054e-08	2.6109e-08	2.2971e-06	TRUE
CPD_CCDS11257.1_ex4_17:28749710-28749733:+_5-2	CPD	30.351/33.871	54.136/180.15	32.063	98.775	6.1987	143.7	5.5652	1	1.3144e-08	2.6287e-08	2.3105e-06	TRUE
MFF_CCDS2465.1_ex2_2:228197220-228197243:-_5-4	MFF	182.11/174.06	275.29/408.06	178.04	335.16	32.394	797.91	5.5625	1	1.3298e-08	2.6596e-08	2.3354e-06	TRUE
HOXB13_CCDS11536.1_ex1_17:46805801-46805824:-_5-4	HOXB13	647.78/593.68	677.27/1231.8	620.14	913.38	1464.1	2779.3	5.5622	1	1.332e-08	2.6641e-08	2.3371e-06	TRUE
MYBL1_CCDS47867.1_ex11_8:67509604-67509627:-_5-5	MYBL1	0/7.5269	10.366/11.938	0.77332	11.125	46.209	3.4658	5.5603	1	2.037e-08	4.074e-08	3.3718e-06	TRUE
MAMLD1_CCDS14693.2_ex2_X:149638614-149638637:-_5-3	MAMLD1	182.98/193.82	226.91/539.38	188.32	349.85	58.79	843.98	5.5603	1	1.3467e-08	2.6935e-08	2.3606e-06	TRUE
YAF2_CCDS31775.1_ex0_12:42554571-42554594:-_14-1	YAF2	165.63/152.42	368.58/256.12	158.89	307.25	87.316	712.09	5.5598	1	1.3503e-08	2.7005e-08	2.3645e-06	TRUE
SSTR4_CCDS42856.1_ex0_20:23016736-23016759:-_5-5	SSTR4	64.171/101.61	79.476/437.36	80.753	186.48	710.09	361.91	5.5575	1	1.3685e-08	2.7371e-08	2.3942e-06	TRUE
DYNAP_CCDS11957.1_ex1_18:52262206-52262229:-_5-1	DYNAP	99.726/139.25	141.67/425.42	117.84	245.52	786.39	528.13	5.5557	1	1.3827e-08	2.7654e-08	2.4166e-06	TRUE
SLC23A2_CCDS13085.1_ex11_20:4880294-4880317:+_5-3	SLC23A2	206.39/143.01	365.13/290.85	171.8	325.88	2025.2	769.97	5.5527	1	1.4066e-08	2.8132e-08	2.4561e-06	TRUE
TIMP1_CCDS14281.1_ex2_X:47444634-47444657:-_5-3	TIMP1	180.37/176.88	413.51/272.4	178.62	335.62	6.096	800.52	5.549	1	1.4362e-08	2.8724e-08	2.5053e-06	TRUE
YY2_CCDS14202.1_ex0_X:21874886-21874909:-_5-4	YY2	346.87/419.62	734.87/507.9	381.52	610.94	2652.4	1709.8	5.5482	1	1.4435e-08	2.887e-08	2.5156e-06	TRUE
DFFB_CCDS52.1_ex2_1:3782400-3782423:+_5-3	DFFB	221.13/165.59	446.91/280	191.36	353.75	1550.3	857.61	5.5451	1	1.4691e-08	2.9382e-08	2.5578e-06	TRUE
RORA_CCDS10177.1_ex6_15:60803653-60803676:+_5-3	RORA	481.28/619.09	1139.2/590.38	545.86	820.09	9532.1	2446.4	5.5445	1	1.4738e-08	2.9477e-08	2.5613e-06	TRUE
TRIM2_CCDS3781.2_ex2_4:154197256-154197279:+_5-2	TRIM2	274.03/270.03	487.22/444.96	272.02	465.61	8.0078	1219.1	5.5445	1	1.474e-08	2.9479e-08	2.5613e-06	TRUE
NTN4_CCDS9054.1_ex6_12:96107035-96107058:+_5-1	NTN4	230.67/202.29	393.92/383.1	216.01	388.47	403.28	968.1	5.5428	1	1.488e-08	2.9759e-08	2.5824e-06	TRUE
UGT2A2_CCDS56331.1_ex5_4:70505115-70505138:+_5-4	UGT2A2	61.57/62.097	180.84/131.32	61.833	154.1	0.13887	277.12	5.5428	1	1.4889e-08	2.9779e-08	2.5824e-06	TRUE
CCDC68_CCDS11959.1_ex3_18:52586589-52586612:+_5-1	CCDC68	158.69/137.37	443.45/189.92	147.65	290.22	227.74	661.7	5.5425	1	1.491e-08	2.982e-08	2.5835e-06	TRUE
PANK1_CCDS31244.1_ex5_10:91371739-91371762:-_5-5	PANK1	154.36/185.35	195.81/528.52	169.15	321.71	481.24	758.06	5.5412	1	1.5018e-08	3.0036e-08	2.5997e-06	TRUE
ZNF556_CCDS12097.1_ex3_19:2877513-2877536:-_5-2	ZNF556	154.36/115.73	206.18/351.63	133.65	269.26	750.07	599	5.5406	1	1.5075e-08	3.0151e-08	2.6072e-06	TRUE
EPPIN_CCDS13359.1_ex2_20:44174334-44174357:-_5-5	EPPIN	174.3/267.2	313.3/480.77	215.81	388.11	4364.1	967.21	5.5399	1	1.5129e-08	3.0258e-08	2.614e-06	TRUE
PPP1R10_CCDS4681.1_ex10_6:30573794-30573817:-_5-4	PPP1R10	120.54/117.61	525.23/116.12	119.06	246.99	4.294	533.61	5.5382	1	1.5283e-08	3.0567e-08	2.6382e-06	TRUE
TAS2R16_CCDS5785.1_ex0_7:122635591-122635614:-_5-5	TAS2R16	568/419.62	995.18/561.08	488.21	747.25	11071	2188	5.5379	1	1.5309e-08	3.0617e-08	2.64e-06	TRUE
ANKRD12_CCDS11843.1_ex6_18:9221855-9221878:+_5-4	ANKRD12	428.39/409.27	545.97/794.41	418.72	658.58	182.67	1876.6	5.5369	1	1.5393e-08	3.0786e-08	2.6512e-06	TRUE
SLC22A25_CCDS31592.1_ex8_11:62997012-62997035:-_5-5	SLC22A25	133.55/163.71	547.12/154.11	147.86	290.39	456.11	662.67	5.5368	1	1.5403e-08	3.0806e-08	2.6512e-06	TRUE
MAML1_CCDS34315.1_ex1_5:179192817-179192840:-_5-3	MAML1	19.078/16.935	183.14/24.961	17.975	67.666	2.2971	80.559	5.5363	1	1.5803e-08	3.1606e-08	2.7021e-06	TRUE
FAM161B_CCDS9822.2_ex7_14:74413274-74413297:-_5-3	FAM161B	270.56/291.67	357.07/638.14	280.92	477.35	222.82	1259	5.5361	1	1.5464e-08	3.0929e-08	2.6593e-06	TRUE
C14orf93_CCDS61399.1_ex4_14:23465310-23465333:+_5-3	C14orf93	260.15/274.73	390.47/539.38	267.34	458.92	106.27	1198.2	5.5347	1	1.5587e-08	3.1173e-08	2.6777e-06	TRUE
FKRP_CCDS12691.1_ex0_19:47259232-47259255:+_5-4	FKRP	513.37/439.38	715.28/745.58	474.94	730.27	2741.3	2128.5	5.5344	1	1.5614e-08	3.1227e-08	2.6798e-06	TRUE
GALNT2_CCDS1582.1_ex3_1:230371831-230371854:+_5-4	GALNT2	491.69/465.73	679.58/794.41	478.53	734.76	337.16	2144.6	5.5328	1	1.5762e-08	3.1523e-08	2.7021e-06	TRUE
FCGBP_CCDS12546.1_ex33_19:40430465-40430488:+_5-5	FCGBP	600.96/668.01	843.14/1022.3	633.6	928.42	2249.8	2839.6	5.5326	1	1.5778e-08	3.1556e-08	2.7021e-06	TRUE
ANKRD13B_CCDS11251.1_ex7_17:27937721-27937744:+_5-5	ANKRD13B	449.2/288.84	596.65/568.68	360.21	582.49	13012	1614.3	5.5324	1	1.5794e-08	3.1588e-08	2.7021e-06	TRUE
ALDH3A1_CCDS11212.1_ex4_17:19643640-19643663:+_5-1	ALDH3A1	361.61/394.22	497.59/735.81	377.57	605.09	531.84	1692.1	5.5311	1	1.5914e-08	3.1828e-08	2.7186e-06	TRUE
AEN_CCDS10344.1_ex0_15:89169804-89169827:-_5-2	AEN	785.67/742.34	1081.6/1092.9	763.69	1087.2	938.77	3422.6	5.5297	1	1.6043e-08	3.2086e-08	2.738e-06	TRUE
SYT5_CCDS12919.1_ex6_19:55689593-55689616:+_5-5	SYT5	271.43/338.71	329.42/780.31	303.21	507.01	2270.4	1358.9	5.5286	1	1.6139e-08	3.2278e-08	2.7518e-06	TRUE
VRTN_CCDS9830.1_ex0_14:74824513-74824536:+_5-5	VRTN	574.07/618.15	969.84/800.93	595.7	881.34	971.51	2669.8	5.5282	1	1.6172e-08	3.2345e-08	2.7549e-06	TRUE
MRC1_CCDS7123.1_ex6_10:18138643-18138666:+_5-3	MRC1	214.19/190.05	501.04/270.23	201.76	367.97	291.62	904.24	5.5272	1	1.627e-08	3.254e-08	2.7689e-06	TRUE
ASCL5_CCDS59202.1_ex0_1:201084313-201084336:-_5-5	ASCL5	110.13/121.37	224.61/259.38	115.62	241.37	63.196	518.15	5.5244	1	1.6529e-08	3.3058e-08	2.8104e-06	TRUE
CARKD_CCDS55903.1_ex3_13:111287050-111287073:+_5-4	CARKD	528.11/433.74	714.13/755.34	478.6	734.45	4464.2	2145	5.5242	1	1.6553e-08	3.3105e-08	2.8117e-06	TRUE
SCARA3_CCDS34870.1_ex4_8:27516372-27516395:+_5-5	SCARA3	253.22/272.85	529.84/386.35	262.85	452.45	192.79	1178	5.524	1	1.6569e-08	3.3137e-08	2.8118e-06	TRUE
SOX10_CCDS13964.1_ex2_22:38379684-38379707:-_5-5	SOX10	400.64/523.12	658.84/760.77	457.8	707.98	7534.1	2051.7	5.5231	1	1.6651e-08	3.3302e-08	2.8232e-06	TRUE
RPUSD1_CCDS10426.1_ex3_16:837340-837363:+_5-3	RPUSD1	444/480.78	692.25/734.72	462.02	713.17	676.78	2070.6	5.5192	1	1.7027e-08	3.4054e-08	2.8842e-06	TRUE
SKI_CCDS39.1_ex1_1:2234475-2234498:-_5-5	SKI	319.12/347.18	525.23/567.59	332.85	546	393.72	1491.8	5.5186	1	1.7081e-08	3.4162e-08	2.8906e-06	TRUE
ALAS2_CCDS14366.1_ex9_X:55052261-55052284:-_5-5	ALAS2	229.8/242.74	261.46/660.93	236.18	415.71	83.728	1058.5	5.5181	1	1.7133e-08	3.4266e-08	2.8968e-06	TRUE
ZNF695_CCDS44344.1_ex0_1:247151431-247151454:-_7-2	ZNF695	78.046/74.328	96.753/327.75	76.164	178.09	6.9136	341.35	5.517	1	1.7238e-08	3.4476e-08	2.9108e-06	TRUE
PGLYRP4_CCDS30871.1_ex2_1:153312973-153312996:-_5-1	PGLYRP4	202.05/171.24	367.43/324.49	186.01	345.3	475.63	833.63	5.5169	1	1.7248e-08	3.4496e-08	2.9108e-06	TRUE
CREB3L2_CCDS34760.1_ex9_7:137600667-137600690:-_5-2	CREB3L2	266.22/272.85	498.74/426.51	269.52	461.21	21.948	1207.9	5.5157	1	1.737e-08	3.4739e-08	2.9286e-06	TRUE
ACTL10_CCDS33463.1_ex0_20:32255394-32255417:+_5-1	ACTL10	213.33/175.94	296.02/428.68	193.73	356.23	700.45	868.26	5.5146	1	1.748e-08	3.496e-08	2.9445e-06	TRUE
BACE1_CCDS44739.1_ex4_11:117163835-117163858:-_5-5	BACE1	273.16/276.61	492.98/444.96	274.88	468.36	5.9557	1231.9	5.5122	1	1.7717e-08	3.5434e-08	2.98e-06	TRUE
CASP1_CCDS53704.1_ex3_11:104900420-104900443:+_14-6	CASP1	113.6/159.95	137.07/532.86	134.8	270.28	1081.8	604.12	5.5121	1	1.7724e-08	3.5448e-08	2.98e-06	TRUE
ARF4_CCDS2884.1_ex4_3:57570141-57570164:+_5-4	ARF4	9.539/0	9.2146/15.194	0.88178	11.835	75.725	3.9519	5.5101	1	2.6715e-08	5.3429e-08	4.2588e-06	TRUE
MAGEA2_CCDS14713.1_ex0_X:151919659-151919682:+_3-2	MAGEA2	2.6015/7.5269	13.822/60.775	4.4392	29.012	12.911	19.895	5.5091	1	2.147e-08	4.2939e-08	3.5281e-06	TRUE
NFYA_CCDS4849.1_ex2_6:41051840-41051863:+_5-2	NFYA	415.38/323.66	737.17/472.09	366.66	589.93	4222.9	1643.3	5.5077	1	1.8182e-08	3.6365e-08	3.0542e-06	TRUE
C5orf34_CCDS3946.1_ex9_5:43506443-43506466:-_5-4	C5orf34	112.73/128.9	372.04/166.05	120.55	248.56	130.79	540.25	5.5074	1	1.8208e-08	3.6415e-08	3.0557e-06	TRUE
C2orf61_CCDS1831.1_ex2_2:47378484-47378507:+_5-1	C2orf61	126.61/88.441	209.63/243.1	105.82	225.75	734.19	474.25	5.507	1	1.8249e-08	3.6498e-08	3.0598e-06	TRUE
PVRL4_CCDS1216.1_ex7_1:161049457-161049480:+_5-2	PVRL4	850.7/831.72	1349.9/1029.9	841.16	1179.1	180.18	3769.8	5.5044	1	1.8523e-08	3.7046e-08	3.1001e-06	TRUE
SLC14A2_CCDS11924.1_ex6_18:43221190-43221213:+_5-3	SLC14A2	198.58/271.91	321.36/523.1	232.37	410.01	2704.7	1041.4	5.5044	1	1.8524e-08	3.7047e-08	3.1001e-06	TRUE
BRCA1_CCDS11453.1_ex14_17:41247875-41247898:+_5-1	BRCA1	261.02/242.74	454.97/418.91	251.72	436.57	167.12	1128.1	5.5037	1	1.8599e-08	3.7197e-08	3.1098e-06	TRUE
AQP9_CCDS10165.1_ex1_15:58458971-58458994:-_5-2	AQP9	135.28/98.79	411.2/141.08	115.61	240.88	669.84	518.11	5.5035	1	1.8618e-08	3.7236e-08	3.1101e-06	TRUE
PRKCI_CCDS3212.2_ex5_3:169988311-169988334:+_5-4	PRKCI	330.4/296.37	592.04/454.73	312.92	518.86	579.26	1402.4	5.4992	1	1.9075e-08	3.815e-08	3.1836e-06	TRUE
ULK1_CCDS9274.1_ex4_12:132392030-132392053:+_5-2	ULK1	202.05/167.47	292.56/399.38	183.95	341.82	599.19	824.42	5.4983	1	1.917e-08	3.834e-08	3.1965e-06	TRUE
CMTM4_CCDS10817.1_ex3_16:66670316-66670339:-_5-2	CMTM4	184.71/243.68	504.5/288.68	212.16	381.63	1747.2	950.83	5.496	1	1.942e-08	3.884e-08	3.2352e-06	TRUE
FAM205A_CCDS55305.1_ex1_9:34728062-34728085:-_5-3	FAM205A	196.85/335.89	186.6/1054.9	257.14	443.7	9836	1152.4	5.4956	1	1.9469e-08	3.8939e-08	3.2405e-06	TRUE
CCDC71L_CCDS55151.1_ex0_7:106301194-106301217:-_5-5	CCDC71L	623.5/634.14	823.56/1028.8	628.8	920.49	56.58	2818.1	5.4947	1	1.9567e-08	3.9133e-08	3.2537e-06	TRUE
FAM46A_CCDS34489.1_ex1_6:82461341-82461364:-_5-2	FAM46A	130.08/102.55	517.17/111.78	115.5	240.47	380.1	517.63	5.4928	1	1.978e-08	3.9561e-08	3.2862e-06	TRUE
TMEM184B_CCDS13969.2_ex5_22:38627334-38627357:-_5-4	TMEM184B	982.52/1003	1253.2/1473.8	992.68	1359	208.95	4448.9	5.4923	1	1.9838e-08	3.9676e-08	3.2928e-06	TRUE
GABRA4_CCDS3473.1_ex7_4:46994892-46994915:-_5-5	GABRA4	855.91/1010.5	1104.6/1493.3	929.99	1284.3	11968	4167.9	5.4887	1	2.024e-08	4.0479e-08	3.3539e-06	TRUE
PDZD7_CCDS31269.1_ex8_10:102789775-102789798:+_5-4	PDZD7	310.45/323.66	597.8/459.07	316.98	523.86	87.203	1420.6	5.4887	1	2.0244e-08	4.0487e-08	3.3539e-06	TRUE
NDUFB11_CCDS14273.1_ex1_X:47002115-47002138:-_5-2	NDUFB11	235.01/177.82	482.62/284.34	204.43	370.44	1642.9	916.17	5.4849	1	2.0684e-08	4.1369e-08	3.4207e-06	TRUE
C9orf129_CCDS43850.1_ex1_9:96081400-96081423:+_5-1	C9orf129	232.4/199.46	296.02/502.48	215.3	385.68	543.37	964.93	5.4846	1	2.0715e-08	4.143e-08	3.4227e-06	TRUE
CRYBB3_CCDS13830.1_ex1_22:25598666-25598689:-_5-1	CRYBB3	441.39/365.05	830.47/484.03	401.41	634.01	2920.5	1799	5.4839	1	2.0798e-08	4.1597e-08	3.4333e-06	TRUE
LCN6_CCDS7005.1_ex3_9:139641984-139642007:-_5-5	LCN6	696.35/744.22	1042.4/1020.1	719.89	1031.2	1146.3	3226.3	5.4811	1	2.1133e-08	4.2266e-08	3.4854e-06	TRUE
DNAJC11_CCDS87.1_ex12_1:6727830-6727853:-_5-5	DNAJC11	210.72/153.36	324.82/346.2	179.77	335.34	1655.7	805.67	5.4807	1	2.1181e-08	4.2361e-08	3.49e-06	TRUE
RPS4Y2_CCDS44028.1_ex3_Y:22923203-22923226:+_5-2	RPS4Y2	128.34/154.3	108.27/715.19	140.73	278.32	337.63	630.69	5.4789	1	2.14e-08	4.2801e-08	3.5231e-06	TRUE
C7orf60_CCDS43634.1_ex1_7:112472653-112472676:+_5-2	C7orf60	27.75/19.758	50.68/124.81	23.417	79.541	32.161	104.95	5.4786	1	2.1681e-08	4.3361e-08	3.5563e-06	TRUE
KBTBD4_CCDS44594.1_ex2_11:47599313-47599336:-_5-5	KBTBD4	224.6/232.39	304.08/536.12	228.46	403.77	30.367	1023.9	5.4785	1	2.1444e-08	4.2888e-08	3.5271e-06	TRUE
ZNF117_CCDS43593.1_ex0_7:64439324-64439347:+_5-2	ZNF117	167.37/147.72	490.68/186.67	157.23	302.65	193.26	704.67	5.4781	1	2.1493e-08	4.2985e-08	3.5286e-06	TRUE
KANSL2_CCDS44869.1_ex8_12:49075209-49075232:-_5-5	KANSL2	3.4687/0	13.822/5.4263	0.49739	8.6714	9.0762	2.2291	5.4748	1	3.4743e-08	6.9486e-08	5.378e-06	TRUE
TYSND1_CCDS31213.1_ex3_10:71905849-71905872:-_5-3	TYSND1	324.33/409.27	581.67/589.3	364.33	585.47	3620.3	1632.8	5.4726	1	2.2169e-08	4.4338e-08	3.6331e-06	TRUE
RNF103_CCDS33237.1_ex0_2:86832287-86832310:+_5-2	RNF103	92.788/96.909	190.05/226.82	94.826	207.62	8.4897	424.98	5.4716	1	2.2298e-08	4.4596e-08	3.6509e-06	TRUE
SPON2_CCDS3347.1_ex4_4:1165648-1165671:+_5-5	SPON2	231.54/270.97	589.74/319.07	250.48	433.79	778.59	1122.6	5.4711	1	2.2365e-08	4.4729e-08	3.6586e-06	TRUE
ITGAX_CCDS10711.1_ex6_16:31371364-31371387:-_5-2	ITGAX	239.34/241.8	446.91/395.04	240.57	420.17	3.0245	1078.2	5.4699	1	2.2518e-08	4.5036e-08	3.6803e-06	TRUE
TUBB4B_CCDS7039.1_ex2_9:140136450-140136473:-_5-3	TUBB4B	81.515/85.618	272.98/131.32	83.541	189.34	8.4201	374.41	5.4678	1	2.2787e-08	4.5575e-08	3.721e-06	TRUE
GABRG2_CCDS4358.1_ex2_5:161522546-161522569:+_5-3	GABRG2	27.75/118.55	208.48/100.93	57.383	145.06	4619.3	257.17	5.4676	1	2.2817e-08	4.5634e-08	3.7225e-06	TRUE
KMT2D_CCDS44873.1_ex44_12:49446156-49446179:-_5-4	KMT2D	82.382/75.269	131.31/250.7	78.745	181.44	25.312	352.91	5.4666	1	2.2944e-08	4.5888e-08	3.7399e-06	TRUE
AKR1E2_CCDS31134.1_ex1_10:4872976-4872999:-_5-2	AKR1E2	451.8/349.06	634.66/620.77	397.12	627.68	5299.8	1779.8	5.465	1	2.3148e-08	4.6297e-08	3.7698e-06	TRUE
PGR_CCDS8310.1_ex7_11:100999547-100999570:-_7-7	PGR	404.97/322.72	511.41/660.93	361.51	581.38	3394.1	1620.2	5.4624	1	2.3488e-08	4.6976e-08	3.8216e-06	TRUE
ALG9_CCDS41714.1_ex8_11:111724432-111724455:+_5-4	ALG9	47.695/130.78	168.17/196.43	78.991	181.75	3661.5	354.01	5.4616	1	2.36e-08	4.7199e-08	3.833e-06	TRUE
BCL11A_CCDS1861.1_ex3_2:60773210-60773233:+_5-4	BCL11A	107.53/84.677	176.23/246.36	95.423	208.36	262.05	427.66	5.4614	1	2.3618e-08	4.7236e-08	3.833e-06	TRUE
RAI1_CCDS11188.1_ex0_17:17696417-17696440:-_5-1	RAI1	301.78/294.49	544.81/454.73	298.11	497.74	26.568	1336	5.4614	1	2.3621e-08	4.7242e-08	3.833e-06	TRUE
CDKAL1_CCDS4546.1_ex0_6:20546678-20546701:+_5-1	CDKAL1	91.054/132.66	225.76/236.59	109.91	231.11	873.19	492.57	5.461	1	2.3672e-08	4.7343e-08	3.8378e-06	TRUE
UST_CCDS5213.1_ex0_6:149068700-149068723:+_5-1	UST	619.17/590.86	821.25/962.63	604.85	889.14	400.67	2710.7	5.4603	1	2.3771e-08	4.7542e-08	3.8504e-06	TRUE
MRI1_CCDS12297.1_ex1_19:13875781-13875804:-_5-1	MRI1	557.6/594.62	952.56/764.03	575.81	853.1	685.68	2580.6	5.4585	1	2.4014e-08	4.8028e-08	3.8863e-06	TRUE
ADAM8_CCDS31319.2_ex13_10:135085748-135085771:-_5-1	ADAM8	344.27/292.61	327.12/836.74	317.39	523.19	1336.7	1422.4	5.4566	1	2.4268e-08	4.8536e-08	3.9239e-06	TRUE
RP1L1_CCDS43708.1_ex0_8:10468162-10468185:-_5-1	RP1L1	248.01/249.33	404.29/459.07	248.67	430.81	0.86401	1114.5	5.456	1	2.4354e-08	4.8708e-08	3.9343e-06	TRUE
CCDC88A_CCDS33203.1_ex23_2:55582760-55582783:-_5-3	CCDC88A	339.07/388.58	453.82/748.83	362.98	582.96	1226.9	1626.8	5.454	1	2.462e-08	4.9239e-08	3.9737e-06	TRUE
PLEKHG6_CCDS44808.1_ex8_12:6427105-6427128:+_5-5	PLEKHG6	106.66/46.102	287.96/96.589	70.133	166.79	1911.9	314.32	5.4518	1	2.4926e-08	4.9852e-08	4.0196e-06	TRUE
LPA_CCDS43523.1_ex20_6:161022063-161022086:+_5-4	LPA	34.687/54.57	123.25/116.12	43.51	119.63	200.16	195	5.4512	1	2.5036e-08	5.0072e-08	4.0272e-06	TRUE
DNAJB13_CCDS8227.1_ex4_11:73677172-73677195:+_5-4	DNAJB13	167.37/229.57	305.23/418.91	196.02	357.59	1946.7	878.49	5.4511	1	2.5023e-08	5.0046e-08	4.0272e-06	TRUE
HOXD8_CCDS2268.1_ex0_2:176995193-176995216:+_10-1	HOXD8	212.46/238.98	415.81/382.01	225.33	398.55	351.94	1009.9	5.451	1	2.504e-08	5.008e-08	4.0272e-06	TRUE
FSTL5_CCDS3802.1_ex7_4:162463752-162463775:+_5-2	FSTL5	628.71/639.79	837.38/1021.2	634.22	924.75	61.38	2842.4	5.4494	1	2.5276e-08	5.0552e-08	4.0616e-06	TRUE
NR1I2_CCDS2995.1_ex3_3:119530456-119530479:+_5-4	NR1I2	628.71/624.73	1022.8/819.37	626.72	915.46	7.897	2808.7	5.4483	1	2.542e-08	5.0841e-08	4.0812e-06	TRUE
ZNF776_CCDS12962.2_ex2_19:58265143-58265166:-_5-5	ZNF776	79.781/79.032	220/150.85	79.406	182.18	0.27996	355.87	5.4478	1	2.5502e-08	5.1005e-08	4.0907e-06	TRUE
GIMAP2_CCDS5905.1_ex1_7:150389509-150389532:+_5-1	GIMAP2	254.95/239.92	542.51/338.6	247.32	428.6	113	1108.4	5.445	1	2.5908e-08	5.1816e-08	4.1521e-06	TRUE
SCARA5_CCDS6064.1_ex5_8:27779271-27779294:-_5-1	SCARA5	1131.7/1031.2	1633.3/1303.4	1080.3	1459.1	5051.5	4841.4	5.444	1	2.6048e-08	5.2097e-08	4.1709e-06	TRUE
ZNF75D_CCDS14648.1_ex0_X:134421705-134421728:-_5-2	ZNF75D	47.695/64.919	233.82/85.736	55.646	141.6	149.22	249.39	5.4429	1	2.622e-08	5.244e-08	4.191e-06	TRUE
RFX4_CCDS55880.1_ex6_12:107083124-107083147:+_5-3	RFX4	172.57/211.69	368.58/333.18	191.13	350.43	767.37	856.6	5.4429	1	2.6216e-08	5.2432e-08	4.191e-06	TRUE
GAPDHS_CCDS12465.1_ex2_19:36029240-36029263:-_5-2	GAPDHS	143.95/196.64	206.18/489.45	168.25	317.68	1396.4	754.03	5.4419	1	2.636e-08	5.2719e-08	4.2096e-06	TRUE
PSMC4_CCDS12547.1_ex3_19:40480230-40480253:-_5-2	PSMC4	333.86/342.47	658.84/459.07	338.14	549.96	37.058	1515.4	5.4412	1	2.6465e-08	5.2929e-08	4.2227e-06	TRUE
PTBP2_CCDS754.1_ex7_1:97250602-97250625:+_5-4	PTBP2	236.74/297.31	464.19/441.7	265.3	452.8	1840.4	1189	5.4377	1	2.6994e-08	5.3988e-08	4.2995e-06	TRUE
CCT5_CCDS3877.1_ex3_5:10256157-10256180:+_5-3	CCT5	267.96/218.28	315.6/561.08	241.85	420.81	1237.2	1083.9	5.4359	1	2.7262e-08	5.4524e-08	4.3384e-06	TRUE
CCND1_CCDS8191.1_ex0_11:69456199-69456222:-_5-1	CCND1	252.35/321.77	325.97/704.34	284.96	479.16	2418.8	1277.1	5.4344	1	2.7483e-08	5.4966e-08	4.3698e-06	TRUE
PLOD2_CCDS3131.1_ex15_3:145828070-145828093:-_5-3	PLOD2	110.13/214.52	168.17/522.01	153.71	296.3	5596.4	688.88	5.4328	1	2.7741e-08	5.5483e-08	4.407e-06	TRUE
DCTN2_CCDS44930.1_ex7_12:57927814-57927837:-_5-3	DCTN2	71.109/47.043	243.04/86.821	57.84	145.27	292.64	259.22	5.4306	1	2.8085e-08	5.6171e-08	4.4577e-06	TRUE
COL5A3_CCDS12222.1_ex55_19:10107319-10107342:+_5-2	COL5A3	252.35/287.9	401.99/522.01	269.54	458.09	632.73	1208	5.4248	1	2.9013e-08	5.8025e-08	4.6009e-06	TRUE
KBTBD4_CCDS44594.1_ex2_11:47598969-47598992:+_5-1	KBTBD4	165.63/125.13	225.76/351.63	143.97	281.75	824.01	645.22	5.4243	1	2.9085e-08	5.8169e-08	4.6083e-06	TRUE
LIG3_CCDS11284.2_ex6_17:33319656-33319679:+_5-5	LIG3	182.98/183.47	290.26/395.04	183.22	338.62	0.12143	821.14	5.423	1	2.93e-08	5.8601e-08	4.6384e-06	TRUE
NR5A1_CCDS6856.1_ex3_9:127262821-127262844:+_5-3	NR5A1	464.81/397.98	712.98/626.2	430.1	668.18	2236.1	1927.6	5.4227	1	2.9346e-08	5.8692e-08	4.6416e-06	TRUE
TFAP4_CCDS10510.1_ex1_16:4310193-4310216:+_5-1	TFAP4	326.93/280.38	342.09/737.98	302.76	502.46	1085.1	1356.9	5.4214	1	2.9572e-08	5.9144e-08	4.6732e-06	TRUE
RCAN3_CCDS254.1_ex0_1:24840960-24840983:+_10-1	RCAN3	107.53/81.855	365.13/115.04	93.819	204.97	331.14	420.47	5.4203	1	2.9743e-08	5.9486e-08	4.6962e-06	TRUE
LRRN2_CCDS1448.1_ex0_1:204588983-204589006:+_5-5	LRRN2	125.74/128.9	305.23/215.97	127.31	256.75	4.9828	570.56	5.4191	1	2.9958e-08	5.9917e-08	4.7261e-06	TRUE
GIMAP6_CCDS34778.1_ex0_7:150325426-150325449:-_6-5	GIMAP6	202.05/247.45	415.81/375.5	223.6	395.14	1032.9	1002.1	5.4189	1	2.9988e-08	5.9976e-08	4.7266e-06	TRUE
DEK_CCDS34344.1_ex6_6:18256659-18256682:+_5-3	DEK	77.179/81.855	107.12/308.22	79.483	181.72	10.934	356.22	5.4168	1	3.0342e-08	6.0685e-08	4.7783e-06	TRUE
HEG1_CCDS46898.1_ex11_3:124732573-124732596:-_5-2	HEG1	161.3/178.76	481.46/211.63	169.81	319.21	152.67	761.01	5.4159	1	3.0487e-08	6.0975e-08	4.7964e-06	TRUE
DNMT3L_CCDS13705.1_ex6_21:45678402-45678425:+_5-2	DNMT3L	103.19/88.441	320.21/134.57	95.534	207.59	108.99	428.15	5.4157	1	3.0529e-08	6.1058e-08	4.7964e-06	TRUE
RNF215_CCDS33633.1_ex6_22:30782066-30782089:-_5-2	RNF215	423.18/451.61	378.95/1209	437.17	676.88	404.22	1959.3	5.4156	1	3.0536e-08	6.1072e-08	4.7964e-06	TRUE
SEMA3E_CCDS34674.1_ex11_7:83037701-83037724:+_5-3	SEMA3E	170.83/190.05	244.19/456.9	180.19	334.02	184.82	807.55	5.4134	1	3.0918e-08	6.1836e-08	4.8521e-06	TRUE
PCGF5_CCDS7413.1_ex1_10:93000270-93000293:+_5-1	PCGF5	256.69/252.15	322.51/592.55	254.41	437.16	10.282	1140.2	5.4123	1	3.1118e-08	6.2237e-08	4.8794e-06	TRUE
TBATA_CCDS7308.1_ex7_10:72541699-72541722:-_5-5	TBATA	111.87/105.38	244.19/212.71	108.57	227.91	21.064	486.59	5.4098	1	3.1544e-08	6.3087e-08	4.9418e-06	TRUE
EIF6_CCDS13249.1_ex2_20:33867779-33867802:-_5-1	EIF6	0/1.8817	5.7591/8.6821	0.34517	7.0733	2.4801	1.5469	5.4095	1	5.1863e-08	1.0373e-07	7.635e-06	TRUE
SUMF2_CCDS43588.2_ex3_7:56142320-56142343:-_11-5	SUMF2	167.37/145.83	339.79/263.72	156.23	299.35	232.1	700.17	5.4087	1	3.1738e-08	6.3476e-08	4.968e-06	TRUE
WDR88_CCDS12429.1_ex2_19:33635736-33635759:+_5-3	WDR88	381.56/372.58	775.18/463.41	377.04	599.36	40.308	1689.8	5.4081	1	3.184e-08	6.368e-08	4.9796e-06	TRUE
ZSCAN2_CCDS10329.2_ex0_15:85147549-85147572:-_8-7	ZSCAN2	314.79/269.09	421.57/561.08	291.04	486.35	1045.9	1304.4	5.4078	1	3.1899e-08	6.3797e-08	4.9845e-06	TRUE
SETX_CCDS6947.1_ex20_9:135211890-135211913:-_5-5	SETX	540.25/537.23	938.74/689.14	538.74	804.32	4.5657	2414.5	5.4048	1	3.2438e-08	6.4877e-08	5.0645e-06	TRUE
KLHDC9_CCDS30919.1_ex0_1:161068568-161068591:+_5-5	KLHDC9	436.19/547.58	782.09/703.25	488.72	741.62	6223.8	2190.3	5.4038	1	3.2628e-08	6.5256e-08	5.0896e-06	TRUE
NLE1_CCDS11291.1_ex3_17:33462319-33462342:-_7-1	NLE1	531.58/582.39	807.43/845.42	556.41	826.21	1291.6	2493.6	5.4029	1	3.2792e-08	6.5584e-08	5.1109e-06	TRUE
MVB12A_CCDS12359.1_ex3_19:17533249-17533272:+_5-5	MVB12A	84.116/65.86	162.41/184.49	74.431	173.1	167.27	333.58	5.4023	1	3.29e-08	6.58e-08	5.1233e-06	TRUE
FABP3_CCDS342.1_ex2_1:31842380-31842403:-_5-5	FABP3	391.1/350	537.9/646.82	369.98	589.85	845.18	1658.1	5.3996	1	3.3393e-08	6.6786e-08	5.1956e-06	TRUE
SPATA5_CCDS3730.1_ex0_4:123844393-123844416:-_5-1	SPATA5	190.78/181.59	224.61/520.93	186.13	342.07	42.267	834.16	5.3993	1	3.3459e-08	6.6918e-08	5.2014e-06	TRUE
STXBP6_CCDS9634.1_ex2_14:25325288-25325311:+_5-4	STXBP6	312.18/252.15	505.65/440.62	280.57	472.02	1807.2	1257.4	5.399	1	3.3506e-08	6.7013e-08	5.2043e-06	TRUE
SGK3_CCDS6195.1_ex4_8:67734607-67734630:-_5-2	SGK3	76.312/62.097	97.905/273.49	68.839	163.65	101.3	308.51	5.3977	1	3.376e-08	6.752e-08	5.2383e-06	TRUE
GSDMD_CCDS34956.1_ex0_8:144641658-144641681:-_5-1	GSDMD	59.835/47.043	206.18/90.077	53.056	136.29	82.117	237.78	5.3976	1	3.3783e-08	6.7566e-08	5.2383e-06	TRUE
ELOVL5_CCDS4951.1_ex3_6:53139918-53139941:+_11-1	ELOVL5	277.5/277.55	426.18/513.33	277.53	467.73	0.0015813	1243.8	5.3931	1	3.4617e-08	6.9234e-08	5.3631e-06	TRUE
SBSN_CCDS12464.1_ex4_19:36018807-36018830:-_5-1	SBSN	366.82/421.51	512.56/748.83	393.21	619.54	1497.2	1762.3	5.3914	1	3.4965e-08	6.9929e-08	5.4077e-06	TRUE
HIST2H3A_CCDS30850.1_ex0_1:149824371-149824394:+_5-3	HIST2H3A	307.85/247.45	434.24/499.22	276	465.6	1829.7	1237	5.3908	1	3.5066e-08	7.0132e-08	5.4188e-06	TRUE
SMAGP_CCDS44889.1_ex1_12:51640532-51640555:+_5-5	SMAGP	998.12/1174.2	1258.9/1688.7	1082.6	1458.1	15526	4851.8	5.3905	1	3.5124e-08	7.0248e-08	5.4203e-06	TRUE
COX6B2_CCDS42630.1_ex1_19:55865260-55865283:+_5-2	COX6B2	319.12/388.58	580.52/552.4	352.14	566.29	2417.7	1578.2	5.3905	1	3.5136e-08	7.0271e-08	5.4203e-06	TRUE
D2HGDH_CCDS33426.1_ex0_2:242674795-242674818:-_5-1	D2HGDH	335.6/333.06	492.98/597.98	334.33	542.95	3.2107	1498.4	5.3895	1	3.5328e-08	7.0657e-08	5.4454e-06	TRUE
PRUNE_CCDS977.1_ex2_1:150990987-150991010:+_5-1	PRUNE	208.99/187.23	277.59/462.32	197.81	358.24	236.91	886.53	5.3882	1	3.5586e-08	7.1172e-08	5.4804e-06	TRUE
LY6D_CCDS6390.1_ex1_8:143866993-143867016:+_5-3	LY6D	679/812.9	881.15/1260	742.94	1053.7	8982.9	3329.6	5.3851	1	3.6199e-08	7.2399e-08	5.5702e-06	TRUE
KRTAP10-11_CCDS42962.1_ex0_21:46066589-46066612:-_5-3	KRTAP10-11	206.39/206.99	413.51/332.09	206.69	370.57	0.18028	926.32	5.3845	1	3.6315e-08	7.263e-08	5.5832e-06	TRUE
LCOR_CCDS53561.1_ex0_10:98709003-98709026:-_5-1	LCOR	80.648/82.796	215.39/158.45	81.715	184.74	2.307	366.22	5.3836	1	3.6504e-08	7.3008e-08	5.6075e-06	TRUE
LRG1_CCDS12130.1_ex0_19:4538709-4538732:+_5-4	LRG1	160.43/193.82	300.63/357.05	176.33	327.63	558.65	790.28	5.3818	1	3.6873e-08	7.3746e-08	5.6594e-06	TRUE
TEX28_CCDS14744.1_ex2_X:153516234-153516257:+_5-2	TEX28	161.3/147.72	513.71/170.39	154.36	295.87	92.258	691.78	5.3804	1	3.7154e-08	7.4307e-08	5.6977e-06	TRUE
GDF3_CCDS8581.1_ex1_12:7848101-7848124:-_5-4	GDF3	104.93/59.274	221.15/146.51	78.868	180	1063.1	353.46	5.3794	1	3.7365e-08	7.473e-08	5.7253e-06	TRUE
CD63_CCDS58242.1_ex2_12:56119973-56119996:+_5-1	CD63	102.33/85.618	103.66/400.46	93.601	203.77	139.87	419.49	5.3791	1	3.7432e-08	7.4864e-08	5.7307e-06	TRUE
TRIM8_CCDS31274.1_ex1_10:104414477-104414500:+_5-5	TRIM8	232.4/324.6	503.35/426.51	274.66	463.34	4279.2	1230.9	5.3778	1	3.7707e-08	7.5414e-08	5.7679e-06	TRUE
PDE5A_CCDS34055.1_ex13_4:120474778-120474801:+_5-1	PDE5A	196.85/218.28	414.66/332.09	207.29	371.09	229.77	929	5.374	1	3.8502e-08	7.7004e-08	5.8846e-06	TRUE
HRH2_CCDS4395.1_ex0_5:175110629-175110652:-_5-4	HRH2	234.14/216.4	306.39/511.16	225.09	395.75	157.43	1008.8	5.3729	1	3.874e-08	7.748e-08	5.916e-06	TRUE
PHLDA2_CCDS7741.1_ex0_11:2950337-2950360:-_5-2	PHLDA2	637.38/644.49	997.48/864.96	640.92	928.86	25.291	2872.4	5.3724	1	3.8843e-08	7.7687e-08	5.9267e-06	TRUE
C3orf33_CCDS54659.1_ex1_3:155485296-155485319:-_5-1	C3orf33	457.87/545.7	701.46/810.69	499.86	754.1	3864.3	2240.2	5.3716	1	3.9024e-08	7.8048e-08	5.9493e-06	TRUE
ZEB2_CCDS2186.1_ex2_2:145157529-145157552:-_5-2	ZEB2	98.859/121.37	211.94/246.36	109.54	228.5	254.07	490.92	5.369	1	3.9577e-08	7.9154e-08	6.0285e-06	TRUE
RELN_CCDS34722.1_ex63_7:103629589-103629612:+_5-5	RELN	155.23/135.48	120.94/656.58	145.02	281.83	195.08	649.93	5.3666	1	4.0126e-08	8.0251e-08	6.107e-06	TRUE
PANK2_CCDS13071.2_ex2_20:3891398-3891421:+_5-5	PANK2	233.27/225.81	442.3/364.65	229.51	401.6	27.864	1028.6	5.3659	1	4.0263e-08	8.0527e-08	6.1217e-06	TRUE
VSTM1_CCDS12872.1_ex6_19:54561648-54561671:+_5-3	VSTM1	123.14/133.6	202.72/325.58	128.26	256.91	54.756	574.84	5.3657	1	4.0321e-08	8.0643e-08	6.1217e-06	TRUE
CCDC85C_CCDS45161.1_ex4_14:100002400-100002423:+_5-1	CCDC85C	232.4/428.09	422.72/632.71	315.43	517.17	19586	1413.6	5.3657	1	4.0323e-08	8.0647e-08	6.1217e-06	TRUE
VGF_CCDS5712.1_ex0_7:100807663-100807686:+_5-4	VGF	519.44/552.29	665.76/957.2	535.61	798.29	539.5	2400.4	5.3614	1	4.1291e-08	8.2581e-08	6.2628e-06	TRUE
LMO4_CCDS713.1_ex0_1:87797793-87797816:+_5-1	LMO4	430.99/423.39	668.06/655.5	427.17	661.75	28.89	1914.5	5.3613	1	4.1322e-08	8.2645e-08	6.2628e-06	TRUE
GPR148_CCDS2163.1_ex0_2:131486820-131486843:+_5-1	GPR148	741.44/709.41	923.76/1150.4	725.25	1030.9	513.03	3250.3	5.3606	1	4.1471e-08	8.2942e-08	6.2801e-06	TRUE
IMPA2_CCDS11855.1_ex3_18:12012192-12012215:+_5-4	IMPA2	424.05/394.22	456.12/893.17	408.86	638.28	445.08	1832.4	5.3594	1	4.1746e-08	8.3492e-08	6.3165e-06	TRUE
NUDT22_CCDS44640.1_ex0_11:63994465-63994488:+_5-5	NUDT22	489.09/551.34	776.33/779.22	519.29	777.77	1939.6	2327.3	5.3582	1	4.203e-08	8.4059e-08	6.3541e-06	TRUE
ALPI_CCDS2492.1_ex5_2:233322344-233322367:-_5-4	ALPI	596.62/634.14	1056.2/760.77	615.09	896.41	704.04	2756.7	5.358	1	4.2084e-08	8.4168e-08	6.3571e-06	TRUE
BCORL1_CCDS14616.1_ex2_X:129148647-129148670:-_5-4	BCORL1	359.01/412.1	639.26/576.28	384.64	606.95	1410.6	1723.8	5.3545	1	4.2905e-08	8.581e-08	6.4757e-06	TRUE
TFCP2_CCDS55827.1_ex10_12:51510187-51510210:-_5-2	TFCP2	17.344/18.817	62.199/70.542	18.065	66.239	1.0862	80.964	5.3538	1	4.4035e-08	8.8071e-08	6.6252e-06	TRUE
ZDHHC9_CCDS35395.1_ex3_X:128946749-128946772:-_5-1	ZDHHC9	269.69/239.92	466.49/405.89	254.37	435.14	443.61	1140	5.3538	1	4.3074e-08	8.6147e-08	6.4957e-06	TRUE
RNF114_CCDS33482.1_ex0_20:48553075-48553098:-_5-2	RNF114	603.56/686.83	870.78/996.27	643.85	931.42	3470.6	2885.5	5.3534	1	4.3166e-08	8.6331e-08	6.5042e-06	TRUE
GUCA1B_CCDS4865.1_ex1_6:42153504-42153527:+_5-2	GUCA1B	335.6/334.01	542.51/541.55	334.8	542.03	1.2691	1500.5	5.3497	1	4.4042e-08	8.8083e-08	6.6252e-06	TRUE
ALB_CCDS3555.1_ex3_4:74274343-74274366:+_5-1	ALB	123.14/103.49	168.17/323.41	112.89	233.21	193.32	505.94	5.3493	1	4.4137e-08	8.8274e-08	6.634e-06	TRUE
EXD3_CCDS48066.1_ex16_9:140262386-140262409:-_5-5	EXD3	57.234/105.38	216.54/145.43	77.665	177.46	1185.4	348.07	5.349	1	4.4227e-08	8.8454e-08	6.642e-06	TRUE
SORCS2_CCDS47008.1_ex0_4:7194779-7194802:+_5-1	SORCS2	167.37/190.99	293.72/371.16	178.79	330.18	279.47	801.28	5.348	1	4.4468e-08	8.8937e-08	6.6728e-06	TRUE
AP5B1_CCDS58146.1_ex0_11:65547372-65547395:+_5-4	AP5B1	61.57/83.737	137.07/205.11	71.804	167.68	247.13	321.8	5.3444	1	4.5368e-08	9.0735e-08	6.8021e-06	TRUE
SLITRK4_CCDS14679.1_ex0_X:142717767-142717790:-_5-1	SLITRK4	242.81/327.42	383.56/580.62	281.96	471.91	3599.3	1263.7	5.3436	1	4.5566e-08	9.1131e-08	6.8261e-06	TRUE
IGJ_CCDS3545.1_ex0_4:71522221-71522244:-_5-2	IGJ	178.64/127.96	351.31/239.84	151.19	290.28	1293.2	677.59	5.3431	1	4.5675e-08	9.135e-08	6.8369e-06	TRUE
KCNG1_CCDS13436.1_ex1_20:49626749-49626772:-_5-5	KCNG1	637.38/521.24	792.46/907.28	576.39	847.93	6761.3	2583.2	5.3426	1	4.5816e-08	9.1632e-08	6.8523e-06	TRUE
PPP1R1C_CCDS46468.1_ex2_2:182926179-182926202:+_5-5	PPP1R1C	289.64/238.04	366.28/542.63	262.57	445.82	1334.5	1176.8	5.3419	1	4.5997e-08	9.1994e-08	6.8737e-06	TRUE
AKIRIN1_CCDS433.1_ex0_1:39457146-39457169:+_6-1	AKIRIN1	390.23/429.97	734.87/554.57	409.62	638.39	790.19	1835.8	5.3392	1	4.6677e-08	9.3354e-08	6.9696e-06	TRUE
MED10_CCDS34134.1_ex1_5:6374520-6374543:+_5-3	MED10	26.015/17.876	99.057/55.348	21.567	74.049	33.409	96.657	5.3382	1	4.7606e-08	9.5212e-08	7.0966e-06	TRUE
UBN1_CCDS10525.1_ex7_16:4920302-4920325:-_5-4	UBN1	244.54/224.87	466.49/355.97	234.5	407.5	193.72	1051	5.3365	1	4.7384e-08	9.4768e-08	7.0693e-06	TRUE
TPPP3_CCDS10835.1_ex1_16:67424457-67424480:-_5-2	TPPP3	55.5/51.747	63.35/293.02	53.591	136.28	7.0416	240.18	5.3354	1	4.7677e-08	9.5353e-08	7.1013e-06	TRUE
LILRB3_CCDS33105.1_ex10_19:54726317-54726340:+_3-3	LILRB3	72.843/112.9	171.62/228.99	90.69	198.24	811.94	406.44	5.3349	1	4.7812e-08	9.5623e-08	7.1156e-06	TRUE
TSN_CCDS33284.1_ex3_2:122518980-122519003:+_6-4	TSN	308.72/394.22	429.63/729.3	348.86	559.76	3669.1	1563.5	5.3338	1	4.8094e-08	9.6189e-08	7.1518e-06	TRUE
PAX8_CCDS42735.1_ex3_2:114000299-114000322:+_5-2	PAX8	274.9/270.97	366.28/576.28	272.92	459.44	7.7157	1223.2	5.3329	1	4.8337e-08	9.6674e-08	7.1786e-06	TRUE
YAP1_CCDS44716.1_ex6_11:102094359-102094382:-_6-6	YAP1	182.98/184.41	239.58/473.18	183.69	336.7	1.0277	823.24	5.3328	1	4.8354e-08	9.6708e-08	7.1786e-06	TRUE
ABI1_CCDS31169.1_ex8_10:27112164-27112187:+_5-4	ABI1	232.4/184.41	556.33/245.27	207.02	369.4	1155.6	927.8	5.331	1	4.8842e-08	9.7684e-08	7.2416e-06	TRUE
RUNX1_CCDS13639.1_ex4_21:36252973-36252996:-_5-3	RUNX1	311.32/270.97	633.5/367.9	290.44	482.78	815.03	1301.7	5.3309	1	4.8858e-08	9.7716e-08	7.2416e-06	TRUE
TBC1D4_CCDS41901.1_ex20_13:76055541-76055564:+_5-3	TBC1D4	260.15/225.81	456.12/383.1	242.37	418.02	590.61	1086.2	5.3294	1	4.9273e-08	9.8547e-08	7.2917e-06	TRUE
ROR2_CCDS6691.1_ex6_9:94519729-94519752:+_5-5	ROR2	247.15/295.43	316.75/655.5	270.21	455.67	1168	1211	5.3294	1	4.9276e-08	9.8552e-08	7.2917e-06	TRUE
KLC4_CCDS47429.1_ex0_6:43029174-43029197:+_5-1	KLC4	319.99/236.16	359.37/593.64	274.9	461.89	3534.2	1232	5.3274	1	4.9823e-08	9.9646e-08	7.3624e-06	TRUE
NACC2_CCDS6993.1_ex4_9:138941950-138941973:+_5-4	NACC2	313.05/317.07	704.92/376.59	315.05	515.24	8.0722	1412	5.3273	1	4.9836e-08	9.9671e-08	7.3624e-06	TRUE
PAPOLA_CCDS58334.1_ex1_14:96986524-96986547:-_5-2	PAPOLA	60.703/24.462	180.84/65.116	38.545	108.53	689.28	172.75	5.3245	1	5.0691e-08	1.0138e-07	7.4828e-06	TRUE
PLEKHM3_CCDS42808.1_ex5_2:208842142-208842165:+_5-2	PLEKHM3	178.64/208.87	349/350.54	193.16	349.77	457.68	865.71	5.3226	1	5.1147e-08	1.0229e-07	7.5439e-06	TRUE
CACNG5_CCDS11665.1_ex1_17:64875141-64875164:+_5-1	CACNG5	490.82/525.94	487.22/1191.6	508.08	761.97	616.79	2277.1	5.3206	1	5.1709e-08	1.0342e-07	7.6206e-06	TRUE
SRSF6_CCDS13318.1_ex2_20:42088466-42088489:-_5-3	SRSF6	176.9/187.23	360.52/309.3	181.99	333.93	53.329	815.65	5.32	1	5.1891e-08	1.0378e-07	7.635e-06	TRUE
SAMD4A_CCDS32084.2_ex8_14:55241663-55241686:+_6-6	SAMD4A	724.96/672.72	838.53/1182.9	698.35	995.96	1365.4	3129.8	5.3197	1	5.1975e-08	1.0395e-07	7.6412e-06	TRUE
AGO3_CCDS399.1_ex8_1:36475158-36475181:+_5-3	AGO3	89.32/74.328	122.09/274.57	81.48	183.1	112.61	365.17	5.3179	1	5.2479e-08	1.0496e-07	7.709e-06	TRUE
SPATA32_CCDS32669.1_ex1_17:43333343-43333366:-_5-5	SPATA32	253.22/151.48	602.41/207.29	195.85	353.38	5259.7	877.75	5.3172	1	5.2693e-08	1.0539e-07	7.7331e-06	TRUE
GPR18_CCDS9491.1_ex0_13:99907940-99907963:+_5-5	GPR18	205.52/231.45	645.02/228.99	218.1	384.34	336.48	977.47	5.3171	1	5.2728e-08	1.0546e-07	7.7331e-06	TRUE
TCAP_CCDS11342.1_ex0_17:37821698-37821721:+_5-1	TCAP	347.74/433.74	504.5/737.98	388.37	610.17	3709	1740.5	5.3166	1	5.2848e-08	1.057e-07	7.7444e-06	TRUE
EFCAB4A_CCDS41588.1_ex1_11:828895-828918:+_5-1	EFCAB4A	169.97/158.06	194.66/487.28	163.91	307.99	70.861	734.59	5.3162	1	5.2976e-08	1.0595e-07	7.7554e-06	TRUE
IMPAD1_CCDS6169.1_ex3_8:57892602-57892625:-_5-2	IMPAD1	379.82/236.16	469.95/519.84	299.5	494.26	10465	1342.3	5.3161	1	5.3008e-08	1.0602e-07	7.7554e-06	TRUE
TEPP_CCDS10790.1_ex1_16:58011745-58011768:-_5-2	TEPP	111/122.31	111.73/506.82	116.52	237.99	64.028	522.2	5.3157	1	5.3127e-08	1.0625e-07	7.7665e-06	TRUE
EHD1_CCDS8084.1_ex4_11:64645670-64645693:-_5-4	EHD1	378.09/312.37	542.51/562.17	343.66	552.25	2164.8	1540.2	5.3151	1	5.3312e-08	1.0662e-07	7.7873e-06	TRUE
MRPL52_CCDS41917.1_ex4_14:23303451-23303474:+_10-10	MRPL52	33.82/37.634	95.602/110.7	35.676	102.87	7.28	159.89	5.3142	1	5.37e-08	1.074e-07	7.8376e-06	TRUE
TVP23A_CCDS45408.1_ex4_16:10868886-10868909:+_5-3	TVP23A	250.62/173.12	570.15/240.93	208.29	370.64	3028.4	933.51	5.3135	1	5.3784e-08	1.0757e-07	7.8436e-06	TRUE
GNPDA2_CCDS3469.1_ex3_4:44719211-44719234:-_5-5	GNPDA2	150.02/151.48	175.08/476.43	150.75	288.82	1.0605	675.61	5.3122	1	5.4166e-08	1.0833e-07	7.8929e-06	TRUE
PLCD1_CCDS2671.1_ex10_3:38052833-38052856:-_5-3	PLCD1	352.94/386.69	560.94/611	369.43	585.44	569.88	1655.7	5.3085	1	5.5262e-08	1.1052e-07	8.0461e-06	TRUE
DOC2A_CCDS10666.1_ex5_16:30018601-30018624:+_5-1	DOC2A	201.19/212.63	286.8/473.18	206.83	368.39	65.549	926.95	5.3064	1	5.5896e-08	1.1179e-07	8.1317e-06	TRUE
LAMP2_CCDS14599.1_ex7_X:119590550-119590573:-_5-5	LAMP2	97.991/136.42	118.64/471	115.62	236.41	743.59	518.19	5.3062	1	5.5968e-08	1.1194e-07	8.1317e-06	TRUE
SHCBP1_CCDS10720.1_ex9_16:46649936-46649959:+_5-4	SHCBP1	293.11/282.26	646.17/353.8	287.63	478.14	58.852	1289.1	5.3061	1	5.5992e-08	1.1198e-07	8.1317e-06	TRUE
RIPK2_CCDS6247.1_ex3_8:90782037-90782060:-_5-3	RIPK2	251.48/271.91	822.4/238.76	261.5	443.14	208.7	1171.9	5.306	1	5.6029e-08	1.1206e-07	8.1317e-06	TRUE
RGS22_CCDS43758.1_ex19_8:101075817-101075840:-_5-3	RGS22	111.87/136.42	162.41/379.84	123.54	248.38	302.3	553.66	5.3058	1	5.6086e-08	1.1217e-07	8.1336e-06	TRUE
NKX2-3_CCDS41558.1_ex1_10:101294755-101294778:+_5-5	NKX2-3	548.06/545.7	824.71/794.41	546.88	809.42	2.7817	2450.9	5.3031	1	5.6917e-08	1.1383e-07	8.2474e-06	TRUE
SDAD1_CCDS3573.2_ex19_4:76902527-76902550:+_5-5	SDAD1	104.06/100.67	126.7/367.9	102.35	215.92	5.7449	458.71	5.3024	1	5.7154e-08	1.1431e-07	8.2752e-06	TRUE
NRCAM_CCDS47686.1_ex18_7:107836191-107836214:+_5-1	NRCAM	397.17/425.27	816.65/499.22	410.98	638.51	394.93	1841.9	5.3016	1	5.7408e-08	1.1482e-07	8.3052e-06	TRUE
MOB1B_CCDS34002.1_ex3_4:71840950-71840973:+_5-4	MOB1B	436.19/371.64	620.83/634.88	402.62	627.82	2086.8	1804.4	5.3013	1	5.7483e-08	1.1497e-07	8.3095e-06	TRUE
FAM200B_CCDS47028.1_ex0_4:15688721-15688744:-_5-1	FAM200B	152.62/127.02	299.47/246.36	139.23	271.62	328.56	624	5.2997	1	5.7988e-08	1.1598e-07	8.3758e-06	TRUE
WWP2_CCDS10885.1_ex3_16:69874107-69874130:-_14-3	WWP2	598.35/533.47	916.85/754.26	564.98	831.59	2106.8	2532.1	5.2984	1	5.8423e-08	1.1685e-07	8.432e-06	TRUE
TRNAU1AP_CCDS324.1_ex4_1:28891225-28891248:-_5-4	TRNAU1AP	116.2/155.24	446.91/156.28	134.31	264.29	766.03	601.95	5.2978	1	5.8614e-08	1.1723e-07	8.4528e-06	TRUE
DMGDH_CCDS4044.1_ex10_5:78340353-78340376:-_5-3	DMGDH	167.37/143.01	224.61/385.27	154.71	294.17	297.04	693.36	5.2963	1	5.9102e-08	1.182e-07	8.5164e-06	TRUE
GPR160_CCDS3211.1_ex0_3:169802209-169802232:-_5-3	GPR160	182.11/187.23	275.29/412.4	184.65	336.94	13.125	827.55	5.2939	1	5.9878e-08	1.1976e-07	8.6214e-06	TRUE
ZBTB7A_CCDS12119.1_ex1_19:4054579-4054602:+_5-3	ZBTB7A	917.48/979.44	983.66/1699.5	947.95	1293	1920	4248.4	5.2933	1	6.0066e-08	1.2013e-07	8.6415e-06	TRUE
ODF3L2_CCDS12027.1_ex1_19:467637-467660:+_5-2	ODF3L2	424.92/377.29	833.92/467.75	400.39	624.56	1135.5	1794.4	5.2917	1	6.0577e-08	1.2115e-07	8.7083e-06	TRUE
AGTR1_CCDS3137.1_ex0_3:148459232-148459255:-_5-4	AGTR1	210.72/159.01	518.32/215.97	183.05	334.59	1344	820.37	5.2907	1	6.0922e-08	1.2184e-07	8.7509e-06	TRUE
CBX5_CCDS8875.1_ex2_12:54645851-54645874:+_5-2	CBX5	76.312/77.151	187.75/162.79	76.73	174.82	0.35173	343.88	5.2898	1	6.1228e-08	1.2246e-07	8.7827e-06	TRUE
GPR31_CCDS5299.1_ex0_6:167570723-167570746:-_5-1	GPR31	283.57/385.75	525.23/543.72	330.74	534.4	5251.6	1482.3	5.2898	1	6.124e-08	1.2248e-07	8.7827e-06	TRUE
TSPAN3_CCDS10292.1_ex3_15:77346543-77346566:-_6-3	TSPAN3	591.42/634.14	527.54/1499.8	612.41	889.52	912.91	2744.6	5.2895	1	6.1325e-08	1.2265e-07	8.7878e-06	TRUE
SRI_CCDS47638.1_ex3_7:87839422-87839445:-_5-3	SRI	164.76/169.35	481.46/201.86	167.04	311.76	10.538	748.64	5.2891	1	6.1473e-08	1.2295e-07	8.8022e-06	TRUE
SLC9A6_CCDS14654.1_ex5_X:135084285-135084308:-_5-5	SLC9A6	300.91/347.18	609.32/451.47	323.22	524.49	1071.6	1448.6	5.2883	1	6.1741e-08	1.2348e-07	8.8335e-06	TRUE
PDE3A_CCDS31754.1_ex0_12:20523157-20523180:-_5-4	PDE3A	143.08/170.3	282.2/310.39	156.1	295.96	370.92	699.59	5.2877	1	6.1941e-08	1.2388e-07	8.8518e-06	TRUE
KCNH4_CCDS11420.1_ex11_17:40328089-40328112:-_5-3	KCNH4	239.34/194.76	471.1/307.13	215.9	380.38	996.48	967.61	5.2876	1	6.1967e-08	1.2393e-07	8.8518e-06	TRUE
SMYD4_CCDS11013.1_ex6_17:1703839-1703862:+_5-3	SMYD4	342.54/290.73	580.52/455.81	315.57	514.4	1344.4	1414.3	5.2871	1	6.2143e-08	1.2429e-07	8.8701e-06	TRUE
PNISR_CCDS5043.1_ex2_6:99851696-99851719:+_5-1	PNISR	283.57/245.56	343.24/578.45	263.88	445.59	723.06	1182.6	5.2838	1	6.3266e-08	1.2653e-07	9.0233e-06	TRUE
USP22_CCDS42285.1_ex8_17:20921337-20921360:+_5-2	USP22	684.21/543.82	716.44/1096.1	609.99	886.17	9886.8	2733.8	5.2823	1	6.3796e-08	1.2759e-07	9.0918e-06	TRUE
TMEM163_CCDS2172.1_ex6_2:135470767-135470790:+_5-3	TMEM163	423.18/379.17	653.09/596.9	400.57	624.36	969.48	1795.2	5.2817	1	6.3991e-08	1.2798e-07	9.1124e-06	TRUE
MYH14_CCDS46151.1_ex15_19:50760618-50760641:-_5-5	MYH14	255.82/248.39	736.02/250.7	252.08	429.57	27.611	1129.7	5.2808	1	6.4325e-08	1.2865e-07	9.1528e-06	TRUE
GABBR2_CCDS6736.1_ex12_9:101216312-101216335:-_5-1	GABBR2	451.8/520.3	556.33/960.46	484.84	730.99	2348.7	2172.9	5.2804	1	6.4436e-08	1.2887e-07	9.1614e-06	TRUE
LRFN4_CCDS8153.1_ex0_11:66625630-66625653:-_5-4	LRFN4	291.37/232.39	450.36/430.85	260.22	440.5	1744.9	1166.2	5.2791	1	6.4901e-08	1.298e-07	9.2202e-06	TRUE
VTCN1_CCDS58019.1_ex1_1:117695873-117695896:-_8-2	VTCN1	219.4/248.39	346.7/471	233.44	404.1	420.63	1046.2	5.2762	1	6.5956e-08	1.3191e-07	9.3628e-06	TRUE
MGST2_CCDS3749.1_ex1_4:140599740-140599763:+_5-1	MGST2	234.14/251.21	421.57/411.32	242.52	416.41	145.76	1086.9	5.2743	1	6.6624e-08	1.3325e-07	9.4502e-06	TRUE
CORO1B_CCDS8164.1_ex6_11:67208818-67208841:-_5-2	CORO1B	706.75/706.59	832.77/1209	706.67	1003.4	0.013694	3167.1	5.2727	1	6.7217e-08	1.3443e-07	9.5269e-06	TRUE
CRISPLD1_CCDS6219.1_ex5_8:75928819-75928842:-_5-2	CRISPLD1	84.984/101.61	276.44/145.43	92.927	200.51	138.54	416.47	5.2716	1	6.7638e-08	1.3528e-07	9.579e-06	TRUE
FARP1_CCDS32000.1_ex1_13:98896781-98896804:-_9-4	FARP1	293.97/296.37	511.41/463.41	295.17	486.82	2.8729	1322.9	5.2692	1	6.8498e-08	1.37e-07	9.6888e-06	TRUE
HMCN1_CCDS30956.1_ex6_1:185891552-185891575:+_5-2	HMCN1	275.76/257.8	422.72/476.43	266.63	448.77	161.46	1194.9	5.2692	1	6.852e-08	1.3704e-07	9.6888e-06	TRUE
POPDC3_CCDS5052.1_ex2_6:105609438-105609461:+_5-4	POPDC3	438.79/479.84	542.51/897.51	458.86	697.79	842.8	2056.5	5.2689	1	6.8619e-08	1.3724e-07	9.6953e-06	TRUE
TMEM204_CCDS42098.1_ex1_16:1592020-1592043:+_5-4	TMEM204	698.95/634.14	1210.6/751	665.76	953.49	2101.2	2983.7	5.2676	1	6.9094e-08	1.3819e-07	9.7548e-06	TRUE
NKX2-2_CCDS13145.1_ex0_20:21493044-21493067:+_5-3	NKX2-2	590.55/556.05	727.95/969.14	573.04	839.94	595.3	2568.2	5.2666	1	6.9493e-08	1.3899e-07	9.7971e-06	TRUE
ERMP1_CCDS34983.1_ex8_9:5811247-5811270:-_5-2	ERMP1	169.1/176.88	255.71/399.38	172.95	319.57	30.281	775.1	5.2665	1	6.9527e-08	1.3905e-07	9.7971e-06	TRUE
NSD1_CCDS4412.1_ex1_5:176618945-176618968:+_5-1	NSD1	197.72/189.11	332.88/364.65	193.37	348.4	37.02	866.61	5.2664	1	6.9556e-08	1.3911e-07	9.7971e-06	TRUE
C1orf226_CCDS44268.1_ex1_1:162351860-162351883:-_5-1	C1orf226	705.02/537.23	869.63/914.88	615.43	891.97	14141	2758.2	5.2654	1	6.9925e-08	1.3985e-07	9.8415e-06	TRUE
NIPAL4_CCDS47328.1_ex3_5:156895775-156895798:+_5-5	NIPAL4	320.86/440.32	570.15/614.26	375.87	591.8	7180.5	1684.6	5.2608	1	7.1702e-08	1.434e-07	1.0084e-05	TRUE
C10orf95_CCDS7534.1_ex0_10:104210842-104210865:+_5-5	C10orf95	535.92/531.59	763.66/819.37	533.75	791.03	9.3792	2392.1	5.2604	1	7.1878e-08	1.4376e-07	1.0101e-05	TRUE
RGPD1_CCDS46358.2_ex4_2:87184917-87184940:+_4-2	RGPD1	483.02/478.9	708.37/742.32	480.95	725.15	8.4925	2155.5	5.2597	1	7.2139e-08	1.4428e-07	1.0129e-05	TRUE
SPACA1_CCDS5014.1_ex0_6:88757812-88757835:-_5-3	SPACA1	456.14/410.22	684.19/644.65	432.57	664.12	1055.1	1938.6	5.259	1	7.2408e-08	1.4482e-07	1.0159e-05	TRUE
ACADSB_CCDS7634.1_ex5_10:124802585-124802608:+_5-4	ACADSB	71.976/26.344	168.17/81.395	43.558	117	1103.9	195.21	5.2566	1	7.3435e-08	1.4687e-07	1.0296e-05	TRUE
USF1_CCDS1214.1_ex5_1:161011531-161011554:-_5-2	USF1	158.69/134.54	290.26/271.32	146.12	280.63	292.13	654.87	5.2562	1	7.354e-08	1.4708e-07	1.0302e-05	TRUE
TBC1D29_CCDS32606.1_ex4_17:28890219-28890242:-_5-3	TBC1D29	264.49/252.15	440/434.11	258.25	437.04	76.14	1157.4	5.2555	1	7.3795e-08	1.4759e-07	1.033e-05	TRUE
KLK6_CCDS12811.1_ex1_19:51464984-51465007:+_7-1	KLK6	747.51/800.67	723.35/1621.4	773.63	1083	1413.6	3467.2	5.2535	1	7.4599e-08	1.492e-07	1.0435e-05	TRUE
ACYP1_CCDS9838.1_ex0_14:75520237-75520260:-_5-1	ACYP1	56.367/76.21	126.7/191.01	65.543	155.57	197.98	293.74	5.2527	1	7.4956e-08	1.4991e-07	1.0476e-05	TRUE
NPR1_CCDS1051.1_ex0_1:153651952-153651975:-_5-3	NPR1	252.35/352.82	389.32/617.52	298.39	490.32	5082.7	1337.3	5.2485	1	7.6689e-08	1.5338e-07	1.071e-05	TRUE
CCDC129_CCDS5435.2_ex6_7:31617471-31617494:+_5-1	CCDC129	563.67/449.73	600.1/944.18	503.49	752.73	6511.3	2256.5	5.247	1	7.7286e-08	1.5457e-07	1.0785e-05	TRUE
GATA4_CCDS5983.1_ex0_8:11566000-11566023:+_5-2	GATA4	204.65/248.39	475.7/323.41	225.46	392.24	958.51	1010.5	5.2464	1	7.7541e-08	1.5508e-07	1.081e-05	TRUE
MBOAT4_CCDS47835.1_ex0_8:29990105-29990128:-_5-2	MBOAT4	90.187/126.08	285.65/171.47	106.63	221.32	648.48	477.9	5.2463	1	7.7611e-08	1.5522e-07	1.081e-05	TRUE
RPS11_CCDS12769.1_ex2_19:50000828-50000851:-_5-3	RPS11	169.97/159.95	187.75/503.56	164.88	307.49	50.222	738.95	5.2462	1	7.7643e-08	1.5529e-07	1.081e-05	TRUE
DIABLO_CCDS9228.1_ex2_12:122701304-122701327:-_5-1	DIABLO	220.26/176.88	240.73/518.76	197.39	353.39	943.82	884.62	5.2453	1	7.8029e-08	1.5606e-07	1.0855e-05	TRUE
PRPF18_CCDS7100.1_ex1_10:13639513-13639536:+_5-2	PRPF18	65.039/68.683	137.07/181.24	66.836	157.61	6.6417	299.54	5.2451	1	7.8087e-08	1.5617e-07	1.0855e-05	TRUE
TATDN1_CCDS55273.1_ex7_8:125528159-125528182:-_5-4	TATDN1	5.2031/14.113	20.733/81.395	8.5817	41.104	42.009	38.461	5.2441	1	8.5638e-08	1.7128e-07	1.177e-05	TRUE
ELK1_CCDS14283.1_ex4_X:47500731-47500754:-_7-6	ELK1	55.5/70.565	95.602/236.59	62.581	150.4	113.88	280.47	5.244	1	7.8565e-08	1.5713e-07	1.0914e-05	TRUE
LRWD1_CCDS34715.1_ex4_7:102108160-102108183:-_5-5	LRWD1	297.44/292.61	319.06/739.07	295.02	485.6	11.689	1322.2	5.2415	1	7.9641e-08	1.5928e-07	1.1055e-05	TRUE
FMO4_CCDS1295.1_ex4_1:171301959-171301982:+_5-5	FMO4	59.835/50.806	145.13/130.23	55.137	137.48	40.829	247.11	5.2382	1	8.1089e-08	1.6218e-07	1.1247e-05	TRUE
ABHD2_CCDS10348.1_ex2_15:89698694-89698717:+_5-3	ABHD2	343.4/327.42	505.65/573.02	335.32	538.28	127.76	1502.8	5.2357	1	8.217e-08	1.6434e-07	1.1388e-05	TRUE
PRKCZ_CCDS37.1_ex8_1:2082233-2082256:+_5-2	PRKCZ	331.26/342.47	691.1/422.17	336.82	540.15	62.841	1509.5	5.2333	1	8.3248e-08	1.665e-07	1.1521e-05	TRUE
TMEM200B_CCDS30658.1_ex0_1:29448103-29448126:+_5-5	TMEM200B	368.55/399.87	718.74/502.48	383.89	600.96	490.49	1720.5	5.2333	1	8.3256e-08	1.6651e-07	1.1521e-05	TRUE
PIGS_CCDS11235.1_ex9_17:26897943-26897966:+_5-5	PIGS	103.19/61.156	117.49/270.23	79.445	178.19	898.53	356.05	5.2331	1	8.3343e-08	1.6669e-07	1.1524e-05	TRUE
CANX_CCDS4447.1_ex1_5:179133273-179133296:-_5-1	CANX	276.63/223.92	427.33/420	248.89	423.65	1392.8	1115.4	5.2326	1	8.3562e-08	1.6712e-07	1.1546e-05	TRUE
BAG5_CCDS41995.1_ex0_14:104026964-104026987:+_5-2	BAG5	470.88/519.36	844.29/650.07	494.52	740.84	1175.7	2216.3	5.2322	1	8.3735e-08	1.6747e-07	1.1561e-05	TRUE
BLVRB_CCDS33029.1_ex3_19:40964333-40964356:+_5-4	BLVRB	218.53/306.72	213.09/896.43	258.9	437.08	3916.6	1160.3	5.231	1	8.4293e-08	1.6859e-07	1.1629e-05	TRUE
ABHD14B_CCDS2842.1_ex1_3:52004149-52004172:-_5-4	ABHD14B	769.19/791.26	791.3/1499.8	780.15	1089.4	243.66	3496.4	5.2304	1	8.4587e-08	1.6917e-07	1.1661e-05	TRUE
TNFRSF1B_CCDS145.1_ex3_1:12251955-12251978:-_5-2	TNFRSF1B	454.4/363.17	661.15/599.07	406.23	629.34	4174.5	1820.6	5.2288	1	8.5296e-08	1.7059e-07	1.1748e-05	TRUE
R3HCC1_CCDS47826.1_ex1_8:23149019-23149042:-_5-3	R3HCC1	253.22/302.96	478.01/444.96	276.97	461.19	1239.5	1241.3	5.2286	1	8.5408e-08	1.7082e-07	1.1748e-05	TRUE
REG1A_CCDS1964.1_ex2_2:79349124-79349147:+_5-4	REG1A	182.11/238.04	442.3/306.04	208.2	367.92	1571.1	933.11	5.2286	1	8.5413e-08	1.7083e-07	1.1748e-05	TRUE
ERP29_CCDS44977.1_ex1_12:112459954-112459977:+_6-5	ERP29	43.359/37.634	103.66/118.29	40.396	110.74	16.406	181.04	5.2279	1	8.5834e-08	1.7167e-07	1.1788e-05	TRUE
FGFBP1_CCDS3418.1_ex0_4:15938029-15938052:-_5-4	FGFBP1	293.97/291.67	325.97/713.02	292.82	482.11	2.6618	1312.3	5.2252	1	8.6961e-08	1.7392e-07	1.1934e-05	TRUE
PIK3R5_CCDS11147.1_ex9_17:8791885-8791908:+_5-1	PIK3R5	499.5/620.03	695.7/960.46	556.51	817.43	7285.1	2494.1	5.2247	1	8.7238e-08	1.7448e-07	1.1963e-05	TRUE
ZNF33B_CCDS7198.1_ex0_10:43089573-43089596:+_5-3	ZNF33B	296.58/381.05	433.09/670.69	336.17	538.95	3581.8	1506.6	5.2244	1	8.7383e-08	1.7477e-07	1.1973e-05	TRUE
MAML3_CCDS54805.1_ex3_4:140811401-140811424:+_5-1	MAML3	280.1/248.39	497.59/395.04	263.77	443.36	503.28	1182.1	5.2234	1	8.7838e-08	1.7568e-07	1.2027e-05	TRUE
MAN1A2_CCDS895.1_ex0_1:117911074-117911097:-_5-2	MAN1A2	108.4/88.441	252.25/170.39	97.913	207.32	199.65	438.81	5.2227	1	8.8145e-08	1.7629e-07	1.206e-05	TRUE
SEC14L2_CCDS13876.1_ex9_22:30811927-30811950:+_5-3	SEC14L2	140.48/166.53	215.39/389.61	152.95	289.69	339.89	685.5	5.2226	1	8.823e-08	1.7646e-07	1.2062e-05	TRUE
ZNF491_CCDS12267.1_ex0_19:11917110-11917133:-_5-4	ZNF491	95.39/77.151	118.64/298.45	85.787	188.18	166.8	384.47	5.2219	1	8.853e-08	1.7706e-07	1.2094e-05	TRUE
NSFL1C_CCDS13015.1_ex5_20:1435722-1435745:-_5-2	NSFL1C	598.35/536.29	780.94/881.23	566.47	829.57	1927.4	2538.8	5.2217	1	8.8663e-08	1.7733e-07	1.2098e-05	TRUE
RAD51D_CCDS11287.1_ex4_17:33433475-33433498:-_5-2	RAD51D	112.73/173.12	252.25/289.77	139.7	270.36	1843.9	626.11	5.2216	1	8.8693e-08	1.7739e-07	1.2098e-05	TRUE
SLC7A11_CCDS3742.1_ex9_4:139153489-139153512:+_5-3	SLC7A11	287.04/286.96	427.33/526.35	287	474.26	0.0027483	1286.2	5.2215	1	8.8757e-08	1.7751e-07	1.2098e-05	TRUE
LRPAP1_CCDS3371.1_ex7_4:3534028-3534051:-_5-5	LRPAP1	188.18/173.12	255.71/423.25	180.49	328.98	113.45	808.91	5.221	1	8.8973e-08	1.7795e-07	1.2118e-05	TRUE
C8orf58_CCDS34862.1_ex1_8:22458764-22458787:-_5-5	C8orf58	383.29/368.82	677.27/514.42	375.99	590.26	104.79	1685.1	5.2198	1	8.9562e-08	1.7912e-07	1.2189e-05	TRUE
CYP4F11_CCDS12337.1_ex10_19:16040368-16040391:-_5-5	CYP4F11	6.0703/36.694	153.19/21.705	14.967	57.715	551.19	67.079	5.2194	1	9.2897e-08	1.8579e-07	1.2596e-05	TRUE
FAM155A_CCDS32006.1_ex2_13:108518287-108518310:+_5-1	FAM155A	220.26/196.64	406.59/332.09	208.12	367.46	279.27	932.72	5.2174	1	9.0705e-08	1.8141e-07	1.2335e-05	TRUE
CAPN11_CCDS47436.1_ex8_6:44144017-44144040:+_5-5	CAPN11	185.58/94.086	279.89/239.84	132.14	259.1	4303.5	592.22	5.2168	1	9.1034e-08	1.8207e-07	1.2371e-05	TRUE
SLC39A13_CCDS44592.1_ex0_11:47431928-47431951:-_5-3	SLC39A13	280.97/418.68	793.61/377.67	342.98	547.48	9576.6	1537.1	5.2158	1	9.1493e-08	1.8299e-07	1.2424e-05	TRUE
SPATA12_CCDS2879.1_ex0_3:57107923-57107946:-_5-3	SPATA12	305.25/262.5	551.72/398.29	283.07	468.77	914.96	1268.6	5.2138	1	9.2483e-08	1.8497e-07	1.2549e-05	TRUE
NAA11_CCDS47084.1_ex0_4:80246886-80246909:-_5-5	NAA11	182.11/198.52	408.9/286.51	190.14	342.28	134.77	852.14	5.2118	1	9.3496e-08	1.8699e-07	1.2668e-05	TRUE
PSORS1C2_CCDS4694.1_ex0_6:31105976-31105999:+_5-4	PSORS1C2	326.93/327.42	662.3/418.91	327.17	526.73	0.12132	1466.3	5.2115	1	9.3648e-08	1.873e-07	1.2679e-05	TRUE
CMTM3_CCDS10815.1_ex0_16:66638801-66638824:-_5-1	CMTM3	324.33/417.74	139.37/175.81	368.08	156.54	4380.8	1649.6	5.2085	9.5183e-08	1	1.9037e-07	1.2877e-05	FALSE
CCSER2_CCDS31235.1_ex4_10:86198441-86198464:+_10-10	CCSER2	241.08/233.33	272.98/606.66	237.17	406.96	29.976	1062.9	5.2077	1	9.5598e-08	1.912e-07	1.2923e-05	TRUE
PTCHD3_CCDS31173.1_ex3_10:27702931-27702954:+_5-5	PTCHD3	736.24/785.62	996.33/1137.4	760.53	1064.5	1219.6	3408.4	5.2068	1	9.6051e-08	1.921e-07	1.2975e-05	TRUE
CCNY_CCDS60513.1_ex4_10:35818949-35818972:-_5-1	CCNY	134.41/95.968	123.25/433.02	113.58	231.04	744.22	509.02	5.2062	1	9.6384e-08	1.9277e-07	1.301e-05	TRUE
APBA1_CCDS6630.1_ex11_9:72131395-72131418:-_5-1	APBA1	179.51/245.56	399.68/341.86	209.95	369.64	2195.2	940.95	5.2058	1	9.6578e-08	1.9316e-07	1.3027e-05	TRUE
CD38_CCDS3417.1_ex0_4:15780225-15780248:-_5-1	CD38	191.65/238.98	359.37/391.78	214.01	375.23	1123.5	959.12	5.2056	1	9.667e-08	1.9334e-07	1.303e-05	TRUE
PSMC1_CCDS32139.1_ex2_14:90726533-90726556:+_5-1	PSMC1	296.58/389.52	359.37/820.46	339.88	543.01	4339	1523.3	5.2044	1	9.7297e-08	1.9459e-07	1.3104e-05	TRUE
PACSIN2_CCDS43023.1_ex7_22:43287078-43287101:+_5-3	PACSIN2	190.78/285.08	363.98/442.79	233.21	401.45	4490.8	1045.2	5.2039	1	9.7557e-08	1.9511e-07	1.313e-05	TRUE
FAM78B_CCDS30931.1_ex1_1:166135319-166135342:-_5-4	FAM78B	463.94/495.83	763.66/680.46	479.62	720.86	508.7	2149.5	5.2033	1	9.7902e-08	1.958e-07	1.3166e-05	TRUE
ELMO1_CCDS5449.1_ex4_7:36927171-36927194:-_10-3	ELMO1	26.883/58.333	168.17/70.542	39.607	108.93	512.58	177.51	5.2029	1	9.8272e-08	1.9654e-07	1.3188e-05	TRUE
ARL6IP1_CCDS10572.1_ex4_16:18810074-18810097:-_5-5	ARL6IP1	209.86/144.89	289.11/353.8	174.38	319.82	2128.2	781.51	5.2027	1	9.8194e-08	1.9639e-07	1.3188e-05	TRUE
GRIP1_CCDS41807.1_ex21_12:66935688-66935711:-_5-4	GRIP1	101.46/138.31	184.29/308.22	118.46	238.33	682.88	530.9	5.2026	1	9.8283e-08	1.9657e-07	1.3188e-05	TRUE
GBP4_CCDS721.1_ex5_1:89657081-89657104:+_5-2	GBP4	301.78/245.56	533.3/386.35	272.23	453.92	1584.2	1220	5.2018	1	9.8677e-08	1.9735e-07	1.3231e-05	TRUE
PLEKHM2_CCDS44063.1_ex8_1:16053914-16053937:+_5-5	PLEKHM2	192.51/270.97	338.64/460.15	228.4	394.75	3099.9	1023.6	5.1994	1	9.9969e-08	1.9994e-07	1.3395e-05	TRUE
LDLRAD1_CCDS30725.1_ex2_1:54477926-54477949:+_10-9	LDLRAD1	117.94/102.55	368.58/137.83	109.98	225.4	118.46	492.88	5.1992	1	1.0007e-07	2.0014e-07	1.3398e-05	TRUE
DAPK3_CCDS12116.1_ex0_19:3959620-3959643:-_5-2	DAPK3	398.04/434.68	703.77/582.79	415.95	640.43	671.64	1864.2	5.199	1	1.0017e-07	2.0035e-07	1.3402e-05	TRUE
BBS9_CCDS34618.1_ex3_7:33217160-33217183:+_5-2	BBS9	243.68/220.16	494.13/322.32	231.62	399.09	276.68	1038.1	5.1978	1	1.0081e-07	2.0162e-07	1.3474e-05	TRUE
ADAMTSL3_CCDS10326.1_ex7_15:84539605-84539628:-_5-2	ADAMTSL3	107.53/100.67	228.06/205.11	104.04	216.28	23.524	466.3	5.1977	1	1.0086e-07	2.0172e-07	1.3474e-05	TRUE
LAG3_CCDS8561.1_ex3_12:6883905-6883928:-_5-5	LAG3	120.54/111.02	168.17/325.58	115.68	234	45.301	518.45	5.1962	1	1.0173e-07	2.0345e-07	1.358e-05	TRUE
IL18BP_CCDS8206.2_ex3_11:71712446-71712469:-_7-7	IL18BP	605.29/627.55	913.4/866.04	616.32	889.4	247.83	2762.2	5.196	1	1.0182e-07	2.0363e-07	1.3582e-05	TRUE
MCTP1_CCDS34203.1_ex21_5:94353118-94353141:-_5-5	MCTP1	332.13/281.32	524.08/473.18	305.67	497.98	1293.2	1369.9	5.1958	1	1.0193e-07	2.0387e-07	1.3587e-05	TRUE
MPO_CCDS11604.1_ex5_17:56355310-56355333:-_5-1	MPO	620.9/645.43	861.57/960.46	633.05	909.67	300.87	2837.1	5.1934	1	1.0326e-07	2.0652e-07	1.375e-05	TRUE
IFI6_CCDS306.1_ex2_1:27995019-27995042:-_5-5	IFI6	80.648/68.683	168.17/170.39	74.426	169.27	71.695	333.55	5.1933	1	1.033e-07	2.0661e-07	1.375e-05	TRUE
PCDHGA1_CCDS54922.1_ex0_5:140711351-140711374:+_5-5	PCDHGA1	226.33/185.35	324.82/403.72	204.82	362.12	841.95	917.94	5.192	1	1.0402e-07	2.0804e-07	1.3835e-05	TRUE
TRIM59_CCDS3190.1_ex0_3:160156750-160156773:+_5-4	TRIM59	137.01/114.78	307.54/200.77	125.41	248.49	247.56	562.04	5.1916	1	1.0423e-07	2.0846e-07	1.3848e-05	TRUE
TNFRSF10A_CCDS6039.1_ex9_8:23082446-23082469:-_5-5	TNFRSF10A	541.12/540.05	922.61/686.97	540.59	796.12	0.56862	2422.7	5.1916	1	1.0427e-07	2.0854e-07	1.3848e-05	TRUE
SMUG1_CCDS58239.1_ex2_12:54577538-54577561:-_5-4	SMUG1	291.37/197.58	334.03/503.56	239.94	410.13	4439.6	1075.3	5.19	1	1.0515e-07	2.103e-07	1.3955e-05	TRUE
NBEA_CCDS45026.1_ex42_13:36125113-36125136:+_10-6	NBEA	149.15/145.83	384.71/205.11	147.48	280.91	5.5167	660.98	5.1899	1	1.0523e-07	2.1045e-07	1.3955e-05	TRUE
FAM26D_CCDS5109.1_ex0_6:116879129-116879152:+_6-4	FAM26D	106.66/260.62	246.49/386.35	166.74	308.6	12422	747.27	5.1895	1	1.0542e-07	2.1084e-07	1.397e-05	TRUE
DSC2_CCDS11892.1_ex9_18:28666618-28666641:-_5-2	DSC2	341.67/389.52	507.96/650.07	364.81	574.64	1145.9	1635	5.1893	1	1.0552e-07	2.1105e-07	1.3974e-05	TRUE
PHACTR4_CCDS41293.1_ex4_1:28792905-28792928:-_5-2	PHACTR4	471.75/433.74	679.58/692.4	452.34	685.96	722.67	2027.3	5.1886	1	1.0596e-07	2.1192e-07	1.4021e-05	TRUE
LENG9_CCDS12895.2_ex0_19:54973991-54974014:-_5-1	LENG9	388.5/530.65	533.3/887.75	454.04	688.07	10164	2034.9	5.1879	1	1.0635e-07	2.127e-07	1.4063e-05	TRUE
SPTSSA_CCDS9647.2_ex0_14:34904472-34904495:+_5-1	SPTSSA	148.29/198.52	293.72/338.6	171.58	315.36	1268.4	768.96	5.1852	1	1.0792e-07	2.1583e-07	1.4259e-05	TRUE
MYH13_CCDS45613.1_ex22_17:10236402-10236425:+_5-3	MYH13	548.93/527.82	777.48/808.52	538.27	792.85	222.67	2412.4	5.1833	1	1.0902e-07	2.1804e-07	1.4388e-05	TRUE
NUDT16_CCDS3070.2_ex2_3:131102058-131102081:-_7-7	NUDT16	279.23/246.51	338.64/571.93	262.36	440.09	536.03	1175.8	5.1832	1	1.0905e-07	2.181e-07	1.4388e-05	TRUE
CCDC15_CCDS44756.1_ex6_11:124857158-124857181:-_5-4	CCDC15	228.07/233.33	307.54/513.33	230.69	397.33	13.861	1033.9	5.1827	1	1.0934e-07	2.1867e-07	1.4415e-05	TRUE
YWHAQ_CCDS1666.1_ex2_2:9728355-9728378:+_5-1	YWHAQ	50.296/165.59	194.66/197.52	91.28	196.08	7201.9	409.09	5.1816	1	1.0997e-07	2.1995e-07	1.4489e-05	TRUE
CENPQ_CCDS4925.1_ex4_6:49448771-49448794:+_5-5	CENPQ	99.726/119.49	524.08/95.503	109.16	223.76	195.7	489.23	5.1811	1	1.1028e-07	2.2056e-07	1.4518e-05	TRUE
SLC38A10_CCDS11780.1_ex8_17:79254417-79254440:+_5-2	SLC38A10	243.68/316.13	309.84/683.72	277.55	460.27	2635.7	1243.9	5.1808	1	1.1044e-07	2.2089e-07	1.453e-05	TRUE
CHMP4A_CCDS9619.1_ex3_14:24680660-24680683:-_5-1	CHMP4A	212.46/213.58	489.53/284.34	213.02	373.09	0.62298	954.68	5.1807	1	1.1055e-07	2.211e-07	1.4533e-05	TRUE
HARS_CCDS4237.1_ex9_5:140059374-140059397:+_5-4	HARS	290.51/279.44	411.2/537.21	284.92	470	61.275	1276.9	5.1795	1	1.1123e-07	2.2246e-07	1.4612e-05	TRUE
DOK3_CCDS4426.1_ex1_5:176931745-176931768:+_5-1	DOK3	460.47/419.62	724.5/618.6	439.57	669.46	834.76	1970	5.1793	1	1.1134e-07	2.2268e-07	1.4616e-05	TRUE
TAF1A_CCDS1531.1_ex6_1:222750837-222750860:+_5-5	TAF1A	35.554/12.231	70.261/71.627	20.868	70.941	290.28	93.524	5.1778	1	1.1405e-07	2.281e-07	1.4896e-05	TRUE
GLYATL3_CCDS47440.1_ex4_6:49494252-49494275:+_5-5	GLYATL3	208.12/156.18	459.58/233.33	180.29	327.47	1355.8	808.02	5.1777	1	1.1233e-07	2.2466e-07	1.4735e-05	TRUE
RAP1GAP_CCDS218.1_ex12_1:21938246-21938269:+_5-2	RAP1GAP	58.968/39.516	82.932/186.67	48.274	124.43	191.07	216.35	5.1775	1	1.1251e-07	2.2502e-07	1.4748e-05	TRUE
TECPR1_CCDS47648.1_ex23_7:97875241-97875264:+_5-5	TECPR1	511.64/592.74	875.39/745.58	550.7	807.88	3293.5	2468.1	5.1768	1	1.1286e-07	2.2573e-07	1.4784e-05	TRUE
MSH2_CCDS1834.1_ex5_2:47643520-47643543:-_5-3	MSH2	116.2/146.77	401.99/162.79	130.6	255.82	468.91	585.3	5.1761	1	1.133e-07	2.266e-07	1.483e-05	TRUE
NDN_CCDS10014.1_ex0_15:23931754-23931777:+_5-1	NDN	319.12/375.4	490.68/616.43	346.12	549.97	1586.4	1551.2	5.1758	1	1.1346e-07	2.2693e-07	1.4841e-05	TRUE
VPS37B_CCDS9239.1_ex0_12:123351967-123351990:+_5-1	VPS37B	831.63/762.1	1173.7/1040.8	796.1	1105.2	2418.3	3567.9	5.1755	1	1.1367e-07	2.2734e-07	1.4857e-05	TRUE
BAX_CCDS12742.1_ex3_19:49459519-49459542:+_5-3	BAX	51.164/62.097	192.36/99.844	56.366	138.59	59.907	252.62	5.1733	1	1.1504e-07	2.3009e-07	1.5015e-05	TRUE
C1orf51_CCDS949.1_ex0_1:150255926-150255949:+_5-3	C1orf51	446.6/473.25	779.79/618.6	459.73	694.53	355.32	2060.4	5.1728	1	1.1529e-07	2.3058e-07	1.5037e-05	TRUE
FAM160B1_CCDS31290.1_ex3_10:116595368-116595391:+_5-2	FAM160B1	124.01/118.55	170.47/342.94	121.25	241.79	14.899	543.39	5.1713	1	1.1621e-07	2.3243e-07	1.5146e-05	TRUE
AGAP3_CCDS43681.1_ex7_7:150817206-150817229:-_9-8	AGAP3	346.87/389.52	367.43/907.28	367.58	577.39	910.03	1647.4	5.1693	1	1.1747e-07	2.3494e-07	1.5299e-05	TRUE
GNG2_CCDS32082.1_ex1_14:52433304-52433327:-_5-4	GNG2	137.88/142.07	407.75/177.98	139.96	269.4	8.7715	627.26	5.1683	1	1.1812e-07	2.3624e-07	1.5372e-05	TRUE
FMNL3_CCDS41780.1_ex12_12:50045905-50045928:+_5-1	FMNL3	215.93/328.36	418.11/473.18	266.28	444.79	6389.4	1193.4	5.1676	1	1.1855e-07	2.371e-07	1.5417e-05	TRUE
MC4R_CCDS11976.1_ex0_18:58039141-58039164:-_5-2	MC4R	309.58/265.32	334.03/666.35	286.6	471.79	980.96	1284.5	5.1673	1	1.1877e-07	2.3754e-07	1.5435e-05	TRUE
JMJD8_CCDS45369.1_ex3_16:733399-733422:-_5-2	JMJD8	344.27/216.4	397.38/517.67	272.95	453.56	8284.8	1223.3	5.1639	1	1.2096e-07	2.4191e-07	1.5708e-05	TRUE
WIPF3_CCDS56472.1_ex1_7:29915489-29915512:-_5-1	WIPF3	298.31/308.6	429.63/567.59	303.41	493.82	52.97	1359.8	5.1635	1	1.212e-07	2.4239e-07	1.5722e-05	TRUE
RAI14_CCDS34142.1_ex2_5:34796110-34796133:+_5-1	RAI14	77.179/71.505	130.16/218.14	74.288	168.5	16.101	332.94	5.1634	1	1.2124e-07	2.4248e-07	1.5722e-05	TRUE
PPP1R7_CCDS2546.1_ex4_2:242098635-242098658:-_5-2	PPP1R7	111/79.973	246.49/162.79	94.219	200.32	484.52	422.26	5.1632	1	1.2138e-07	2.4276e-07	1.5729e-05	TRUE
RABEP1_CCDS42243.1_ex8_17:5264644-5264667:-_5-5	RABEP1	298.31/286.96	420.42/546.97	292.58	479.54	64.389	1311.3	5.163	1	1.2154e-07	2.4307e-07	1.5738e-05	TRUE
TEC_CCDS3481.1_ex14_4:48173412-48173435:-_5-4	TEC	337.33/310.48	520.63/519.84	323.63	520.23	360.59	1450.4	5.1623	1	1.2196e-07	2.4391e-07	1.5781e-05	TRUE
CDK10_CCDS10984.2_ex5_16:89758905-89758928:+_5-2	CDK10	212.46/163.71	331.73/339.69	186.5	335.68	1193.3	835.83	5.1602	1	1.2337e-07	2.4674e-07	1.5953e-05	TRUE
YDJC_CCDS33613.1_ex3_22:21983954-21983977:-_5-3	YDJC	667.73/705.65	1055.1/896.43	686.43	972.52	718.98	3076.3	5.1582	1	1.247e-07	2.494e-07	1.6113e-05	TRUE
RELL1_CCDS43221.1_ex1_4:37636638-37636661:-_5-2	RELL1	439.66/483.6	539.05/897.51	461.11	695.57	966	2066.5	5.1576	1	1.251e-07	2.5019e-07	1.6153e-05	TRUE
EPHA5_CCDS3513.1_ex15_4:66467428-66467451:-_5-2	EPHA5	298.31/272.85	381.25/578.45	285.3	469.61	324.28	1278.6	5.1546	1	1.2706e-07	2.5412e-07	1.6394e-05	TRUE
FAM129B_CCDS35144.1_ex8_9:130280152-130280175:+_5-2	FAM129B	461.34/363.17	1474.3/269.15	409.32	629.97	4835.6	1834.5	5.1515	1	1.2918e-07	2.5836e-07	1.6656e-05	TRUE
USP15_CCDS58250.1_ex1_12:62688053-62688076:+_5-2	USP15	236.74/292.61	401.99/481.86	263.2	440.11	1565	1179.6	5.1512	1	1.2938e-07	2.5876e-07	1.6671e-05	TRUE
TMEM143_CCDS12716.1_ex4_19:48848553-48848576:+_5-3	TMEM143	367.68/443.15	691.1/561.08	403.66	622.71	2853.4	1809.1	5.1501	1	1.3017e-07	2.6035e-07	1.6761e-05	TRUE
RPF1_CCDS695.1_ex1_1:84946673-84946696:+_5-3	RPF1	212.46/216.4	570.15/245.27	214.42	373.96	7.7573	960.96	5.1467	1	1.3258e-07	2.6516e-07	1.7058e-05	TRUE
AGPAT3_CCDS13703.1_ex3_21:45390574-45390597:+_5-5	AGPAT3	234.14/175	449.21/284.34	202.42	357.39	1757.9	907.19	5.1452	1	1.3361e-07	2.6722e-07	1.7179e-05	TRUE
TRAPPC6A_CCDS12655.1_ex3_19:45668158-45668181:-_7-3	TRAPPC6A	139.62/103.49	274.13/209.46	120.21	239.62	656.01	538.73	5.1449	1	1.3382e-07	2.6764e-07	1.7194e-05	TRUE
LRRC31_CCDS43167.1_ex5_3:169574597-169574620:-_5-5	LRRC31	16.476/19.758	24.188/170.39	18.043	64.249	5.3956	80.864	5.1383	1	1.4177e-07	2.8355e-07	1.8151e-05	TRUE
NMT1_CCDS11494.1_ex5_17:43174536-43174559:+_5-4	NMT1	137.01/140.19	307.54/231.16	138.59	266.63	5.0366	621.13	5.1374	1	1.3926e-07	2.7852e-07	1.788e-05	TRUE
CDC14B_CCDS43853.1_ex6_9:99296728-99296751:+_6-3	CDC14B	312.18/311.42	649.63/390.7	311.8	503.8	0.28879	1397.4	5.1359	1	1.4037e-07	2.8074e-07	1.801e-05	TRUE
TMEM260_CCDS9727.2_ex2_14:57052492-57052515:+_5-3	TMEM260	600.96/743.28	1100/819.37	668.34	949.37	10157	2995.3	5.135	1	1.4111e-07	2.8221e-07	1.8091e-05	TRUE
C8B_CCDS30730.1_ex7_1:57417759-57417782:-_5-2	C8B	382.43/346.24	714.13/456.9	363.88	571.22	655.25	1630.8	5.1341	1	1.4171e-07	2.8343e-07	1.8151e-05	TRUE
FATE1_CCDS14700.1_ex1_X:150885751-150885774:+_5-1	FATE1	337.33/237.1	416.96/519.84	282.81	465.57	5062.5	1267.5	5.1335	1	1.4223e-07	2.8447e-07	1.8189e-05	TRUE
ALKBH1_CCDS32127.1_ex5_14:78174239-78174262:-_5-5	ALKBH1	650.39/757.39	897.27/1091.8	701.85	989.76	5733.6	3145.5	5.1334	1	1.4227e-07	2.8454e-07	1.8189e-05	TRUE
SLC35C1_CCDS44575.1_ex1_11:45832423-45832446:+_5-5	SLC35C1	444/316.13	694.55/492.71	374.65	584.99	8233.6	1679.1	5.1333	1	1.4237e-07	2.8475e-07	1.819e-05	TRUE
SMARCAD1_CCDS3639.1_ex8_4:95185995-95186018:+_5-1	SMARCAD1	210.72/287.9	279.89/620.77	246.31	416.84	2996.3	1103.9	5.1326	1	1.4286e-07	2.8572e-07	1.8239e-05	TRUE
COTL1_CCDS10947.1_ex1_16:84623739-84623762:-_5-2	COTL1	412.78/318.95	565.55/574.1	362.85	569.81	4419.9	1626.2	5.1323	1	1.431e-07	2.8619e-07	1.8256e-05	TRUE
SLC18B1_CCDS5163.1_ex8_6:133105104-133105127:-_5-2	SLC18B1	221.13/193.82	380.1/347.28	207.02	363.32	373.42	927.82	5.1313	1	1.439e-07	2.878e-07	1.8346e-05	TRUE
CLDN6_CCDS10488.1_ex0_16:3065898-3065921:-_5-5	CLDN6	264.49/240.86	97.905/65.116	252.4	79.847	279.33	1131.2	5.1304	1.4453e-07	1	2.8905e-07	1.8413e-05	FALSE
CCDC89_CCDS8270.1_ex0_11:85396809-85396832:+_5-3	CCDC89	236.74/178.76	349/374.42	205.72	361.49	1688.9	921.98	5.13	1	1.4491e-07	2.8982e-07	1.8437e-05	TRUE
TECTA_CCDS8434.1_ex3_11:120983792-120983815:+_5-1	TECTA	414.51/205.11	639.26/355.97	291.59	477.03	22589	1306.8	5.1299	1	1.4492e-07	2.8985e-07	1.8437e-05	TRUE
MCTP1_CCDS34203.1_ex14_5:94248531-94248554:+_5-1	MCTP1	406.71/354.7	605.86/577.36	379.82	591.44	1353.7	1702.2	5.1292	1	1.4547e-07	2.9093e-07	1.8493e-05	TRUE
IGFBPL1_CCDS35017.1_ex3_9:38424061-38424084:+_5-3	IGFBPL1	496.03/532.53	687.64/839.99	513.95	760.01	666.34	2303.4	5.1269	1	1.473e-07	2.946e-07	1.8713e-05	TRUE
CHORDC1_CCDS44705.1_ex5_11:89943702-89943725:-_5-2	CHORDC1	58.101/56.452	255.71/75.969	57.27	139.39	1.3604	256.67	5.1261	1	1.4795e-07	2.959e-07	1.8775e-05	TRUE
SH2D3A_CCDS12173.1_ex7_19:6760793-6760816:-_5-4	SH2D3A	1232.3/1205.2	1831.4/1393.5	1218.7	1597.5	365.07	5461.7	5.126	1	1.4799e-07	2.9599e-07	1.8775e-05	TRUE
HNRNPCL1_CCDS30591.1_ex0_1:12907696-12907719:+_5-1	HNRNPCL1	124.87/115.73	175.08/326.66	120.21	239.15	41.859	538.76	5.1242	1	1.4936e-07	2.9873e-07	1.8936e-05	TRUE
SPDYA_CCDS1767.2_ex0_2:29039039-29039062:+_5-1	SPDYA	258.42/302.96	685.34/310.39	279.8	461.22	993.36	1254	5.1231	1	1.5027e-07	3.0055e-07	1.9038e-05	TRUE
UBE2F_CCDS2523.1_ex4_2:238934031-238934054:+_5-5	UBE2F	70.242/75.269	62.199/438.45	72.712	165.19	12.64	325.87	5.1229	1	1.5043e-07	3.0087e-07	1.9045e-05	TRUE
APAF1_CCDS55862.1_ex3_12:99052945-99052968:-_5-4	APAF1	385.03/481.72	671.51/640.31	430.67	655.72	4689.4	1930.1	5.1227	1	1.5063e-07	3.0126e-07	1.9056e-05	TRUE
ITGAV_CCDS2292.1_ex10_2:187505637-187505660:-_5-4	ITGAV	199.45/133.6	357.07/255.04	163.24	301.77	2189.6	731.6	5.1216	1	1.5146e-07	3.0293e-07	1.9149e-05	TRUE
UPF3A_CCDS9543.1_ex2_13:115048400-115048423:+_5-4	UPF3A	262.76/223.92	464.19/364.65	242.56	411.42	755.12	1087.1	5.1213	1	1.5175e-07	3.035e-07	1.9171e-05	TRUE
CLPTM1L_CCDS3862.1_ex11_5:1335163-1335186:+_5-1	CLPTM1L	398.9/443.15	787.85/524.18	420.44	642.63	979.37	1884.3	5.1186	1	1.5388e-07	3.0775e-07	1.9426e-05	TRUE
MAPK8_CCDS60527.1_ex1_10:49612957-49612980:+_5-1	MAPK8	375.49/269.09	416.96/626.2	317.87	510.98	5699.9	1424.6	5.1165	1	1.5566e-07	3.1132e-07	1.9638e-05	TRUE
KIF7_CCDS32325.2_ex14_15:90191582-90191605:-_5-2	KIF7	350.34/320.83	528.69/538.29	335.26	533.47	435.55	1502.5	5.1133	1	1.5828e-07	3.1657e-07	1.9949e-05	TRUE
KRT85_CCDS8824.1_ex8_12:52760977-52761000:+_5-3	KRT85	457.87/565.46	774.03/732.55	508.83	753.01	5803.5	2280.4	5.1132	1	1.5835e-07	3.1669e-07	1.9949e-05	TRUE
TECRL_CCDS33990.1_ex7_4:65180369-65180392:-_5-2	TECRL	213.33/222.04	498.74/285.42	217.64	377.3	37.995	975.4	5.1121	1	1.5926e-07	3.1851e-07	2.005e-05	TRUE
C4orf48_CCDS47000.2_ex0_4:2044178-2044201:-_6-3	C4orf48	609.63/599.33	822.4/921.39	604.46	870.49	53.04	2709	5.1113	1	1.5993e-07	3.1987e-07	2.0121e-05	TRUE
SMO_CCDS5811.1_ex0_7:128829197-128829220:-_5-2	SMO	378.96/382.93	772.88/453.64	380.94	592.12	7.8906	1707.3	5.1111	1	1.6012e-07	3.2024e-07	2.0131e-05	TRUE
SPRR3_CCDS1033.1_ex0_1:152975733-152975756:-_5-4	SPRR3	351.21/231.45	646.17/338.6	285.11	467.76	7248.1	1277.8	5.1096	1	1.6139e-07	3.2277e-07	2.0276e-05	TRUE
SLC35G2_CCDS3091.1_ex0_3:136573885-136573908:-_5-4	SLC35G2	102.33/90.323	178.53/228.99	96.138	202.19	72.126	430.86	5.1094	1	1.6159e-07	3.2317e-07	2.0287e-05	TRUE
AGBL3_CCDS47718.1_ex5_7:134719032-134719055:+_5-4	AGBL3	341.67/317.07	347.85/793.33	329.14	525.33	302.66	1475.1	5.1081	1	1.6269e-07	3.2537e-07	2.0411e-05	TRUE
SLC25A47_CCDS9959.1_ex3_14:100793582-100793605:-_5-2	SLC25A47	99.726/209.81	196.96/383.1	144.66	274.7	6264	648.31	5.1073	1	1.6342e-07	3.2684e-07	2.0489e-05	TRUE
MECOM_CCDS3205.1_ex9_3:168834237-168834260:-_5-2	MECOM	255.82/292.61	608.16/336.43	273.6	452.34	677.5	1226.2	5.1045	1	1.6584e-07	3.3167e-07	2.077e-05	TRUE
ZNF830_CCDS32618.1_ex0_17:33288682-33288705:-_5-1	ZNF830	203.79/217.34	416.96/323.41	210.45	367.22	91.845	943.19	5.1044	1	1.6589e-07	3.3178e-07	2.077e-05	TRUE
LOC100507003_CCDS58672.1_ex0_19:49930551-49930574:-_5-5	LOC100507003	352.08/281.32	601.25/426.51	314.71	506.4	2511.2	1410.5	5.104	1	1.6627e-07	3.3255e-07	2.0794e-05	TRUE
C6orf25_CCDS34405.1_ex1_6:31691518-31691541:-_5-2	C6orf25	263.62/211.69	401.99/402.63	236.24	402.31	1352.4	1058.7	5.104	1	1.6631e-07	3.3262e-07	2.0794e-05	TRUE
PRR23D1_CCDS64820.1_ex1_8:7398219-7398242:-_5-2	PRR23D1	224.6/232.39	239.58/640.31	228.46	391.68	30.367	1023.9	5.1008	1	1.691e-07	3.3819e-07	2.1127e-05	TRUE
ZXDC_CCDS43145.1_ex9_3:126193977-126194000:+_5-2	ZXDC	623.5/489.25	798.22/813.95	552.31	806.04	9045.2	2475.3	5.0999	1	1.6991e-07	3.3981e-07	2.1214e-05	TRUE
SSBP3_CCDS30726.1_ex14_1:54870268-54870291:-_5-4	SSBP3	243.68/256.85	438.85/403.72	250.18	420.92	86.836	1121.2	5.0989	1	1.7079e-07	3.4158e-07	2.131e-05	TRUE
ZC3H14_CCDS32136.1_ex0_14:89061237-89061260:+_12-8	ZC3H14	295.71/296.37	484.92/478.6	296.04	481.75	0.21956	1326.8	5.0985	1	1.712e-07	3.424e-07	2.1347e-05	TRUE
CXCL10_CCDS43240.1_ex2_4:76943847-76943870:+_4-2	CXCL10	93.655/107.26	90.994/476.43	100.23	208.25	92.622	449.18	5.0968	1	1.7268e-07	3.4536e-07	2.151e-05	TRUE
GPR173_CCDS14349.1_ex0_X:53106194-53106217:+_5-3	GPR173	201.19/110.08	253.4/310.39	148.82	280.45	4242.9	666.98	5.0968	1	1.7275e-07	3.455e-07	2.151e-05	TRUE
KRT2_CCDS8835.1_ex7_12:53044292-53044315:-_5-3	KRT2	58.101/42.339	76.021/207.29	49.599	125.54	125	222.29	5.0938	1	1.7558e-07	3.5115e-07	2.1832e-05	TRUE
HEY2_CCDS5131.1_ex4_6:126080316-126080339:+_5-2	HEY2	230.67/303.9	342.09/566.51	264.77	440.23	2693.9	1186.6	5.0937	1	1.7556e-07	3.5113e-07	2.1832e-05	TRUE
ARMCX1_CCDS14487.1_ex0_X:100808323-100808346:-_5-4	ARMCX1	372.02/301.08	363.98/777.05	334.67	531.82	2523.6	1499.9	5.0905	1	1.7852e-07	3.5705e-07	2.2183e-05	TRUE
ITGAX_CCDS10711.1_ex4_16:31368582-31368605:-_5-1	ITGAX	6.9374/0	11.518/8.6821	0.73889	10.001	38.968	3.3115	5.0898	1	2.7247e-07	5.4494e-07	3.1829e-05	TRUE
COX6A1_CCDS9197.1_ex0_12:120875995-120876018:+_5-1	COX6A1	389.36/246.51	555.18/449.3	309.81	499.44	10336	1388.5	5.0892	1	1.7984e-07	3.5967e-07	2.2331e-05	TRUE
ALX1_CCDS9028.1_ex1_12:85677336-85677359:+_5-2	ALX1	160.43/185.35	337.49/291.94	172.44	313.89	310.94	772.82	5.0881	1	1.8088e-07	3.6176e-07	2.2445e-05	TRUE
IDH3B_CCDS13031.1_ex6_20:2641459-2641482:+_5-2	IDH3B	442.26/405.51	582.82/714.1	423.49	645.13	675.63	1897.9	5.0877	1	1.8126e-07	3.6251e-07	2.2476e-05	TRUE
SNURF_CCDS10016.1_ex1_15:25207337-25207360:-_4-1	SNURF	301.78/295.43	466.49/503.56	298.59	484.67	20.152	1338.2	5.0869	1	1.8199e-07	3.6397e-07	2.2552e-05	TRUE
KRTAP9-3_CCDS11385.1_ex0_17:39389070-39389093:-_2-2	KRTAP9-3	178.64/230.51	423.87/299.53	202.93	356.32	1350.8	909.45	5.0866	1	1.823e-07	3.6459e-07	2.2575e-05	TRUE
ATP13A3_CCDS43187.1_ex22_3:194170968-194170991:-_5-4	ATP13A3	217.66/255.91	317.9/506.82	236.01	401.4	732.8	1057.7	5.0852	1	1.8365e-07	3.6729e-07	2.2726e-05	TRUE
SERPINA3_CCDS32150.1_ex0_14:95080918-95080941:+_5-2	SERPINA3	427.52/445.03	594.34/734.72	436.19	660.82	153.27	1954.9	5.0806	1	1.8815e-07	3.763e-07	2.3268e-05	TRUE
EBF2_CCDS43726.1_ex15_8:25902243-25902266:-_5-5	EBF2	812.55/849.6	1159.9/1122.2	830.87	1140.9	686.41	3723.7	5.0802	1	1.8851e-07	3.7703e-07	2.3297e-05	TRUE
TMEM159_CCDS10595.1_ex2_16:21185325-21185348:+_5-5	TMEM159	133.55/117.61	264.92/227.91	125.32	245.72	127.14	561.66	5.08	1	1.8871e-07	3.7741e-07	2.3305e-05	TRUE
MRFAP1_CCDS3389.1_ex0_4:6642747-6642770:+_5-4	MRFAP1	392.83/406.45	571.31/660.93	399.58	614.48	92.748	1790.8	5.0782	1	1.9049e-07	3.8098e-07	2.35e-05	TRUE
DAP3_CCDS1120.1_ex7_1:155698993-155699016:+_5-4	DAP3	266.22/355.65	101.36/140	307.7	119.12	4018.9	1379	5.0782	1.9055e-07	1	3.811e-07	2.35e-05	FALSE
TSPAN3_CCDS10292.1_ex4_15:77348156-77348179:-_6-5	TSPAN3	44.226/15.995	52.984/126.98	26.61	82.032	423.02	119.26	5.0751	1	1.9511e-07	3.9021e-07	2.3997e-05	TRUE
FAM170B_CCDS53536.1_ex0_10:50340214-50340237:-_5-4	FAM170B	295.71/296.37	575.91/401.55	296.04	480.89	0.21956	1326.8	5.075	1	1.938e-07	3.8759e-07	2.3885e-05	TRUE
ORMDL1_CCDS2301.1_ex1_2:190640423-190640446:+_5-3	ORMDL1	226.33/257.8	410.05/406.97	241.55	408.51	495.45	1082.6	5.0743	1	1.9449e-07	3.8898e-07	2.3949e-05	TRUE
MTURN_CCDS5425.2_ex0_7:30174855-30174878:-_5-2	MTURN	150.02/128.9	164.71/428.68	139.06	265.73	223.44	623.22	5.0742	1	1.9458e-07	3.8917e-07	2.3949e-05	TRUE
LRFN1_CCDS46071.1_ex1_19:39805364-39805387:-_5-3	LRFN1	365.08/338.71	430.78/709.76	351.65	552.95	347.89	1576	5.0708	1	1.9807e-07	3.9615e-07	2.4345e-05	TRUE
PGM2L1_CCDS8231.1_ex11_11:74082785-74082808:-_5-4	PGM2L1	154.36/150.54	267.22/303.87	152.44	284.96	7.2979	683.17	5.0703	1	1.9862e-07	3.9724e-07	2.4396e-05	TRUE
CAV3_CCDS2569.1_ex1_3:8787299-8787322:-_5-3	CAV3	248.88/268.15	334.03/555.66	258.33	430.82	185.63	1157.8	5.0693	1	1.9961e-07	3.9923e-07	2.4502e-05	TRUE
DAO_CCDS9122.1_ex4_12:109286784-109286807:-_5-5	DAO	414.51/416.8	615.08/654.41	415.66	634.44	2.6201	1862.8	5.0691	1	1.9986e-07	3.9972e-07	2.4516e-05	TRUE
RPS13_CCDS7823.1_ex3_11:17098711-17098734:+_5-3	RPS13	150.89/140.19	437.69/172.56	145.44	274.83	57.276	651.82	5.0681	1	2.0089e-07	4.0179e-07	2.4626e-05	TRUE
PGAP2_CCDS44523.1_ex3_11:3845318-3845341:-_5-4	PGAP2	161.3/155.24	279.89/307.13	158.24	293.2	18.324	709.18	5.0677	1	2.013e-07	4.0259e-07	2.4658e-05	TRUE
SLITRK6_CCDS41903.1_ex0_13:86370308-86370331:-_5-4	SLITRK6	174.3/193.82	270.68/400.46	183.8	329.24	190.53	823.74	5.0673	1	2.0171e-07	4.0342e-07	2.4692e-05	TRUE
FBXL14_CCDS8509.1_ex1_12:1702857-1702880:+_5-1	FBXL14	496.89/537.23	592.04/976.74	516.67	760.44	813.85	2315.6	5.0659	1	2.0323e-07	4.0647e-07	2.4862e-05	TRUE
LAMC3_CCDS6938.1_ex1_9:133901937-133901960:-_5-3	LAMC3	81.515/72.446	160.1/182.32	76.847	170.85	41.156	344.41	5.0655	1	2.0367e-07	4.0733e-07	2.4898e-05	TRUE
MUC4_CCDS3310.1_ex19_3:195497071-195497094:+_10-4	MUC4	154.36/163.71	193.51/447.13	158.97	294.16	43.736	712.43	5.0649	1	2.0426e-07	4.0851e-07	2.4948e-05	TRUE
LDLRAD3_CCDS31462.1_ex2_11:36103238-36103261:-_5-3	LDLRAD3	391.1/550.4	507.96/950.69	463.96	694.92	12781	2079.3	5.0649	1	2.0435e-07	4.087e-07	2.4948e-05	TRUE
C7orf57_CCDS47583.1_ex4_7:48089466-48089489:+_5-2	C7orf57	213.33/227.69	395.08/364.65	220.39	379.56	103.16	987.72	5.0645	1	2.0473e-07	4.0946e-07	2.4978e-05	TRUE
ACOT6_CCDS32118.1_ex1_14:74086200-74086223:+_5-4	ACOT6	285.3/209.81	297.17/571.93	244.66	412.27	2866.1	1096.5	5.0616	1	2.0791e-07	4.1582e-07	2.5349e-05	TRUE
ZNF146_CCDS12492.1_ex0_19:36727916-36727939:-_5-4	ZNF146	87.585/79.973	142.83/231.16	83.693	181.71	28.987	375.09	5.0608	1	2.0876e-07	4.1751e-07	2.5435e-05	TRUE
RBM25_CCDS32113.1_ex8_14:73570128-73570151:+_5-4	RBM25	78.046/27.285	188.9/74.883	46.16	118.95	1373	206.88	5.0604	1	2.0933e-07	4.1865e-07	2.5487e-05	TRUE
TMEM168_CCDS5757.1_ex3_7:112424469-112424492:+_5-4	TMEM168	184.71/144.89	252.25/358.14	163.59	300.57	795.6	733.18	5.0586	1	2.1118e-07	4.2237e-07	2.5696e-05	TRUE
IPO9_CCDS1415.1_ex6_1:201823736-201823759:-_5-4	IPO9	158.69/143.01	179.68/442.79	150.65	282.08	123.06	675.16	5.0581	1	2.117e-07	4.2339e-07	2.5741e-05	TRUE
TPR_CCDS41446.1_ex50_1:186344047-186344070:-_5-5	TPR	222.87/220.16	421.57/344.03	221.51	380.83	3.6556	992.74	5.0566	1	2.1341e-07	4.2682e-07	2.5932e-05	TRUE
CALHM3_CCDS44476.1_ex2_10:105238558-105238581:+_5-4	CALHM3	453.54/341.53	530.99/691.31	393.57	605.87	6303.7	1763.9	5.055	1	2.1516e-07	4.3031e-07	2.6118e-05	TRUE
TLR10_CCDS3445.1_ex0_4:38776082-38776105:+_5-2	TLR10	124.01/91.263	231.52/202.94	106.38	216.76	539.19	476.78	5.055	1	2.1523e-07	4.3046e-07	2.6118e-05	TRUE
NUP210L_CCDS41399.1_ex26_1:154072472-154072495:-_5-2	NUP210L	113.6/131.72	456.12/126.98	122.33	240.68	164.39	548.23	5.0548	1	2.1543e-07	4.3085e-07	2.6124e-05	TRUE
C19orf70_CCDS12143.1_ex2_19:5679683-5679706:+_5-5	C19orf70	1155.1/1209	1573.4/1525.9	1181.7	1549.5	1454	5296.2	5.0528	1	2.1766e-07	4.3532e-07	2.6378e-05	TRUE
OCM2_CCDS5653.1_ex1_7:97616452-97616475:+_5-1	OCM2	11.273/17.876	38.01/78.139	14.199	54.505	22.083	63.634	5.0528	1	2.2622e-07	4.5243e-07	2.7179e-05	TRUE
DHRS7_CCDS9743.1_ex5_14:60622808-60622831:+_5-4	DHRS7	223.73/257.8	300.63/548.06	240.16	405.91	580.88	1076.3	5.0522	1	2.1833e-07	4.3667e-07	2.6429e-05	TRUE
MYRIP_CCDS2689.1_ex6_3:40211549-40211572:-_5-1	MYRIP	253.22/270.03	536.75/351.63	261.49	434.44	141.33	1171.9	5.0522	1	2.1837e-07	4.3675e-07	2.6429e-05	TRUE
ZYG11B_CCDS30717.1_ex2_1:53236941-53236964:-_5-3	ZYG11B	210.72/183.47	604.71/198.6	196.62	346.57	371.92	881.21	5.0511	1	2.1969e-07	4.3938e-07	2.6571e-05	TRUE
PPP2CB_CCDS6079.1_ex3_8:30651780-30651803:-_5-3	PPP2CB	209.86/240.86	401.99/368.99	224.83	385.14	481.15	1007.6	5.0503	1	2.2056e-07	4.4112e-07	2.6658e-05	TRUE
LTBR_CCDS59233.1_ex2_12:6494235-6494258:-_5-2	LTBR	214.19/160.89	240.73/455.81	185.64	331.26	1428	831.97	5.0485	1	2.2259e-07	4.4518e-07	2.6886e-05	TRUE
TNS4_CCDS11368.1_ex10_17:38644912-38644935:+_5-2	TNS4	259.29/302.02	353.61/594.72	279.84	458.59	914.23	1254.1	5.0475	1	2.2381e-07	4.4762e-07	2.7015e-05	TRUE
MYO5C_CCDS42036.1_ex21_15:52534324-52534347:+_5-1	MYO5C	295.71/237.1	270.68/710.85	264.79	438.66	1722.9	1186.7	5.0474	1	2.2399e-07	4.4798e-07	2.7018e-05	TRUE
GIMAP4_CCDS5904.1_ex1_7:150269473-150269496:+_5-3	GIMAP4	744.91/650.13	777.48/1229.6	695.91	977.75	4496.2	3118.9	5.0467	1	2.2472e-07	4.4943e-07	2.7088e-05	TRUE
IGFL1_CCDS46123.1_ex2_19:46733618-46733641:+_5-4	IGFL1	391.97/344.35	571.31/573.02	367.39	572.16	1134.6	1646.5	5.0465	1	2.2505e-07	4.5009e-07	2.7107e-05	TRUE
ADD2_CCDS1906.1_ex12_2:70931458-70931481:+_5-3	ADD2	68.507/83.737	126.7/224.65	75.741	168.71	116.26	339.45	5.0464	1	2.2517e-07	4.5034e-07	2.7107e-05	TRUE
GDE1_CCDS10578.1_ex4_16:19528428-19528451:+_5-3	GDE1	35.554/60.215	79.476/177.98	46.273	118.94	309.27	207.38	5.0462	1	2.255e-07	4.51e-07	2.7129e-05	TRUE
ARHGEF4_CCDS2165.1_ex4_2:131797746-131797769:-_5-4	ARHGEF4	613.96/594.62	954.86/786.82	604.22	866.78	187.02	2707.9	5.0456	1	2.2604e-07	4.5208e-07	2.7175e-05	TRUE
RNF220_CCDS510.1_ex0_1:44878142-44878165:-_5-3	RNF220	222/294.49	431.93/421.08	255.69	426.47	2640.6	1145.9	5.0452	1	2.2657e-07	4.5314e-07	2.7199e-05	TRUE
MAPK8_CCDS60527.1_ex3_10:49618108-49618131:-_5-4	MAPK8	513.37/426.21	642.72/759.69	467.76	698.76	3806.7	2096.4	5.0451	1	2.2669e-07	4.5337e-07	2.7199e-05	TRUE
RPS4X_CCDS14418.1_ex3_X:71494910-71494933:-_5-1	RPS4X	74.577/81.855	214.24/138.91	78.132	172.52	26.494	350.16	5.0439	1	2.281e-07	4.562e-07	2.7351e-05	TRUE
FOLH1_CCDS31493.1_ex9_11:49196488-49196511:+_11-5	FOLH1	117.07/167.47	247.64/286.51	140.02	266.37	1280.4	627.54	5.0436	1	2.2844e-07	4.5689e-07	2.7374e-05	TRUE
HDGFL1_CCDS34347.1_ex0_6:22570149-22570172:+_5-4	HDGFL1	535.92/445.03	990.57/529.61	488.36	724.31	4139.4	2188.7	5.0434	1	2.2872e-07	4.5744e-07	2.7375e-05	TRUE
BMP1_CCDS34856.1_ex4_8:22034617-22034640:-_5-3	BMP1	207.26/225.81	391.62/355.97	216.33	373.37	172.14	969.54	5.0433	1	2.2875e-07	4.5751e-07	2.7375e-05	TRUE
DUXA_CCDS33126.1_ex2_19:57669824-57669847:+_5-2	DUXA	197.72/97.85	305.23/230.08	139.1	265	5137.6	623.39	5.0428	1	2.2944e-07	4.5888e-07	2.7439e-05	TRUE
INHA_CCDS2444.1_ex1_2:220439788-220439811:-_5-5	INHA	223.73/235.22	389.32/392.87	229.4	391.09	65.936	1028.1	5.0426	1	2.2967e-07	4.5934e-07	2.7448e-05	TRUE
CEP76_CCDS11861.1_ex4_18:12686389-12686412:-_5-1	CEP76	298.31/291.67	700.31/326.66	294.97	478.3	22.067	1322	5.0423	1	2.2995e-07	4.5989e-07	2.7463e-05	TRUE
CCSAP_CCDS1577.1_ex1_1:229462635-229462658:-_5-1	CCSAP	185.58/145.83	194.66/466.66	164.51	301.41	792.62	737.28	5.0417	1	2.3072e-07	4.6144e-07	2.7537e-05	TRUE
ANKH_CCDS3885.1_ex7_5:14751260-14751283:+_5-1	ANKH	227.2/231.45	270.68/564.34	229.32	390.84	9.0336	1027.7	5.0386	1	2.3448e-07	4.6895e-07	2.7967e-05	TRUE
BPTF_CCDS11672.1_ex0_17:65821930-65821953:+_5-1	BPTF	470.01/397.04	729.11/586.04	431.99	653.67	2666.9	1936	5.0382	1	2.3498e-07	4.6995e-07	2.8009e-05	TRUE
INO80_CCDS10071.1_ex19_15:41348854-41348877:+_5-1	INO80	445.73/419.62	525.23/815.03	432.48	654.28	340.86	1938.2	5.038	1	2.3516e-07	4.7032e-07	2.8012e-05	TRUE
EPB41L5_CCDS2130.1_ex3_2:120831733-120831756:-_5-4	EPB41L5	385.9/399.87	607.01/601.24	392.82	604.12	97.597	1760.5	5.0359	1	2.3775e-07	4.755e-07	2.8302e-05	TRUE
HCFC1_CCDS44020.1_ex18_X:153225575-153225598:+_5-3	HCFC1	250.62/284.14	387.01/502.48	266.85	440.98	562.51	1195.9	5.0353	1	2.386e-07	4.772e-07	2.8385e-05	TRUE
LRRN4_CCDS13097.1_ex3_20:6032789-6032812:-_5-2	LRRN4	164.76/163.71	178.53/506.82	164.24	300.82	0.55597	736.06	5.0343	1	2.3976e-07	4.7952e-07	2.8504e-05	TRUE
WFDC1_CCDS10946.1_ex1_16:84346723-84346746:-_5-3	WFDC1	329.53/350.94	855.81/336.43	340.07	536.59	229.31	1524.1	5.0341	1	2.4007e-07	4.8015e-07	2.8522e-05	TRUE
ZNF827_CCDS34072.1_ex10_4:146813480-146813503:-_5-3	ZNF827	278.36/345.3	359.37/689.14	310.03	497.66	2246.4	1389.5	5.0335	1	2.4077e-07	4.8153e-07	2.8586e-05	TRUE
IHH_CCDS33380.1_ex1_2:219922281-219922304:+_5-4	IHH	300.04/304.84	360.52/659.84	302.43	487.74	11.494	1355.4	5.0334	1	2.4093e-07	4.8185e-07	2.8586e-05	TRUE
KTI12_CCDS562.1_ex0_1:52499098-52499121:-_5-3	KTI12	251.48/308.6	517.17/402.63	278.58	456.32	1635.6	1248.5	5.0302	1	2.4495e-07	4.899e-07	2.9045e-05	TRUE
SNX10_CCDS5399.1_ex4_7:26411533-26411556:+_9-8	SNX10	124.87/106.32	107.12/491.62	115.22	229.51	172.45	516.39	5.0295	1	2.4592e-07	4.9184e-07	2.914e-05	TRUE
RAB42_CCDS325.1_ex0_1:28920477-28920500:-_5-5	RAB42	277.5/201.34	305.23/524.18	236.38	400	2918.2	1059.4	5.0273	1	2.4876e-07	4.9751e-07	2.9457e-05	TRUE
PCDHB1_CCDS4243.1_ex0_5:140431285-140431308:-_5-3	PCDHB1	441.39/454.44	580.52/780.31	447.87	673.04	85.038	2007.2	5.026	1	2.5042e-07	5.0085e-07	2.9636e-05	TRUE
SF3B5_CCDS5204.1_ex0_6:144416451-144416474:+_5-1	SF3B5	156.96/214.52	338.64/316.9	183.5	327.59	1666.4	822.37	5.0246	1	2.5224e-07	5.0448e-07	2.9831e-05	TRUE
LIF_CCDS13872.1_ex0_22:30639910-30639933:-_7-4	LIF	178.64/228.63	243.04/513.33	202.1	353.22	1254.2	905.73	5.0214	1	2.5642e-07	5.1283e-07	3.0305e-05	TRUE
BVES_CCDS5051.1_ex4_6:105573398-105573421:+_5-3	BVES	130.94/110.08	228.06/245.27	120.06	236.51	218.05	538.07	5.0201	1	2.582e-07	5.164e-07	3.0496e-05	TRUE
ZNF417_CCDS12965.1_ex0_19:58421143-58421166:-_5-4	ZNF417	538.52/509.95	600.1/981.08	524.04	767.3	408.27	2348.6	5.0197	1	2.5881e-07	5.1762e-07	3.0548e-05	TRUE
QSER1_CCDS41631.1_ex1_11:32953763-32953786:-_5-1	QSER1	248.01/287.9	414.66/468.83	267.22	440.91	796.7	1197.6	5.0193	1	2.5925e-07	5.185e-07	3.0581e-05	TRUE
STXBP6_CCDS9634.1_ex4_14:25443902-25443925:+_5-5	STXBP6	290.51/195.7	413.51/391.78	238.44	402.5	4537.6	1068.6	5.0187	1	2.6011e-07	5.2023e-07	3.0662e-05	TRUE
SQRDL_CCDS10127.1_ex1_15:45954221-45954244:-_5-3	SQRDL	181.24/190.05	334.03/326.66	185.59	330.33	38.842	831.78	5.0183	1	2.6061e-07	5.2122e-07	3.0701e-05	TRUE
EWSR1_CCDS13851.1_ex4_22:29674155-29674178:-_5-4	EWSR1	156.09/114.78	237.28/277.83	133.86	256.75	858.16	599.9	5.0177	1	2.6151e-07	5.2303e-07	3.0787e-05	TRUE
HEPH_CCDS14384.3_ex5_X:65409734-65409757:-_5-2	HEPH	116.2/172.18	147.43/486.2	141.45	267.75	1581.6	633.93	5.0164	1	2.6319e-07	5.2639e-07	3.0965e-05	TRUE
CHRM3_CCDS1616.1_ex0_1:240070909-240070932:+_5-1	CHRM3	130.94/115.73	252.25/230.08	123.1	240.91	115.91	551.7	5.0156	1	2.6433e-07	5.2866e-07	3.1078e-05	TRUE
ARL6IP1_CCDS10572.1_ex4_16:18810034-18810057:+_5-3	ARL6IP1	444.86/377.29	478.01/816.12	409.68	624.59	2287.3	1836.1	5.0154	1	2.6456e-07	5.2912e-07	3.1085e-05	TRUE
LMF2_CCDS14093.2_ex9_22:50944520-50944543:+_5-3	LMF2	181.24/179.7	328.27/317.98	180.47	323.09	1.1801	808.82	5.0146	1	2.6567e-07	5.3133e-07	3.1194e-05	TRUE
PEX5L_CCDS3236.1_ex4_3:179529625-179529648:+_5-1	PEX5L	241.94/222.04	550.57/281.08	231.78	393.4	198.1	1038.8	5.0145	1	2.6583e-07	5.3165e-07	3.1194e-05	TRUE
BTN1A1_CCDS4614.1_ex1_6:26501923-26501946:+_5-2	BTN1A1	67.64/82.796	116.33/238.76	74.836	166.67	115.14	335.39	5.0144	1	2.6604e-07	5.3209e-07	3.1199e-05	TRUE
TCEB3B_CCDS11932.1_ex0_18:44560869-44560892:-_5-4	TCEB3B	228.07/309.54	427.33/450.38	265.7	438.7	3338.3	1190.8	5.0134	1	2.6736e-07	5.3471e-07	3.1333e-05	TRUE
PLK2_CCDS3974.1_ex12_5:57754817-57754840:-_5-3	PLK2	52.031/50.806	59.895/271.32	51.415	127.51	0.74952	230.43	5.0127	1	2.6841e-07	5.3683e-07	3.1436e-05	TRUE
ZNHIT6_CCDS53338.1_ex8_1:86172127-86172150:+_5-1	ZNHIT6	96.257/61.156	86.387/333.18	76.727	169.68	623.88	343.87	5.0124	1	2.6872e-07	5.3745e-07	3.1453e-05	TRUE
UCP3_CCDS44677.1_ex3_11:73717370-73717393:+_5-4	UCP3	730.17/735.75	374.34/530.69	732.95	445.72	15.609	3284.9	5.0117	2.6982e-07	1	5.3963e-07	3.156e-05	FALSE
UEVLD_CCDS41624.1_ex5_11:18579825-18579848:+_5-2	UEVLD	69.374/127.96	195.81/198.6	94.222	197.2	1755.5	422.28	5.0113	1	2.7026e-07	5.4052e-07	3.1592e-05	TRUE
TEX33_CCDS13937.1_ex3_22:37397990-37398013:-_5-5	TEX33	326.93/293.55	510.26/482.94	309.79	496.41	557.46	1388.4	5.0086	1	2.7416e-07	5.4833e-07	3.2007e-05	TRUE
ZNF114_CCDS12713.1_ex2_19:48789123-48789146:-_5-2	ZNF114	380.69/384.81	678.43/513.33	382.75	590.13	8.4869	1715.4	5.0073	1	2.7598e-07	5.5195e-07	3.2197e-05	TRUE
ENOX1_CCDS9389.1_ex9_13:43930249-43930272:-_5-3	ENOX1	84.984/80.914	134.76/238.76	82.924	179.38	8.2822	371.64	5.0035	1	2.8154e-07	5.6307e-07	3.2825e-05	TRUE
FNDC3B_CCDS3217.1_ex3_3:171965333-171965356:+_5-1	FNDC3B	309.58/300.13	504.5/475.35	304.82	489.71	44.642	1366.1	5.0021	1	2.8352e-07	5.6703e-07	3.3035e-05	TRUE
C20orf24_CCDS13279.1_ex0_20:35234421-35234444:+_5-2	C20orf24	280.97/267.2	534.45/377.67	274	449.27	94.711	1228	5.0018	1	2.8402e-07	5.6804e-07	3.3072e-05	TRUE
PWWP2B_CCDS44497.1_ex1_10:134218437-134218460:-_5-5	PWWP2B	396.3/400.81	627.75/592.55	398.55	609.9	10.149	1786.2	5.0008	1	2.8549e-07	5.7098e-07	3.3222e-05	TRUE
CDKL2_CCDS3570.1_ex7_4:76532410-76532433:-_5-2	CDKL2	283.57/270.97	296.02/694.57	277.2	453.45	79.391	1242.3	5.0005	1	2.8586e-07	5.7172e-07	3.324e-05	TRUE
GCN1L1_CCDS41847.1_ex53_12:120621390-120621413:+_5-5	GCN1L1	292.24/341.53	565.55/449.3	315.93	504.08	1216.7	1415.9	5.0004	1	2.8601e-07	5.7203e-07	3.324e-05	TRUE
ESRRA_CCDS41667.1_ex2_11:64081699-64081722:+_5-1	ESRRA	306.11/236.16	404.29/484.03	268.87	442.37	2457.4	1205	4.998	1	2.896e-07	5.792e-07	3.3636e-05	TRUE
MEX3B_CCDS10319.1_ex0_15:82336440-82336463:-_5-1	MEX3B	223.73/261.56	516.02/320.15	241.91	406.46	716.52	1084.2	4.9975	1	2.9046e-07	5.8092e-07	3.3714e-05	TRUE
CA8_CCDS6174.1_ex6_8:61192421-61192444:-_5-5	CA8	147.42/166.53	229.21/364.65	156.69	289.11	182.8	702.22	4.9972	1	2.908e-07	5.816e-07	3.3732e-05	TRUE
PATL2_CCDS45253.1_ex8_15:44962222-44962245:-_5-4	PATL2	116.2/50.806	163.56/175.81	76.845	169.58	2227	344.4	4.9968	1	2.9142e-07	5.8284e-07	3.3782e-05	TRUE
PHF12_CCDS11247.1_ex4_17:27248704-27248727:-_5-3	PHF12	250.62/149.6	400.84/289.77	193.63	340.81	5186.2	867.79	4.9961	1	2.9248e-07	5.8496e-07	3.3883e-05	TRUE
GKAP1_CCDS35049.1_ex7_9:86399628-86399651:-_5-2	GKAP1	80.648/42.339	184.29/105.27	58.439	139.29	752.45	261.91	4.9959	1	2.9291e-07	5.8581e-07	3.3911e-05	TRUE
PER1_CCDS11131.1_ex17_17:8052932-8052955:+_5-5	PER1	445.73/440.32	264.92/183.41	443.02	220.43	14.622	1985.5	4.9954	2.9359e-07	1	5.8717e-07	3.3968e-05	FALSE
CRIM1_CCDS1783.1_ex5_2:36704168-36704191:+_5-5	CRIM1	228.07/191.94	366.28/358.14	209.22	362.19	654	937.68	4.9953	1	2.9378e-07	5.8757e-07	3.3969e-05	TRUE
ZAP70_CCDS33254.1_ex7_2:98351826-98351849:+_5-5	ZAP70	654.72/640.73	768.27/1093.9	647.69	916.76	97.932	2902.7	4.9942	1	2.9537e-07	5.9075e-07	3.4131e-05	TRUE
BAIAP2_CCDS11775.1_ex6_17:79073860-79073883:-_5-5	BAIAP2	415.38/413.04	731.41/541.55	414.21	629.36	2.7413	1856.3	4.9937	1	2.9624e-07	5.9249e-07	3.421e-05	TRUE
TNFRSF17_CCDS10552.1_ex2_16:12061479-12061502:+_5-4	TNFRSF17	50.296/39.516	89.842/147.6	44.582	115.16	58.317	199.8	4.9928	1	2.9777e-07	5.9555e-07	3.4365e-05	TRUE
H2AFV_CCDS5495.1_ex1_7:44875250-44875273:-_10-5	H2AFV	354.68/271.91	468.79/526.35	310.55	496.74	3440.3	1391.8	4.9909	1	3.0055e-07	6.011e-07	3.4663e-05	TRUE
ZNF821_CCDS32481.1_ex1_16:71895668-71895691:+_5-1	ZNF821	113.6/168.41	236.12/291.94	138.32	262.55	1516.7	619.91	4.9896	1	3.0247e-07	6.0493e-07	3.4862e-05	TRUE
ERN2_CCDS32407.1_ex16_16:23718074-23718097:+_5-3	ERN2	266.22/318.01	104.82/117.21	290.97	110.84	1343.6	1304	4.9881	3.0481e-07	1	6.0962e-07	3.511e-05	FALSE
TSGA13_CCDS5824.1_ex2_7:130357578-130357601:+_5-2	TSGA13	434.46/381.05	680.73/564.34	406.88	619.81	1427.8	1823.5	4.9864	1	3.0763e-07	6.1526e-07	3.5412e-05	TRUE
PAPSS2_CCDS44453.1_ex1_10:89469040-89469063:+_5-1	PAPSS2	277.5/205.11	578.22/278.91	238.57	401.59	2635.1	1069.2	4.9855	1	3.0901e-07	6.1802e-07	3.5549e-05	TRUE
ST8SIA1_CCDS8697.1_ex1_12:22401938-22401961:-_5-1	ST8SIA1	267.96/209.81	365.13/437.36	237.11	399.62	1696.8	1062.7	4.9851	1	3.0963e-07	6.1926e-07	3.5597e-05	TRUE
C1orf127_CCDS53267.1_ex3_1:11015062-11015085:-_5-1	C1orf127	671.2/684.95	800.52/1134.1	678.04	952.82	94.521	3038.8	4.9848	1	3.1013e-07	6.2026e-07	3.5632e-05	TRUE
LRRC72_CCDS56464.1_ex1_7:16572125-16572148:+_5-2	LRRC72	45.961/4.7043	78.324/39.07	14.776	55.324	1073.9	66.221	4.9828	1	3.2455e-07	6.4909e-07	3.6984e-05	TRUE
C14orf105_CCDS61458.1_ex5_14:57960227-57960250:+_5-3	C14orf105	70.242/124.19	165.86/230.08	93.404	195.35	1484.5	418.61	4.9827	1	3.1349e-07	6.2698e-07	3.5996e-05	TRUE
POU5F1B_CCDS55274.1_ex0_8:128428359-128428382:+_5-3	POU5F1B	276.63/277.55	441.15/464.49	277.09	452.67	0.42635	1241.8	4.9824	1	3.1398e-07	6.2795e-07	3.6028e-05	TRUE
SCN4B_CCDS44744.1_ex1_11:118012003-118012026:-_10-5	SCN4B	626.1/596.51	840.83/904.03	611.13	871.86	438.1	2738.9	4.982	1	3.1459e-07	6.2919e-07	3.6061e-05	TRUE
CLCN7_CCDS32361.1_ex13_16:1505133-1505156:-_5-2	CLCN7	255.82/217.34	537.9/294.11	235.8	397.75	741.56	1056.8	4.982	1	3.1466e-07	6.2932e-07	3.6061e-05	TRUE
CENPC_CCDS47063.1_ex11_4:68380232-68380255:-_5-2	CENPC	142.22/224.87	13.822/103.1	178.83	37.804	3459.7	801.47	4.9815	3.1534e-07	1	6.3068e-07	3.6116e-05	FALSE
KLK4_CCDS12809.1_ex2_19:51411982-51412005:+_5-2	KLK4	336.47/284.14	640.42/382.01	309.2	494.62	1371.4	1385.7	4.9811	1	3.1614e-07	6.3227e-07	3.618e-05	TRUE
SNX7_CCDS755.2_ex5_1:99164351-99164374:-_5-5	SNX7	209.86/284.14	513.71/325.58	244.19	408.97	2774.7	1094.4	4.981	1	3.1629e-07	6.3259e-07	3.618e-05	TRUE
KIAA1024L_CCDS58966.1_ex0_5:129084026-129084049:+_5-1	KIAA1024L	186.44/178.76	412.35/256.12	182.56	324.98	29.496	818.19	4.9791	1	3.1948e-07	6.3896e-07	3.6512e-05	TRUE
CCNE1_CCDS12419.1_ex4_19:30308426-30308449:+_5-5	CCNE1	238.47/257.8	354.76/482.94	247.95	413.92	186.73	1111.2	4.979	1	3.196e-07	6.3921e-07	3.6512e-05	TRUE
FCF1_CCDS9832.1_ex3_14:75182716-75182739:-_5-2	FCF1	58.968/33.871	117.49/112.87	44.695	115.15	320.88	200.31	4.9783	1	3.2095e-07	6.419e-07	3.6643e-05	TRUE
LINGO3_CCDS45905.1_ex0_19:2291501-2291524:+_5-5	LINGO3	287.9/220.16	621.99/282.17	251.77	418.94	2304.8	1128.3	4.9769	1	3.2313e-07	6.4627e-07	3.6869e-05	TRUE
SOCS5_CCDS1830.1_ex0_2:46986139-46986162:+_5-5	SOCS5	185.58/259.68	320.21/440.62	219.52	375.62	2764.7	983.84	4.9766	1	3.2362e-07	6.4724e-07	3.6902e-05	TRUE
TMEM240_CCDS44040.1_ex1_1:1471101-1471124:+_5-1	TMEM240	171.7/141.13	188.9/436.28	155.67	287.08	468.46	697.65	4.9755	1	3.2547e-07	6.5093e-07	3.7065e-05	TRUE
NEDD1_CCDS44955.1_ex5_12:97328923-97328946:+_5-2	NEDD1	175.17/253.09	296.02/446.04	210.56	363.37	3061.4	943.66	4.9746	1	3.2699e-07	6.5398e-07	3.7216e-05	TRUE
C11orf88_CCDS41712.1_ex1_11:111386247-111386270:-_5-3	C11orf88	152.62/215.46	261.46/399.38	181.34	323.15	1988.6	812.71	4.9743	1	3.2746e-07	6.5492e-07	3.7246e-05	TRUE
CCER1_CCDS9036.1_ex0_12:91348184-91348207:+_5-2	CCER1	382.43/504.3	656.54/663.1	439.16	659.81	7462.1	1968.2	4.9737	1	3.2843e-07	6.5686e-07	3.7333e-05	TRUE
FUNDC2_CCDS14763.1_ex0_X:154255308-154255331:+_5-1	FUNDC2	89.32/74.328	214.24/145.43	81.48	176.51	112.61	365.17	4.9731	1	3.2953e-07	6.5906e-07	3.7434e-05	TRUE
SKIDA1_CCDS44363.1_ex0_10:21805995-21806018:-_5-2	SKIDA1	359.88/594.62	1003.2/473.18	462.6	689	27982	2073.2	4.9723	1	3.3084e-07	6.6167e-07	3.7559e-05	TRUE
COL6A3_CCDS33409.1_ex39_2:238290085-238290108:-_5-5	COL6A3	210.72/188.17	380.1/317.98	199.13	347.66	254.51	892.44	4.9719	1	3.3152e-07	6.6304e-07	3.7613e-05	TRUE
IL17RB_CCDS2874.1_ex2_3:53883753-53883776:+_5-2	IL17RB	95.39/90.323	188.9/199.69	92.822	194.22	12.841	416	4.9714	1	3.323e-07	6.646e-07	3.7662e-05	TRUE
MC1R_CCDS56011.1_ex0_16:89986124-89986147:+_5-4	MC1R	860.24/811.02	1142.6/1136.3	835.27	1139.4	1211.6	3743.4	4.9714	1	3.3236e-07	6.6472e-07	3.7662e-05	TRUE
LGALS8_CCDS1611.1_ex3_1:236703854-236703877:+_5-4	LGALS8	182.11/197.58	582.82/192.09	189.69	334.61	119.76	850.12	4.9706	1	3.3371e-07	6.6742e-07	3.7791e-05	TRUE
SLC17A6_CCDS7856.1_ex5_11:22384287-22384310:-_5-4	SLC17A6	605.29/612.5	704.92/1070.1	608.89	868.51	25.982	2728.8	4.9701	1	3.3463e-07	6.6927e-07	3.7872e-05	TRUE
C16orf87_CCDS10724.1_ex2_16:46858347-46858370:+_5-5	C16orf87	5.2031/0	4.6073/17.364	0.62822	8.9669	21.324	2.8155	4.9696	1	5.1932e-07	1.0386e-06	5.4712e-05	TRUE
MORF4L2_CCDS14512.1_ex0_X:102931704-102931727:-_5-3	MORF4L2	31.218/5.6452	27.644/96.589	13.314	51.693	379.39	59.668	4.9685	1	3.5233e-07	7.0467e-07	3.936e-05	TRUE
EIF3L_CCDS13960.1_ex8_22:38270425-38270448:+_5-4	EIF3L	213.33/273.79	297.17/552.4	241.68	405.17	1835	1083.1	4.9678	1	3.3866e-07	6.7731e-07	3.8303e-05	TRUE
NCSTN_CCDS1203.1_ex6_1:160321501-160321524:-_5-3	NCSTN	107.53/167.47	261.46/250.7	134.2	256.02	1818.4	601.43	4.9676	1	3.3897e-07	6.7794e-07	3.8315e-05	TRUE
TKTL2_CCDS3805.1_ex0_4:164394490-164394513:+_5-2	TKTL2	137.01/167.47	276.44/285.42	151.48	280.9	465.03	678.89	4.9669	1	3.4018e-07	6.8036e-07	3.841e-05	TRUE
TMEM262_CCDS60845.1_ex1_11:64856194-64856217:+_5-2	TMEM262	287.04/240.86	465.34/403.72	262.94	433.43	1068.2	1178.4	4.9667	1	3.4044e-07	6.8089e-07	3.841e-05	TRUE
BNC1_CCDS10324.1_ex2_15:83935586-83935609:-_5-4	BNC1	242.81/216.4	343.24/439.53	229.22	388.42	349.1	1027.3	4.9667	1	3.4045e-07	6.809e-07	3.841e-05	TRUE
BCAT1_CCDS44845.1_ex5_12:25002754-25002777:+_5-1	BCAT1	230.67/267.2	491.83/348.37	248.27	413.93	668.28	1112.7	4.9665	1	3.408e-07	6.816e-07	3.8423e-05	TRUE
EMILIN3_CCDS13316.1_ex3_20:39995140-39995163:-_5-5	EMILIN3	243.68/330.24	344.4/616.43	283.68	460.76	3768.2	1271.4	4.9664	1	3.4105e-07	6.821e-07	3.8423e-05	TRUE
KRCC1_CCDS2000.1_ex0_2:88327870-88327893:+_5-4	KRCC1	179.51/185.35	210.78/499.22	182.4	324.4	17.073	817.48	4.9663	1	3.4127e-07	6.8254e-07	3.8423e-05	TRUE
ZBED1_CCDS14118.1_ex0_X:2406798-2406821:-_5-1	ZBED1	180.37/137.37	602.41/138.91	157.41	289.31	929.11	705.46	4.966	1	3.4176e-07	6.8351e-07	3.8423e-05	TRUE
NEUROG2_CCDS3698.1_ex0_4:113436389-113436412:-_5-4	NEUROG2	1029.3/1012.4	1386.8/1327.3	1020.8	1356.7	144.11	4575	4.966	1	3.4176e-07	6.8352e-07	3.8423e-05	TRUE
NLN_CCDS3989.1_ex7_5:65083967-65083990:-_5-5	NLN	283.57/350.94	497.59/506.82	315.46	502.18	2276	1413.8	4.9659	1	3.419e-07	6.8379e-07	3.8423e-05	TRUE
B4GALT6_CCDS11900.1_ex7_18:29246301-29246324:-_5-5	B4GALT6	202.92/176.88	315.6/353.8	189.45	334.15	339.4	849.08	4.9658	1	3.4205e-07	6.841e-07	3.8423e-05	TRUE
ABCC1_CCDS42122.1_ex5_16:16126994-16127017:-_5-1	ABCC1	100.59/136.42	181.99/293.02	117.15	230.93	645.67	525.02	4.9657	1	3.423e-07	6.846e-07	3.8428e-05	TRUE
GSDMA_CCDS45669.1_ex3_17:38127828-38127851:-_5-5	GSDMA	171.7/195.7	259.16/409.14	183.31	325.63	288.24	821.53	4.9655	1	3.4259e-07	6.8519e-07	3.8437e-05	TRUE
SLTM_CCDS10168.2_ex14_15:59191666-59191689:-_5-2	SLTM	104.93/106.32	282.2/161.7	105.62	213.62	0.96391	473.36	4.964	1	3.4528e-07	6.9055e-07	3.8714e-05	TRUE
INSL3_CCDS12365.1_ex1_19:17932129-17932152:+_5-3	INSL3	616.57/613.44	841.99/910.54	615	875.59	4.8796	2756.2	4.9636	1	3.4598e-07	6.9195e-07	3.8768e-05	TRUE
C6orf136_CCDS43443.1_ex1_6:30617671-30617694:-_12-7	C6orf136	122.27/106.32	122.09/418.91	114.02	226.18	127.44	510.99	4.9617	1	3.494e-07	6.988e-07	3.9116e-05	TRUE
EIF3K_CCDS12517.1_ex3_19:39116684-39116707:+_5-4	EIF3K	516.84/563.58	764.81/803.1	539.7	783.72	1092.6	2418.8	4.9616	1	3.4951e-07	6.9901e-07	3.9116e-05	TRUE
SLC4A10_CCDS46438.1_ex7_2:162735670-162735693:-_5-5	SLC4A10	169.1/201.34	312.15/342.94	184.52	327.18	520.83	826.96	4.961	1	3.5068e-07	7.0137e-07	3.9223e-05	TRUE
PCMTD2_CCDS13559.1_ex1_20:62895785-62895808:+_5-3	PCMTD2	118.8/79.032	238.43/168.22	96.901	200.27	799.02	434.28	4.9603	1	3.5194e-07	7.0388e-07	3.934e-05	TRUE
MAP3K9_CCDS32112.1_ex8_14:71215649-71215672:-_5-4	MAP3K9	202.05/144.89	339.79/280	171.1	308.45	1644.9	766.83	4.9598	1	3.5287e-07	7.0574e-07	3.9395e-05	TRUE
PM20D2_CCDS34499.1_ex1_6:89859026-89859049:+_5-5	PM20D2	94.523/111.96	226.91/193.18	102.87	209.37	152.34	461.05	4.9595	1	3.5331e-07	7.0662e-07	3.9414e-05	TRUE
PRF1_CCDS7305.1_ex1_10:72360198-72360221:-_5-2	PRF1	300.91/231.45	671.51/281.08	263.91	434.47	2422.7	1182.8	4.9594	1	3.5362e-07	7.0724e-07	3.9414e-05	TRUE
ZFYVE16_CCDS4050.1_ex1_5:79733301-79733324:-_5-3	ZFYVE16	181.24/158.06	594.34/157.36	169.26	305.85	268.88	758.56	4.9593	1	3.5369e-07	7.0738e-07	3.9414e-05	TRUE
ERP29_CCDS44977.1_ex0_12:112451341-112451364:+_6-1	ERP29	161.3/167.47	255.71/349.46	164.36	298.93	19.084	736.59	4.9584	1	3.5529e-07	7.1058e-07	3.9568e-05	TRUE
PROKR2_CCDS13089.1_ex1_20:5294762-5294785:+_5-4	PROKR2	278.36/390.46	468.79/577.36	329.68	520.25	6327.1	1477.5	4.9578	1	3.5651e-07	7.1302e-07	3.968e-05	TRUE
SRM_CCDS125.1_ex6_1:11119272-11119295:+_5-2	SRM	401.5/335.89	684.19/472.09	367.23	568.33	2157.1	1645.8	4.9569	1	3.581e-07	7.162e-07	3.9832e-05	TRUE
NUDT9_CCDS3620.1_ex3_4:88363010-88363033:+_5-3	NUDT9	298.31/300.13	589.74/391.78	299.22	480.68	1.6645	1341	4.9551	1	3.6151e-07	7.2301e-07	4.0186e-05	TRUE
FADD_CCDS8196.1_ex0_11:70049801-70049824:+_5-3	FADD	242.81/216.4	302.93/497.05	229.22	388.04	349.1	1027.3	4.955	1	3.6174e-07	7.2348e-07	4.0188e-05	TRUE
SEC23A_CCDS9668.1_ex11_14:39543696-39543719:-_5-2	SEC23A	184.71/171.24	225.76/447.13	177.85	317.72	90.79	797.05	4.9545	1	3.626e-07	7.2519e-07	4.0258e-05	TRUE
ADRA1B_CCDS4347.1_ex0_5:159344316-159344339:-_5-2	ADRA1B	254.95/256.85	658.84/272.4	255.9	423.65	1.8126	1146.9	4.9534	1	3.6471e-07	7.2942e-07	4.0468e-05	TRUE
CD300LG_CCDS11470.1_ex1_17:41925949-41925972:+_5-1	CD300LG	189.05/118.55	211.94/364.65	149.71	278	2518.4	670.94	4.953	1	3.6539e-07	7.3078e-07	4.0519e-05	TRUE
SIL1_CCDS4209.1_ex3_5:138356965-138356988:-_5-3	SIL1	284.44/285.08	400.84/531.78	284.76	461.69	0.20845	1276.2	4.9528	1	3.6585e-07	7.3171e-07	4.0532e-05	TRUE
SP5_CCDS33322.1_ex1_2:171572942-171572965:+_5-2	SP5	501.23/480.78	674.97/774.88	490.9	723.2	209.13	2200.1	4.9527	1	3.6604e-07	7.3208e-07	4.0532e-05	TRUE
RAX2_CCDS12112.1_ex0_19:3770912-3770935:+_5-2	RAX2	629.57/597.45	821.25/927.9	613.3	872.95	516.14	2748.6	4.9526	1	3.6618e-07	7.3236e-07	4.0532e-05	TRUE
IQCE_CCDS43542.1_ex10_7:2623906-2623929:-_5-5	IQCE	367.68/338.71	520.63/580.62	352.9	549.8	419.94	1581.6	4.9512	1	3.6887e-07	7.3773e-07	4.0804e-05	TRUE
HTRA4_CCDS6110.1_ex0_8:38831957-38831980:-_5-1	HTRA4	348.61/381.05	636.96/500.31	364.47	564.51	526.51	1633.4	4.9497	1	3.7155e-07	7.431e-07	4.1076e-05	TRUE
MKNK1_CCDS30705.1_ex7_1:47042277-47042300:-_5-2	MKNK1	159.56/111.02	247.64/260.46	133.1	253.97	1187.7	596.51	4.9491	1	3.7281e-07	7.4562e-07	4.119e-05	TRUE
TCAIM_CCDS2712.1_ex4_3:44434345-44434368:+_7-6	TCAIM	15.609/35.753	43.769/126.98	23.632	74.564	211.27	105.91	4.949	1	3.7707e-07	7.5414e-07	4.1564e-05	TRUE
CYTH1_CCDS32754.1_ex6_17:76696433-76696456:+_5-2	CYTH1	205.52/224.87	407.75/333.18	214.98	368.58	187.19	963.46	4.9487	1	3.7363e-07	7.4727e-07	4.1256e-05	TRUE
BMP8A_CCDS437.1_ex0_1:39957806-39957829:-_5-1	BMP8A	264.49/181.59	443.45/315.81	219.15	374.23	3466.7	982.18	4.9483	1	3.7441e-07	7.4883e-07	4.1317e-05	TRUE
NELFB_CCDS7040.1_ex4_9:140157568-140157591:-_5-4	NELFB	421.45/720.7	926.07/685.89	551.13	796.98	45571	2470	4.9469	1	3.7711e-07	7.5421e-07	4.1564e-05	TRUE
IP6K3_CCDS34435.1_ex2_6:33694557-33694580:+_5-1	IP6K3	368.55/323.66	458.43/635.96	345.38	539.95	1008.9	1547.9	4.9456	1	3.7958e-07	7.5917e-07	4.1811e-05	TRUE
EEF1A1_CCDS4980.1_ex5_6:74229228-74229251:-_5-5	EEF1A1	34.687/69.624	57.591/260.46	49.149	122.51	628.35	220.27	4.9427	1	3.855e-07	7.71e-07	4.2437e-05	TRUE
TMPRSS3_CCDS13686.1_ex8_21:43808625-43808648:-_5-2	TMPRSS3	504.7/453.49	1100/454.73	478.41	707.26	1311.9	2144.1	4.9421	1	3.8636e-07	7.7271e-07	4.2506e-05	TRUE
SCGB1D4_CCDS31583.1_ex1_11:62065031-62065054:+_3-2	SCGB1D4	222.87/146.77	398.53/259.38	180.86	321.52	2926.2	810.58	4.9402	1	3.9015e-07	7.803e-07	4.2897e-05	TRUE
TWIST2_CCDS46558.1_ex0_2:239756926-239756949:+_5-1	TWIST2	816.88/988.84	1108.1/1326.2	898.76	1212.2	14819	4028	4.9391	1	3.9239e-07	7.8477e-07	4.3117e-05	TRUE
GPR107_CCDS35162.1_ex7_9:132853166-132853189:+_5-5	GPR107	181.24/161.83	168.17/564.34	171.26	308.08	188.58	767.53	4.9386	1	3.9334e-07	7.8668e-07	4.3195e-05	TRUE
ATRIP_CCDS2767.1_ex6_3:48501252-48501275:-_5-4	ATRIP	172.57/177.82	302.93/324.49	175.18	313.53	13.802	785.09	4.9377	1	3.9528e-07	7.9055e-07	4.3382e-05	TRUE
RIBC1_CCDS14353.1_ex1_X:53454975-53454998:+_7-4	RIBC1	166.5/208.87	297.17/364.65	186.49	329.19	900.59	835.77	4.9361	1	3.9858e-07	7.9716e-07	4.3718e-05	TRUE
SLC8A3_CCDS35498.1_ex2_14:70517719-70517742:+_11-5	SLC8A3	67.64/85.618	130.16/214.88	76.101	167.24	162.17	341.06	4.9351	1	4.0066e-07	8.0132e-07	4.3913e-05	TRUE
PCDHA9_CCDS54920.1_ex0_5:140228274-140228297:+_5-1	PCDHA9	143.95/145.83	155.5/471	144.89	270.64	1.77	649.35	4.935	1	4.0084e-07	8.0169e-07	4.3913e-05	TRUE
SUPT3H_CCDS34465.1_ex3_6:44922269-44922292:-_5-1	SUPT3H	300.04/224.87	505.65/362.48	259.75	428.12	2840.5	1164.1	4.9348	1	4.0111e-07	8.0223e-07	4.3916e-05	TRUE
PRR23C_CCDS46924.1_ex0_3:138763115-138763138:-_5-2	PRR23C	324.33/339.65	440/619.69	331.9	522.17	117.45	1487.5	4.9334	1	4.0402e-07	8.0804e-07	4.4208e-05	TRUE
TBC1D15_CCDS31858.1_ex12_12:72307684-72307707:+_5-5	TBC1D15	204.65/190.05	233.82/505.73	197.22	343.88	106.63	883.88	4.9332	1	4.0444e-07	8.0888e-07	4.4227e-05	TRUE
RPL35A_CCDS33930.1_ex2_3:197680922-197680945:+_5-5	RPL35A	252.35/163.71	285.65/434.11	203.26	352.14	3974.1	910.93	4.9331	1	4.0477e-07	8.0954e-07	4.4237e-05	TRUE
GALP_CCDS12940.1_ex0_19:56688557-56688580:-_5-1	GALP	234.14/210.75	336.33/424.34	222.14	377.78	273.64	995.56	4.9329	1	4.0514e-07	8.1028e-07	4.425e-05	TRUE
HDGFRP3_CCDS32314.1_ex2_15:83826291-83826314:-_5-1	HDGFRP3	181.24/151.48	330.57/272.4	165.69	300.08	443.78	742.59	4.9316	1	4.0775e-07	8.155e-07	4.4508e-05	TRUE
LSM1_CCDS6103.1_ex0_8:38021310-38021333:+_5-1	LSM1	246.28/205.11	372.04/390.7	224.75	381.25	849.32	1007.3	4.9311	1	4.0889e-07	8.1777e-07	4.4606e-05	TRUE
ZNF775_CCDS43678.1_ex1_7:150094243-150094266:+_5-5	ZNF775	444.86/588.04	585.13/955.03	511.47	747.54	10299	2292.2	4.9309	1	4.093e-07	8.1861e-07	4.4624e-05	TRUE
SLMO1_CCDS11860.1_ex3_18:12427052-12427075:+_5-5	SLMO1	54.632/32.93	86.387/141.08	42.418	110.4	239.21	190.11	4.9306	1	4.1023e-07	8.2046e-07	4.4699e-05	TRUE
TRDMT1_CCDS7114.1_ex5_10:17202289-17202312:+_5-2	TRDMT1	89.32/126.08	325.97/140	106.12	213.63	680.47	475.59	4.93	1	4.1121e-07	8.2242e-07	4.4778e-05	TRUE
TSPAN9_CCDS8520.1_ex1_12:3387696-3387719:+_5-2	TSPAN9	132.68/234.27	258.01/384.18	176.31	314.84	5263.6	790.16	4.9282	1	4.1488e-07	8.2976e-07	4.5151e-05	TRUE
ASCC1_CCDS31219.1_ex6_10:73963260-73963283:-_5-4	ASCC1	27.75/23.522	57.591/106.36	25.549	78.268	8.9542	114.5	4.9268	1	4.2146e-07	8.4293e-07	4.584e-05	TRUE
GPR139_CCDS32398.1_ex0_16:20043752-20043775:+_5-4	GPR139	26.015/16.935	71.413/66.201	20.992	68.758	41.689	94.081	4.9245	1	4.2941e-07	8.5883e-07	4.6565e-05	TRUE
NEUROG1_CCDS4187.1_ex0_5:134871191-134871214:-_5-3	NEUROG1	460.47/344.35	575.91/638.14	398.2	606.23	6777.1	1784.6	4.9242	1	4.2354e-07	8.4708e-07	4.6038e-05	TRUE
C12orf5_CCDS8525.1_ex4_12:4460419-4460442:+_5-2	C12orf5	128.34/207.93	162.41/541.55	163.36	296.58	3212.7	732.14	4.9236	1	4.2492e-07	8.4984e-07	4.616e-05	TRUE
AICDA_CCDS41747.1_ex2_12:8758065-8758088:-_5-4	AICDA	600.09/484.54	825.86/739.07	539.23	781.26	6694.4	2416.7	4.9233	1	4.2548e-07	8.5095e-07	4.6193e-05	TRUE
HSPB11_CCDS41341.1_ex2_1:54394054-54394077:-_5-2	HSPB11	294.84/285.08	368.58/592.55	289.92	467.34	47.637	1299.3	4.9221	1	4.2815e-07	8.563e-07	4.6456e-05	TRUE
DHTKD1_CCDS7087.1_ex4_10:12130984-12131007:+_5-3	DHTKD1	161.3/181.59	199.27/474.26	171.14	307.42	206.03	767	4.9209	1	4.3066e-07	8.6133e-07	4.6673e-05	TRUE
UGGT1_CCDS2154.1_ex18_2:128910458-128910481:-_5-5	UGGT1	122.27/116.67	294.87/184.49	119.44	233.24	15.714	535.28	4.919	1	4.3483e-07	8.6967e-07	4.7097e-05	TRUE
ELOVL5_CCDS4951.1_ex3_6:53139962-53139985:-_11-2	ELOVL5	169.97/185.35	349/286.51	177.49	316.22	118.36	795.46	4.9186	1	4.3575e-07	8.715e-07	4.7168e-05	TRUE
LZTS1_CCDS6015.1_ex1_8:20111082-20111105:-_5-4	LZTS1	163.03/164.65	223.45/395.04	163.84	297.11	1.3134	734.27	4.9183	1	4.3655e-07	8.731e-07	4.7226e-05	TRUE
ENO1_CCDS97.1_ex4_1:8925487-8925510:-_5-2	ENO1	205.52/238.04	605.86/233.33	221.18	376	529.36	991.28	4.9172	1	4.3895e-07	8.7789e-07	4.743e-05	TRUE
RAD23A_CCDS12289.1_ex3_19:13059354-13059377:-_5-4	RAD23A	184.71/203.23	380.1/301.7	193.75	338.64	171.53	868.31	4.9172	1	4.3895e-07	8.7791e-07	4.743e-05	TRUE
L3MBTL4_CCDS11839.2_ex13_18:6243292-6243315:-_5-3	L3MBTL4	97.991/98.79	124.4/326.66	98.39	201.6	0.31921	440.95	4.9148	1	4.443e-07	8.8861e-07	4.7979e-05	TRUE
CEP170B_CCDS45175.1_ex7_14:105350575-105350598:+_5-4	CEP170B	374.62/352.82	421.57/748.83	363.56	561.86	237.65	1629.4	4.9127	1	4.4914e-07	8.9828e-07	4.8473e-05	TRUE
FAM63A_CCDS30854.1_ex5_1:150972934-150972957:+_5-2	FAM63A	285.3/283.2	892.67/236.59	284.25	459.58	2.2118	1273.9	4.9124	1	4.499e-07	8.998e-07	4.8526e-05	TRUE
ZBTB7B_CCDS1081.1_ex0_1:154987261-154987284:+_5-1	ZBTB7B	372.02/296.37	489.53/555.66	332.05	521.54	2870.6	1488.1	4.9122	1	4.5031e-07	9.0062e-07	4.8533e-05	TRUE
CCDC13_CCDS2705.1_ex13_3:42798662-42798685:-_5-5	CCDC13	145.69/126.08	266.07/247.44	135.53	256.59	192.55	607.39	4.9121	1	4.5051e-07	9.0101e-07	4.8533e-05	TRUE
AKIP1_CCDS55743.1_ex0_11:8933113-8933136:+_5-1	AKIP1	187.31/254.97	352.46/392.87	218.54	372.11	2302.6	979.43	4.9072	1	4.6198e-07	9.2396e-07	4.974e-05	TRUE
CTDP1_CCDS12017.1_ex1_18:77455252-77455275:+_5-2	CTDP1	231.54/186.29	301.78/423.25	207.69	357.39	1026.6	930.78	4.907	1	4.6234e-07	9.2469e-07	4.9749e-05	TRUE
TMEM229B_CCDS9783.1_ex0_14:67940495-67940518:+_5-5	TMEM229B	589.68/519.36	907.64/701.08	553.4	797.7	2475.5	2480.2	4.9055	1	4.66e-07	9.3199e-07	5.0113e-05	TRUE
ADRB3_CCDS6099.1_ex1_8:37823440-37823463:+_5-1	ADRB3	625.24/463.84	891.51/681.55	538.53	779.49	13096	2413.5	4.9048	1	4.675e-07	9.3499e-07	5.023e-05	TRUE
LSS_CCDS13733.1_ex17_21:47641797-47641820:-_5-4	LSS	265.36/296.37	442.3/466.66	280.44	454.32	481.3	1256.8	4.9048	1	4.6764e-07	9.3528e-07	5.023e-05	TRUE
KIAA1522_CCDS41298.1_ex1_1:33233463-33233486:-_5-3	KIAA1522	6.9374/13.172	16.126/107.44	9.5644	41.672	19.916	42.865	4.9041	1	5.057e-07	1.0114e-06	5.3476e-05	TRUE
DTNBP1_CCDS4534.1_ex5_6:15627667-15627690:-_5-4	DTNBP1	397.17/342.47	544.81/592.55	368.81	568.18	1497.8	1652.9	4.904	1	4.6959e-07	9.3919e-07	5.041e-05	TRUE
WBSCR27_CCDS5561.1_ex2_7:73254732-73254755:+_5-4	WBSCR27	248.01/204.17	363.98/398.29	225.03	380.75	963.54	1008.5	4.9036	1	4.7044e-07	9.4088e-07	5.0451e-05	TRUE
ID1_CCDS13185.1_ex0_20:30193399-30193422:+_5-4	ID1	283.57/306.72	642.72/348.37	294.92	473.19	268.13	1321.7	4.9036	1	4.7053e-07	9.4106e-07	5.0451e-05	TRUE
SETD6_CCDS10798.1_ex4_16:58550557-58550580:-_5-5	SETD6	73.71/78.091	161.26/171.47	75.869	166.29	9.5991	340.02	4.9033	1	4.7113e-07	9.4226e-07	5.0485e-05	TRUE
LASP1_CCDS11331.1_ex4_17:37070592-37070615:+_5-2	LASP1	195.98/167.47	329.42/312.56	181.17	320.88	407.02	811.94	4.903	1	4.7181e-07	9.4363e-07	5.0529e-05	TRUE
RGS5_CCDS1244.1_ex2_1:163131749-163131772:-_9-7	RGS5	283.57/239.92	423.87/433.02	260.83	428.42	954.25	1169	4.9017	1	4.7512e-07	9.5024e-07	5.0853e-05	TRUE
PELI2_CCDS9726.1_ex3_14:56755263-56755286:+_5-3	PELI2	278.36/190.99	366.28/411.32	230.58	388.15	3850.4	1033.4	4.9015	1	4.755e-07	9.51e-07	5.0864e-05	TRUE
RPL35_CCDS6858.1_ex1_9:127622530-127622553:-_5-3	RPL35	527.25/541.94	772.88/775.96	534.54	774.42	107.91	2395.6	4.9009	1	4.769e-07	9.5379e-07	5.0983e-05	TRUE
OXTR_CCDS2570.1_ex1_3:8809390-8809413:-_5-3	OXTR	574.07/490.19	907.64/652.24	530.48	769.42	3523.8	2377.4	4.9005	1	4.7798e-07	9.5597e-07	5.1069e-05	TRUE
EXPH5_CCDS8341.1_ex0_11:108385523-108385546:-_5-4	EXPH5	156.96/181.59	314.45/293.02	168.82	303.55	303.63	756.62	4.8978	1	4.8468e-07	9.6935e-07	5.1754e-05	TRUE
SRSF1_CCDS11600.1_ex3_17:56084342-56084365:-_5-5	SRSF1	835.96/843.95	992.87/1309.9	839.95	1140.4	31.923	3764.4	4.8975	1	4.8534e-07	9.7069e-07	5.1794e-05	TRUE
SDPR_CCDS2313.1_ex1_2:192711494-192711517:-_5-4	SDPR	311.32/332.12	772.88/333.18	321.55	507.46	216.5	1441.1	4.8971	1	4.8619e-07	9.7237e-07	5.1854e-05	TRUE
NTM_CCDS41733.1_ex2_11:132016391-132016414:-_5-4	NTM	195.98/143.95	190.05/480.77	167.97	302.29	1361.6	752.77	4.8957	1	4.8972e-07	9.7943e-07	5.2199e-05	TRUE
DEK_CCDS34344.1_ex5_6:18256025-18256048:-_5-2	DEK	113.6/73.387	238.43/151.94	91.309	190.33	818.11	409.22	4.8952	1	4.9105e-07	9.8211e-07	5.2311e-05	TRUE
MRPL1_CCDS3583.2_ex3_4:78806471-78806494:+_5-5	MRPL1	103.19/74.328	320.21/106.36	87.581	184.56	419.42	392.51	4.8949	1	4.9183e-07	9.8366e-07	5.2363e-05	TRUE
APOA4_CCDS31681.1_ex0_11:116692278-116692301:+_5-3	APOA4	267.09/301.08	339.79/617.52	283.57	458.07	577.97	1270.9	4.8947	1	4.9216e-07	9.8433e-07	5.2368e-05	TRUE
KRT9_CCDS32654.1_ex4_17:39726237-39726260:-_5-1	KRT9	353.81/361.29	565.55/541.55	357.53	553.42	27.983	1602.3	4.8936	1	4.9509e-07	9.9018e-07	5.2649e-05	TRUE
PTGR1_CCDS55331.1_ex7_9:114356500-114356523:-_5-3	PTGR1	149.15/190.05	222.3/412.4	168.37	302.79	839.42	754.57	4.8934	1	4.9546e-07	9.9091e-07	5.2656e-05	TRUE
STON1-GTF2A1L_CCDS1840.1_ex0_2:48809414-48809437:+_4-4	STON1-GTF2A1L	561.93/582.39	866.17/775.96	572.07	819.83	209.32	2563.8	4.8931	1	4.9638e-07	9.9276e-07	5.2724e-05	TRUE
KERA_CCDS9037.1_ex1_12:91449837-91449860:+_5-5	KERA	61.57/42.339	105.97/147.6	51.058	125.06	186.52	228.83	4.8922	1	4.9875e-07	9.975e-07	5.2914e-05	TRUE
NMI_CCDS2192.1_ex2_2:152132165-152132188:+_5-1	NMI	134.41/69.624	225.76/174.73	96.744	198.61	2154.5	433.58	4.8922	1	4.9862e-07	9.9724e-07	5.2914e-05	TRUE
MAPKAPK2_CCDS1466.1_ex1_1:206902145-206902168:+_5-3	MAPKAPK2	310.45/316.13	437.69/563.25	313.28	496.52	16.124	1404	4.8904	1	5.0316e-07	1.0063e-06	5.3338e-05	TRUE
BACE1_CCDS44739.1_ex4_11:117163792-117163815:-_5-4	BACE1	178.64/113.84	466.49/151.94	142.61	266.24	2125.6	639.14	4.8903	1	5.0334e-07	1.0067e-06	5.3338e-05	TRUE
CCNE1_CCDS12419.1_ex3_19:30308145-30308168:+_5-4	CCNE1	217.66/268.15	416.96/388.52	241.59	402.49	1277.7	1082.7	4.8899	1	5.0434e-07	1.0087e-06	5.3413e-05	TRUE
CELF6_CCDS10242.1_ex7_15:72582330-72582353:+_5-5	CELF6	165.63/176.88	406.59/231.16	171.16	306.58	63.303	767.11	4.8893	1	5.061e-07	1.0122e-06	5.3476e-05	TRUE
PPP1R12A_CCDS44947.1_ex21_12:80226195-80226218:-_5-3	PPP1R12A	95.39/91.263	277.59/134.57	93.304	193.28	8.5144	418.16	4.8892	1	5.0611e-07	1.0122e-06	5.3476e-05	TRUE
CTRC_CCDS156.1_ex2_1:15767073-15767096:-_5-2	CTRC	475.21/381.05	621.99/656.58	425.54	639.05	4447.1	1907.1	4.8892	1	5.0612e-07	1.0122e-06	5.3476e-05	TRUE
PES1_CCDS13880.1_ex10_22:30980608-30980631:+_5-3	PES1	651.25/561.69	1391.4/530.69	604.82	859.32	4015.8	2710.6	4.8883	1	5.0852e-07	1.017e-06	5.3699e-05	TRUE
IL17B_CCDS4297.1_ex0_5:148754122-148754145:-_5-1	IL17B	693.74/801.61	856.96/1233.9	745.73	1028.3	5825.5	3342.1	4.8881	1	5.0894e-07	1.0179e-06	5.3712e-05	TRUE
SERPINB6_CCDS4479.1_ex4_6:2955798-2955821:-_5-4	SERPINB6	213.33/215.46	276.44/484.03	214.39	365.8	2.2701	960.83	4.8845	1	5.1835e-07	1.0367e-06	5.4674e-05	TRUE
CLIP3_CCDS12486.1_ex11_19:36518032-36518055:-_5-5	CLIP3	111.87/164.65	201.57/325.58	135.72	256.18	1406	608.25	4.8844	1	5.187e-07	1.0374e-06	5.4678e-05	TRUE
CALHM3_CCDS44476.1_ex0_10:105233356-105233379:-_5-2	CALHM3	176.04/190.99	467.64/223.56	183.36	323.35	111.9	821.78	4.8831	1	5.2219e-07	1.0444e-06	5.4983e-05	TRUE
HELLS_CCDS7434.1_ex10_10:96341261-96341284:+_5-5	HELLS	28.617/61.156	79.476/148.68	41.841	108.71	547.94	187.52	4.8831	1	5.2286e-07	1.0457e-06	5.5021e-05	TRUE
AGK_CCDS5865.1_ex5_7:141313956-141313979:+_5-2	AGK	98.859/114.78	112.88/402.63	106.52	213.21	127	477.41	4.8826	1	5.2351e-07	1.047e-06	5.5057e-05	TRUE
GREM1_CCDS10029.1_ex0_15:33023178-33023201:-_6-5	GREM1	429.25/400.81	520.63/751	414.79	625.29	404.75	1858.9	4.8824	1	5.2396e-07	1.0479e-06	5.5072e-05	TRUE
RHBDF2_CCDS32743.1_ex11_17:74473263-74473286:+_5-3	RHBDF2	215.93/221.1	316.75/435.19	218.5	371.28	13.388	979.25	4.8823	1	5.2441e-07	1.0488e-06	5.5088e-05	TRUE
FER1L6_CCDS43767.1_ex14_8:125029930-125029953:+_5-3	FER1L6	764.85/699.06	992.87/1028.8	731.22	1010.7	2165.5	3277.1	4.882	1	5.25e-07	1.05e-06	5.5118e-05	TRUE
FAM214B_CCDS6578.1_ex6_9:35107678-35107701:-_5-2	FAM214B	213.33/106.32	525.23/146.51	150.61	277.42	5895.3	674.97	4.8813	1	5.2685e-07	1.0537e-06	5.528e-05	TRUE
LRCH1_CCDS31972.1_ex2_13:47243222-47243245:+_5-3	LRCH1	56.367/37.634	203.87/66.201	46.06	116.19	177.22	206.43	4.8812	1	5.2748e-07	1.055e-06	5.5315e-05	TRUE
DNAJC11_CCDS87.1_ex12_1:6727767-6727790:-_5-4	DNAJC11	192.51/212.63	230.37/529.61	202.32	349.3	202.54	906.76	4.8809	1	5.2812e-07	1.0562e-06	5.5349e-05	TRUE
C1orf127_CCDS53267.1_ex7_1:11024222-11024245:-_5-4	C1orf127	252.35/195.7	287.96/491.62	222.23	376.26	1611.1	995.95	4.8807	1	5.2845e-07	1.0569e-06	5.5353e-05	TRUE
LGALS7B_CCDS42565.1_ex2_19:39281461-39281484:+_5-5	LGALS7B	1027.6/982.26	1535.4/1155.8	1004.7	1332.1	1028.4	4502.7	4.8802	1	5.3001e-07	1.06e-06	5.5484e-05	TRUE
NIN_CCDS32078.2_ex24_14:51259540-51259563:-_5-5	NIN	76.312/100.67	141.67/239.84	87.651	184.34	298.13	392.82	4.8784	1	5.3476e-07	1.0695e-06	5.5949e-05	TRUE
PIGN_CCDS45879.1_ex26_18:59824954-59824977:+_5-3	PIGN	208.12/237.1	302.93/466.66	222.14	375.99	420.18	995.56	4.8761	1	5.4114e-07	1.0823e-06	5.6583e-05	TRUE
CCDC37_CCDS3037.1_ex5_3:126137556-126137579:-_5-4	CCDC37	66.773/99.731	86.387/353.8	81.607	174.85	548.54	365.74	4.8756	1	5.4228e-07	1.0846e-06	5.667e-05	TRUE
PCGF1_CCDS1946.2_ex6_2:74733941-74733964:+_5-3	PCGF1	182.98/163.71	272.98/349.46	173.07	308.86	185.72	775.67	4.8755	1	5.426e-07	1.0852e-06	5.6671e-05	TRUE
XRCC4_CCDS4058.1_ex3_5:82499402-82499425:+_5-4	XRCC4	3.4687/19.758	33.403/43.411	8.3183	38.08	154.39	37.28	4.8744	1	5.9733e-07	1.1947e-06	6.1537e-05	TRUE
TNN_CCDS30943.1_ex5_1:175063314-175063337:+_5-4	TNN	233.27/270.97	327.12/526.35	251.41	414.95	711.5	1126.8	4.8718	1	5.5284e-07	1.1057e-06	5.7707e-05	TRUE
TIFA_CCDS34051.1_ex0_4:113199427-113199450:+_5-5	TIFA	145.69/168.41	292.56/278.91	156.64	285.66	258.61	702.01	4.8695	1	5.5954e-07	1.1191e-06	5.8368e-05	TRUE
COX15_CCDS7481.1_ex6_10:101487294-101487317:-_5-4	COX15	233.27/245.56	544.81/291.94	239.34	398.82	75.573	1072.6	4.8694	1	5.5981e-07	1.1196e-06	5.8368e-05	TRUE
LIMS3L_CCDS54387.1_ex2_2:111230247-111230270:-_5-5	LIMS3L	179.51/195.7	296.02/364.65	187.43	328.55	131.16	839.99	4.8691	1	5.6053e-07	1.1211e-06	5.8409e-05	TRUE
GPX6_CCDS43432.1_ex3_6:28478614-28478637:-_5-4	GPX6	552.39/496.77	598.95/963.71	523.85	759.75	1547.8	2347.7	4.8687	1	5.617e-07	1.1234e-06	5.8497e-05	TRUE
APOBEC3H_CCDS13985.1_ex0_22:39496366-39496389:-_5-1	APOBEC3H	95.39/98.79	261.46/150.85	97.075	198.6	5.7823	435.06	4.8676	1	5.6472e-07	1.1294e-06	5.8778e-05	TRUE
GGTLC2_CCDS13802.2_ex1_22:22989238-22989261:-_5-3	GGTLC2	349.47/226.75	443.45/465.58	281.5	454.38	7618.2	1261.6	4.8672	1	5.6593e-07	1.1319e-06	5.8854e-05	TRUE
PLXNC1_CCDS9049.1_ex0_12:94543183-94543206:-_5-2	PLXNC1	277.5/227.69	435.39/395.04	251.36	414.72	1243.5	1126.5	4.8672	1	5.6609e-07	1.1322e-06	5.8854e-05	TRUE
RPS6KA3_CCDS14197.1_ex9_X:20194424-20194447:-_5-2	RPS6KA3	221.13/276.61	323.66/517.67	247.32	409.33	1543.9	1108.4	4.8662	1	5.6873e-07	1.1375e-06	5.9094e-05	TRUE
IFNGR2_CCDS33544.1_ex2_21:34793807-34793830:+_5-2	IFNGR2	146.55/92.204	191.2/270.23	116.25	227.31	1496.5	520.99	4.8658	1	5.7001e-07	1.14e-06	5.9193e-05	TRUE
FAP_CCDS33311.1_ex15_2:163070525-163070548:-_5-1	FAP	175.17/171.24	287.96/331.01	173.19	308.73	7.7375	776.2	4.865	1	5.7235e-07	1.1447e-06	5.9402e-05	TRUE
C22orf31_CCDS13848.1_ex1_22:29456541-29456564:+_5-3	C22orf31	346.87/391.4	569/563.25	368.46	566.12	992.18	1651.3	4.864	1	5.7519e-07	1.1504e-06	5.9663e-05	TRUE
ACSM4_CCDS44825.1_ex2_12:7463270-7463293:+_5-4	ACSM4	45.093/25.403	299.47/29.302	33.85	93.752	197.76	151.7	4.8634	1	5.7854e-07	1.1571e-06	5.9941e-05	TRUE
UNC119_CCDS11233.1_ex4_17:26879459-26879482:+_5-5	UNC119	668.6/730.11	1132.2/832.4	698.68	970.81	1892.8	3131.2	4.8633	1	5.7718e-07	1.1544e-06	5.9835e-05	TRUE
PCK2_CCDS41928.1_ex3_14:24567843-24567866:+_5-5	PCK2	455.27/484.54	642.72/746.66	469.68	692.74	428.58	2105	4.862	1	5.8115e-07	1.1623e-06	6.0178e-05	TRUE
ZNF792_CCDS12440.2_ex0_19:35450054-35450077:-_5-2	ZNF792	234.14/270.03	516.02/333.18	251.44	414.64	644.8	1126.9	4.8615	1	5.8246e-07	1.1649e-06	6.0279e-05	TRUE
PARPBP_CCDS9090.2_ex3_12:102558302-102558325:+_5-5	PARPBP	58.968/75.269	243.04/93.333	66.623	150.62	133.35	298.58	4.8611	1	5.8357e-07	1.1671e-06	6.0359e-05	TRUE
MAOB_CCDS14261.1_ex10_X:43661485-43661508:-_5-2	MAOB	328.66/432.8	467.64/711.93	377.15	577	5447.6	1690.3	4.861	1	5.8398e-07	1.168e-06	6.0367e-05	TRUE
FAM50A_CCDS14751.1_ex3_X:153674803-153674826:-_5-2	FAM50A	439.66/525.94	742.93/671.78	480.87	706.46	3729.6	2155.1	4.8594	1	5.8873e-07	1.1775e-06	6.0823e-05	TRUE
MATN4_CCDS13348.1_ex7_20:43932929-43932952:+_5-1	MATN4	223.73/249.33	443.45/350.54	236.18	394.27	327.81	1058.5	4.859	1	5.8989e-07	1.1798e-06	6.0909e-05	TRUE
C7orf49_CCDS5838.2_ex0_7:134851546-134851569:+_7-3	C7orf49	215.06/205.11	282.2/456.9	210.03	359.08	49.539	941.27	4.8583	1	5.9202e-07	1.184e-06	6.1093e-05	TRUE
ATP2C1_CCDS33856.1_ex7_3:130672782-130672805:-_5-4	ATP2C1	119.67/144.89	328.27/189.92	131.68	249.69	318.79	590.15	4.858	1	5.9291e-07	1.1858e-06	6.1151e-05	TRUE
ZBTB7A_CCDS12119.1_ex1_19:4054411-4054434:+_5-1	ZBTB7A	657.32/682.12	787.85/1111.3	669.61	935.71	307.58	3001	4.8575	1	5.9443e-07	1.1889e-06	6.1273e-05	TRUE
SLC10A1_CCDS9797.1_ex4_14:70263693-70263716:-_5-5	SLC10A1	68.507/62.097	135.92/161.7	65.223	148.25	20.559	292.31	4.8562	1	5.9831e-07	1.1966e-06	6.159e-05	TRUE
GPR20_CCDS34949.1_ex0_8:142367896-142367919:+_5-5	GPR20	224.6/246.51	406.59/379.84	235.3	392.99	240.06	1054.5	4.856	1	5.9876e-07	1.1975e-06	6.159e-05	TRUE
SH3GLB2_CCDS6916.1_ex2_9:131772110-131772133:+_5-1	SH3GLB2	186.44/128.9	191.2/418.91	155.02	283.02	1669.8	694.77	4.856	1	5.9887e-07	1.1977e-06	6.159e-05	TRUE
RSC1A1_CCDS161.1_ex0_1:15987141-15987164:+_5-4	RSC1A1	123.14/95.027	165.86/278.91	108.17	215.09	396.81	484.81	4.8557	1	5.9995e-07	1.1999e-06	6.1667e-05	TRUE
C7_CCDS47201.1_ex9_5:40955511-40955534:+_5-4	C7	163.03/197.58	501.04/200.77	179.48	317.18	598.26	804.36	4.8554	1	6.0081e-07	1.2016e-06	6.172e-05	TRUE
LRRC66_CCDS43229.1_ex1_4:52864014-52864037:+_5-3	LRRC66	293.11/219.22	410.05/424.34	253.49	417.13	2743.9	1136.1	4.8552	1	6.0132e-07	1.2026e-06	6.1737e-05	TRUE
JDP2_CCDS45139.1_ex1_14:75904805-75904828:-_5-2	JDP2	385.03/433.74	754.45/503.56	408.66	616.37	1187.3	1831.5	4.8536	1	6.0618e-07	1.2124e-06	6.2201e-05	TRUE
RECQL5_CCDS32735.1_ex5_17:73658800-73658823:-_5-1	RECQL5	328.66/282.26	423.87/552.4	304.58	483.89	1078.2	1365	4.8533	1	6.0717e-07	1.2143e-06	6.2268e-05	TRUE
SORCS1_CCDS31283.1_ex26_10:108924020-108924043:+_5-4	SORCS1	506.43/423.39	663.45/705.42	463.05	684.12	3455.2	2075.3	4.8527	1	6.0911e-07	1.2182e-06	6.2418e-05	TRUE
NUDT13_CCDS31220.1_ex6_10:74886570-74886593:-_11-11	NUDT13	831.63/668.95	1166.8/902.94	745.87	1026.4	13270	3342.8	4.8526	1	6.0933e-07	1.2187e-06	6.2418e-05	TRUE
UBE2T_CCDS1425.1_ex2_1:202302454-202302477:-_5-2	UBE2T	141.35/104.44	247.64/222.48	121.5	234.72	685.23	544.53	4.8521	1	6.1083e-07	1.2217e-06	6.2537e-05	TRUE
TIMM50_CCDS33023.1_ex0_19:39971511-39971534:+_5-2	TIMM50	124.01/83.737	241.88/174.73	101.9	205.58	818.59	456.7	4.8515	1	6.1262e-07	1.2252e-06	6.2621e-05	TRUE
NREP_CCDS47255.1_ex2_5:111310998-111311021:+_6-6	NREP	136.15/118.55	229.21/257.21	127.04	242.81	155.04	569.37	4.8515	1	6.1268e-07	1.2254e-06	6.2621e-05	TRUE
MXRA8_CCDS24.1_ex5_1:1290280-1290303:+_5-1	MXRA8	108.4/103.49	130.16/344.03	105.92	211.62	12.021	474.69	4.8515	1	6.1269e-07	1.2254e-06	6.2621e-05	TRUE
CEBPD_CCDS6142.1_ex0_8:48650401-48650424:-_5-3	CEBPD	194.25/165.59	306.39/327.75	179.35	316.89	411.26	803.79	4.8513	1	6.1335e-07	1.2267e-06	6.2652e-05	TRUE
ZBTB48_CCDS84.1_ex1_1:6642294-6642317:-_5-3	ZBTB48	159.56/197.58	244.19/404.8	177.56	314.4	724.8	795.76	4.8512	1	6.1368e-07	1.2274e-06	6.2652e-05	TRUE
RAB18_CCDS58073.1_ex3_10:27822905-27822928:+_7-6	RAB18	45.093/10.349	276.44/17.364	21.631	69.395	677.75	96.945	4.851	1	6.228e-07	1.2456e-06	6.3357e-05	TRUE
C11orf53_CCDS31674.1_ex1_11:111154982-111155005:-_5-3	C11orf53	186.44/124.19	230.37/337.52	152.17	278.84	1957.4	681.98	4.8506	1	6.1539e-07	1.2308e-06	6.2791e-05	TRUE
ELMOD1_CCDS44723.1_ex4_11:107506424-107506447:+_5-4	ELMOD1	65.039/20.699	87.539/111.78	36.708	98.921	1058.9	164.51	4.8505	1	6.171e-07	1.2342e-06	6.2906e-05	TRUE
CPNE6_CCDS61413.1_ex3_14:24542796-24542819:-_5-1	CPNE6	267.96/265.32	362.83/519.84	266.64	434.3	3.4742	1195	4.85	1	6.1721e-07	1.2344e-06	6.2906e-05	TRUE
MEF2D_CCDS1143.1_ex8_1:156450626-156450649:-_5-4	MEF2D	756.18/699.06	416.96/486.2	727.06	450.25	1632.1	3258.5	4.8492	6.197e-07	1	1.2394e-06	6.3124e-05	FALSE
IFT88_CCDS31944.1_ex3_13:21163976-21163999:+_5-1	IFT88	66.773/92.204	259.16/110.7	78.466	169.39	325.47	351.66	4.8483	1	6.225e-07	1.245e-06	6.3357e-05	TRUE
LITAF_CCDS32386.1_ex2_16:11650364-11650387:+_5-3	LITAF	318.26/357.53	663.45/416.74	337.32	525.82	771.79	1511.8	4.8482	1	6.2303e-07	1.2461e-06	6.3357e-05	TRUE
STARD6_CCDS11955.1_ex1_18:51855798-51855821:-_5-1	STARD6	92.788/187.23	278.74/223.56	131.81	249.63	4594.1	590.74	4.8476	1	6.2486e-07	1.2497e-06	6.3508e-05	TRUE
ZNF772_CCDS33133.1_ex0_19:57985435-57985458:-_5-2	ZNF772	176.04/171.24	539.05/176.9	173.62	308.82	11.525	778.11	4.8467	1	6.2781e-07	1.2556e-06	6.3771e-05	TRUE
GRM6_CCDS4442.1_ex9_5:178421630-178421653:+_5-4	GRM6	494.29/458.2	504.5/970.23	475.9	699.63	651.61	2132.9	4.8444	1	6.3489e-07	1.2698e-06	6.4455e-05	TRUE
WDR91_CCDS34758.1_ex8_7:134882816-134882839:+_5-1	WDR91	346.87/289.79	598.95/416.74	317.05	499.61	1632.7	1420.9	4.8431	1	6.3899e-07	1.278e-06	6.4822e-05	TRUE
NUP88_CCDS11070.1_ex16_17:5322849-5322872:+_5-5	NUP88	466.54/538.17	762.51/700	501.08	730.58	2568.6	2245.7	4.843	1	6.3938e-07	1.2788e-06	6.4822e-05	TRUE
NAALAD2_CCDS8288.1_ex5_11:89885633-89885656:-_5-4	NAALAD2	352.94/297.31	765.96/337.52	323.94	508.46	1550.2	1451.8	4.843	1	6.3958e-07	1.2792e-06	6.4822e-05	TRUE
YARS2_CCDS31770.1_ex4_12:32908519-32908542:-_5-5	YARS2	408.44/447.85	695.7/588.21	427.69	639.7	776.9	1916.8	4.8426	1	6.4088e-07	1.2818e-06	6.4918e-05	TRUE
ABCC5_CCDS33898.1_ex2_3:183706425-183706448:-_5-1	ABCC5	190.78/178.76	196.96/532.86	184.67	323.98	72.213	827.65	4.8422	1	6.4202e-07	1.284e-06	6.4997e-05	TRUE
PSMC3IP_CCDS11431.1_ex3_17:40725586-40725609:+_5-2	PSMC3IP	569.74/484.54	719.89/803.1	525.42	760.36	3635	2354.8	4.8415	1	6.4418e-07	1.2884e-06	6.5179e-05	TRUE
ZSCAN25_CCDS5671.2_ex3_7:99221771-99221794:+_5-5	ZSCAN25	388.5/271.91	532.14/488.37	325.02	509.79	6850.1	1456.6	4.8412	1	6.4525e-07	1.2905e-06	6.5251e-05	TRUE
USF1_CCDS1214.1_ex6_1:161011920-161011943:+_5-4	USF1	95.39/123.25	194.66/237.67	108.43	215.09	389.76	485.95	4.8386	1	6.5392e-07	1.3078e-06	6.609e-05	TRUE
HIST3H3_CCDS1572.1_ex0_1:228612805-228612828:+_4-3	HIST3H3	537.65/534.41	755.6/791.16	536.03	773.17	5.2581	2402.3	4.8384	1	6.5448e-07	1.309e-06	6.6111e-05	TRUE
A1CF_CCDS7241.1_ex6_10:52588014-52588037:-_5-1	A1CF	167.37/205.11	292.56/360.31	185.28	324.67	714.06	830.36	4.8374	1	6.5762e-07	1.3152e-06	6.639e-05	TRUE
NR1D2_CCDS33718.1_ex4_3:24003485-24003508:+_5-4	NR1D2	16.476/63.038	49.529/164.96	32.251	90.408	1196.7	144.54	4.8373	1	6.6033e-07	1.3207e-06	6.6554e-05	TRUE
HEATR2_CCDS34580.1_ex2_7:780441-780464:+_5-4	HEATR2	571.47/543.82	739.47/863.87	557.47	799.26	382.44	2498.4	4.8372	1	6.5851e-07	1.317e-06	6.6417e-05	TRUE
STK35_CCDS13024.2_ex0_20:2082675-2082698:+_5-1	STK35	346.87/363.17	133.61/196.43	354.93	162.01	132.86	1590.7	4.8371	6.5861e-07	1	1.3172e-06	6.6417e-05	FALSE
KRT16_CCDS11401.1_ex5_17:39767583-39767606:+_5-1	KRT16	561.93/578.63	640.42/1036.4	570.22	814.71	139.39	2555.6	4.8363	1	6.6131e-07	1.3226e-06	6.6615e-05	TRUE
CNKSR3_CCDS5246.1_ex10_6:154763258-154763281:+_5-4	CNKSR3	376.36/393.28	466.49/734.72	384.72	585.44	143.22	1724.2	4.8338	1	6.6965e-07	1.3393e-06	6.7418e-05	TRUE
GATAD1_CCDS5625.1_ex2_7:92080052-92080075:+_5-2	GATAD1	74.577/58.333	240.73/92.247	65.958	149.03	132.43	295.6	4.8318	1	6.7661e-07	1.3532e-06	6.8045e-05	TRUE
KLHL8_CCDS3617.1_ex6_4:88104364-88104387:+_5-1	KLHL8	68.507/135.48	95.602/404.8	96.347	196.75	2306.8	431.8	4.8318	1	6.7663e-07	1.3533e-06	6.8045e-05	TRUE
ZNF518B_CCDS33960.1_ex0_4:10447428-10447451:-_5-3	ZNF518B	30.351/63.979	206.18/60.775	44.073	111.96	584.51	197.52	4.8302	1	6.8254e-07	1.3651e-06	6.8563e-05	TRUE
TMEM40_CCDS2613.1_ex5_3:12779621-12779644:+_5-2	TMEM40	163.9/122.31	380.1/182.32	141.59	263.26	869.27	634.55	4.8301	1	6.8217e-07	1.3643e-06	6.8563e-05	TRUE
ICAM4_CCDS12232.1_ex0_19:10397788-10397811:-_5-1	ICAM4	212.46/262.5	282.2/548.06	236.16	393.27	1255.5	1058.4	4.8295	1	6.8451e-07	1.369e-06	6.8723e-05	TRUE
ZZZ3_CCDS677.1_ex10_1:78098133-78098156:-_5-4	ZZZ3	130.94/102.55	188.9/270.23	115.88	225.94	404.51	519.35	4.8291	1	6.8566e-07	1.3713e-06	6.88e-05	TRUE
EFCAB11_CCDS61522.1_ex2_14:90398909-90398932:-_10-4	EFCAB11	37.289/100.67	139.37/143.25	61.282	141.3	2127.3	274.65	4.8283	1	6.8842e-07	1.3768e-06	6.904e-05	TRUE
FZD3_CCDS6069.1_ex2_8:28384915-28384938:-_5-4	FZD3	267.96/263.44	306.39/609.92	265.69	432.29	10.205	1190.7	4.828	1	6.8951e-07	1.379e-06	6.911e-05	TRUE
TLL2_CCDS7449.1_ex10_10:98157040-98157063:+_5-1	TLL2	267.96/279.44	464.19/422.17	273.64	442.68	65.867	1226.4	4.8271	1	6.927e-07	1.3854e-06	6.9374e-05	TRUE
ARID3B_CCDS10264.1_ex0_15:74836789-74836812:+_5-4	ARID3B	194.25/169.35	233.82/435.19	181.38	319	310.21	812.87	4.827	1	6.9291e-07	1.3858e-06	6.9374e-05	TRUE
DEPDC1_CCDS44159.1_ex8_1:68954638-68954661:-_5-3	DEPDC1	45.093/30.108	132.46/73.798	36.848	98.874	113.42	165.14	4.8266	1	6.9577e-07	1.3915e-06	6.9622e-05	TRUE
KIAA1731_CCDS44708.1_ex11_11:93428782-93428805:+_5-3	KIAA1731	359.88/327.42	473.4/599.07	343.27	532.54	527.13	1538.4	4.8256	1	6.9781e-07	1.3956e-06	6.9788e-05	TRUE
RELN_CCDS34722.1_ex31_7:103206731-103206754:+_5-1	RELN	169.97/232.39	315.6/372.25	198.75	342.76	1960.3	890.72	4.8253	1	6.9899e-07	1.398e-06	6.9868e-05	TRUE
RLN1_CCDS6462.1_ex0_9:5335467-5335490:+_4-2	RLN1	314.79/247.45	722.2/280	279.09	449.69	2275.5	1250.8	4.8237	1	7.0454e-07	1.4091e-06	7.0384e-05	TRUE
SHH_CCDS5942.1_ex1_7:155599058-155599081:-_5-3	SHH	804.74/731.05	1020.5/1079.8	767.01	1049.8	2717	3437.5	4.8226	1	7.0865e-07	1.4173e-06	7.0755e-05	TRUE
PAN2_CCDS44922.1_ex21_12:56721837-56721860:+_5-4	PAN2	177.77/210.75	373.19/301.7	193.56	335.55	544.85	867.48	4.8208	1	7.1481e-07	1.4296e-06	7.1314e-05	TRUE
LCN8_CCDS35183.1_ex5_9:139651493-139651516:+_5-4	LCN8	192.51/174.06	384.71/268.06	183.05	321.13	170.4	820.39	4.8208	1	7.1503e-07	1.4301e-06	7.1314e-05	TRUE
NACC1_CCDS12294.1_ex0_19:13246308-13246331:-_5-2	NACC1	130.08/175.94	328.27/233.33	151.28	276.76	1057.7	678	4.819	1	7.2137e-07	1.4427e-06	7.1907e-05	TRUE
SAP30L_CCDS4326.1_ex2_5:153832956-153832979:-_7-5	SAP30L	166.5/179.7	450.36/209.46	172.98	307.14	87.228	775.22	4.8187	1	7.225e-07	1.445e-06	7.1979e-05	TRUE
SLC13A3_CCDS13400.1_ex8_20:45224784-45224807:+_5-1	SLC13A3	395.43/315.19	263.77/98.759	353.04	161.41	3230	1582.2	4.8176	7.2663e-07	1	1.4533e-06	7.2311e-05	FALSE
MAGEB16_CCDS43927.1_ex0_X:35820493-35820516:-_5-2	MAGEB16	106.66/88.441	123.25/316.9	97.126	197.64	166.39	435.29	4.8176	1	7.2663e-07	1.4533e-06	7.2311e-05	TRUE
MPPED1_CCDS46723.1_ex1_22:43831039-43831062:-_5-4	MPPED1	155.23/161.83	251.1/327.75	158.49	286.88	21.801	710.31	4.8171	1	7.2832e-07	1.4566e-06	7.244e-05	TRUE
NLRP2_CCDS12913.1_ex2_19:55489144-55489167:+_5-2	NLRP2	166.5/132.66	232.67/320.15	148.62	272.93	574.32	666.07	4.8166	1	7.3015e-07	1.4603e-06	7.2582e-05	TRUE
MBOAT2_CCDS1660.1_ex6_2:9017284-9017307:-_5-3	MBOAT2	221.13/195.7	550.57/228.99	208.03	355.08	323.69	932.31	4.8161	1	7.3182e-07	1.4636e-06	7.2708e-05	TRUE
TSHR_CCDS32131.1_ex0_14:81422105-81422128:-_5-1	TSHR	437.06/505.24	510.26/935.5	469.92	690.91	2327.5	2106	4.8155	1	7.3403e-07	1.4681e-06	7.2888e-05	TRUE
YY1AP1_CCDS1115.1_ex6_1:155646391-155646414:+_5-4	YY1AP1	93.655/103.49	108.27/367.9	98.452	199.6	48.435	441.23	4.8154	1	7.3444e-07	1.4689e-06	7.2889e-05	TRUE
GFRA1_CCDS44481.1_ex7_10:118029004-118029027:+_5-3	GFRA1	114.47/58.333	299.47/100.93	81.72	173.87	1619.3	366.25	4.8152	1	7.3537e-07	1.4707e-06	7.2941e-05	TRUE
RPRD1B_CCDS13301.1_ex0_20:36662473-36662496:-_5-1	RPRD1B	65.039/56.452	100.21/195.35	60.593	139.92	36.913	271.56	4.8137	1	7.4102e-07	1.482e-06	7.3462e-05	TRUE
TAS1R1_CCDS81.1_ex1_1:6631004-6631027:-_5-2	TAS1R1	581.01/381.05	710.68/672.86	470.53	691.51	20213	2108.8	4.8123	1	7.4612e-07	1.4922e-06	7.3926e-05	TRUE
MGEA5_CCDS44471.1_ex8_10:103563728-103563751:-_5-3	MGEA5	160.43/131.72	339.79/211.63	145.37	268.16	413.07	651.49	4.8108	1	7.5172e-07	1.5034e-06	7.4441e-05	TRUE
AHNAK_CCDS31584.1_ex2_11:62303425-62303448:+_5-4	AHNAK	297.44/318.95	547.12/433.02	308.01	486.74	231.39	1380.4	4.8105	1	7.5277e-07	1.5055e-06	7.4505e-05	TRUE
ING3_CCDS35497.1_ex2_7:120593409-120593432:+_7-4	ING3	91.921/80.914	99.057/329.92	86.242	180.8	60.639	386.51	4.8095	1	7.564e-07	1.5128e-06	7.4823e-05	TRUE
AIFM1_CCDS14618.1_ex4_X:129270143-129270166:+_5-4	AIFM1	274.9/397.04	150.89/140	330.37	145.34	7522.6	1480.6	4.8086	7.5984e-07	1	1.5197e-06	7.5122e-05	FALSE
MAP3K6_CCDS299.1_ex16_1:27687725-27687748:+_5-1	MAP3K6	293.97/274.73	381.25/544.8	284.19	455.75	185.2	1273.7	4.8072	1	7.6513e-07	1.5303e-06	7.5603e-05	TRUE
PRKAR1A_CCDS11678.1_ex1_17:66518934-66518957:+_5-1	PRKAR1A	159.56/218.28	384.71/275.66	186.63	325.65	1734.5	836.4	4.8071	1	7.6556e-07	1.5311e-06	7.5605e-05	TRUE
RBM10_CCDS14274.1_ex9_X:47039652-47039675:-_5-5	RBM10	189.05/278.49	367.43/400.46	229.45	383.59	4037.9	1028.3	4.8067	1	7.6738e-07	1.5348e-06	7.5743e-05	TRUE
PITPNB_CCDS13842.1_ex7_22:28293850-28293873:+_5-4	PITPNB	388.5/406.45	480.31/749.92	397.37	600.16	161.21	1780.9	4.8054	1	7.7222e-07	1.5444e-06	7.6161e-05	TRUE
PMAIP1_CCDS11975.1_ex1_18:57569914-57569937:+_2-2	PMAIP1	250.62/302.96	312.15/632.71	275.55	444.41	1372.9	1234.9	4.8053	1	7.7245e-07	1.5449e-06	7.6161e-05	TRUE
VPS37A_CCDS47811.1_ex4_8:17133944-17133967:-_5-4	VPS37A	151.76/128.9	331.73/204.03	139.86	260.16	261.69	626.82	4.805	1	7.7378e-07	1.5476e-06	7.6251e-05	TRUE
AGTR2_CCDS14569.1_ex0_X:115304026-115304049:-_5-5	AGTR2	163.03/125.13	229.21/304.96	142.83	264.39	721.16	640.13	4.8045	1	7.7579e-07	1.5516e-06	7.6401e-05	TRUE
CCNL1_CCDS3178.1_ex6_3:156869978-156870001:-_5-1	CCNL1	87.585/45.161	283.35/72.713	62.898	143.56	924.05	281.89	4.8044	1	7.7615e-07	1.5523e-06	7.6401e-05	TRUE
C9orf171_CCDS65167.1_ex2_9:135374801-135374824:-_5-4	C9orf171	489.96/374.46	627.75/650.07	428.34	638.81	6699.5	1919.7	4.8039	1	7.7817e-07	1.5563e-06	7.6559e-05	TRUE
TXNDC16_CCDS32083.1_ex18_14:53010147-53010170:-_5-5	TXNDC16	138.75/159.01	338.64/219.22	148.53	272.47	205.4	665.68	4.8035	1	7.7941e-07	1.5588e-06	7.6639e-05	TRUE
FAM91A1_CCDS6346.2_ex10_8:124797873-124797896:+_5-4	FAM91A1	222.87/230.51	373.19/386.35	226.66	379.72	29.229	1015.8	4.8024	1	7.8392e-07	1.5678e-06	7.704e-05	TRUE
BNIP3L_CCDS6050.1_ex0_8:26240727-26240750:-_5-1	BNIP3L	768.32/767.74	941.04/1171	768.03	1049.7	0.16782	3442.1	4.8017	1	7.8664e-07	1.5733e-06	7.7267e-05	TRUE
STARD4_CCDS4104.1_ex2_5:110837722-110837745:-_5-2	STARD4	193.38/172.18	330.57/309.3	182.47	319.76	224.99	817.78	4.8008	1	7.9007e-07	1.5801e-06	7.7561e-05	TRUE
CT62_CCDS45295.1_ex0_15:71403698-71403721:+_5-3	CT62	407.57/262.5	468.79/556.74	327.09	510.88	10650	1465.9	4.8001	1	7.9279e-07	1.5856e-06	7.7786e-05	TRUE
LDLRAD2_CCDS30624.1_ex1_1:22141226-22141249:-_5-4	LDLRAD2	165.63/164.65	215.39/405.89	165.14	295.68	0.48098	740.11	4.7985	1	7.9941e-07	1.5988e-06	7.8393e-05	TRUE
WDR63_CCDS702.1_ex9_1:85561681-85561704:+_5-5	WDR63	349.47/419.62	657.69/514.42	382.95	581.66	2465.7	1716.2	4.7966	1	8.0671e-07	1.6134e-06	7.9067e-05	TRUE
SLC25A20_CCDS2779.1_ex6_3:48921511-48921534:-_5-3	SLC25A20	196.85/217.34	325.97/382.01	206.84	352.88	210.03	927	4.7965	1	8.0716e-07	1.6143e-06	7.9068e-05	TRUE
CYP4B1_CCDS41328.1_ex1_1:47276541-47276564:-_5-1	CYP4B1	267.96/283.2	437.69/450.38	275.47	443.99	116.16	1234.6	4.7961	1	8.0876e-07	1.6175e-06	7.9182e-05	TRUE
ACBD5_CCDS44368.1_ex6_10:27506985-27507008:-_5-3	ACBD5	293.97/247.45	461.88/412.4	269.71	436.44	1084.4	1208.8	4.7957	1	8.1065e-07	1.6213e-06	7.9324e-05	TRUE
CALHM2_CCDS7549.1_ex0_10:105207198-105207221:-_5-1	CALHM2	175.17/114.78	230.37/299.53	141.8	262.68	1843.4	635.51	4.7951	1	8.1283e-07	1.6257e-06	7.9481e-05	TRUE
CCNT2_CCDS2174.1_ex4_2:135700230-135700253:-_5-3	CCNT2	41.625/73.387	99.057/172.56	55.274	130.74	514.39	247.72	4.7951	1	8.1314e-07	1.6263e-06	7.9481e-05	TRUE
ZNF567_CCDS12495.1_ex2_19:37210304-37210327:+_5-5	ZNF567	19.945/43.28	87.539/81.395	29.388	84.411	282.14	131.71	4.7944	1	8.2001e-07	1.64e-06	8.0067e-05	TRUE
PALLD_CCDS34098.1_ex11_4:169819656-169819679:-_5-4	PALLD	248.88/246.51	388.17/427.59	247.69	407.4	2.8208	1110.1	4.7936	1	8.1894e-07	1.6379e-06	8.0006e-05	TRUE
CKAP4_CCDS9103.1_ex0_12:106633946-106633969:+_5-5	CKAP4	340.8/381.99	594.34/515.5	360.81	553.52	848.9	1617	4.7923	1	8.2424e-07	1.6485e-06	8.0436e-05	TRUE
TP53AIP1_CCDS58195.1_ex0_11:128807503-128807526:+_11-6	TP53AIP1	236.74/331.18	416.96/485.11	280.01	449.75	4491	1254.9	4.7915	1	8.2752e-07	1.655e-06	8.0714e-05	TRUE
LARGE_CCDS13912.1_ex12_22:34046410-34046433:-_5-5	LARGE	324.33/408.33	574.76/540.46	363.91	557.35	3540.4	1631	4.7897	1	8.3499e-07	1.67e-06	8.1398e-05	TRUE
EVA1C_CCDS13614.1_ex2_21:33829942-33829965:-_5-4	EVA1C	278.36/240.86	413.51/430.85	258.93	422.09	704.21	1160.5	4.7894	1	8.3637e-07	1.6727e-06	8.1489e-05	TRUE
PPT2_CCDS4740.1_ex4_6:32123680-32123703:-_5-3	PPT2	422.32/472.31	512.56/851.93	446.62	660.81	1250.7	2001.6	4.7877	1	8.4359e-07	1.6872e-06	8.2148e-05	TRUE
ATP1A1_CCDS53351.1_ex6_1:116931533-116931556:-_5-3	ATP1A1	194.25/210.75	366.28/327.75	202.33	346.48	136.25	906.79	4.7869	1	8.4689e-07	1.6938e-06	8.2425e-05	TRUE
CA9_CCDS6585.1_ex0_9:35674120-35674143:+_5-1	CA9	326.06/331.18	370.89/707.59	328.61	512.29	13.124	1472.7	4.7863	1	8.4938e-07	1.6988e-06	8.2623e-05	TRUE
RBP2_CCDS3109.1_ex2_3:139180943-139180966:+_5-1	RBP2	300.04/346.24	512.56/495.97	322.31	504.2	1068.2	1444.5	4.7855	1	8.5277e-07	1.7055e-06	8.2909e-05	TRUE
TLR9_CCDS2848.1_ex0_3:52257176-52257199:-_5-3	TLR9	171.7/159.01	328.27/265.89	165.23	295.44	80.627	740.52	4.7848	1	8.5564e-07	1.7113e-06	8.3144e-05	TRUE
C1QTNF4_CCDS7942.1_ex0_11:47611878-47611901:+_5-1	C1QTNF4	235.01/252.15	626.59/257.21	243.43	401.46	147.02	1091	4.7846	1	8.5644e-07	1.7129e-06	8.3177e-05	TRUE
TMEM184A_CCDS43537.1_ex6_7:1590533-1590556:+_5-3	TMEM184A	216.8/261.56	778.63/199.69	238.13	394.34	1004.1	1067.2	4.7817	1	8.6892e-07	1.7378e-06	8.4343e-05	TRUE
ART4_CCDS8668.1_ex1_12:14993810-14993833:-_5-1	ART4	189.91/157.12	308.69/302.79	172.74	305.72	538.75	774.18	4.7794	1	8.7905e-07	1.7581e-06	8.5281e-05	TRUE
KBTBD6_CCDS9376.1_ex0_13:41706385-41706408:+_5-5	KBTBD6	191.65/237.1	313.3/415.66	213.16	360.87	1035.8	955.34	4.7787	1	8.8228e-07	1.7646e-06	8.5548e-05	TRUE
CCDC155_CCDS46140.1_ex3_19:49899069-49899092:-_5-3	CCDC155	394.57/403.63	596.65/605.58	399.07	601.1	41.063	1788.5	4.777	1	8.8973e-07	1.7795e-06	8.6225e-05	TRUE
TNFAIP2_CCDS9979.1_ex5_14:103597384-103597407:-_5-5	TNFAIP2	184.71/222.04	276.44/434.11	202.52	346.42	698.38	907.62	4.7765	1	8.9203e-07	1.7841e-06	8.6402e-05	TRUE
PDZD3_CCDS53719.1_ex4_11:119058119-119058142:+_5-4	PDZD3	94.523/63.979	229.21/121.55	77.767	166.92	470.87	348.53	4.7755	1	8.9627e-07	1.7925e-06	8.6682e-05	TRUE
LILRA5_CCDS12888.1_ex3_19:54823337-54823360:-_8-8	LILRA5	52.031/95.968	234.97/103.1	70.668	155.65	987.43	316.71	4.7755	1	8.9631e-07	1.7926e-06	8.6682e-05	TRUE
TRIM4_CCDS5678.1_ex5_7:99516631-99516654:-_5-3	TRIM4	228.07/226.75	433.09/333.18	227.41	379.86	0.87248	1019.2	4.7755	1	8.9636e-07	1.7927e-06	8.6682e-05	TRUE
ZNF22_CCDS7211.1_ex0_10:45499043-45499066:-_5-3	ZNF22	112.73/113.84	251.1/194.26	113.29	220.86	0.61685	507.72	4.7741	1	9.0259e-07	1.8052e-06	8.7238e-05	TRUE
YPEL2_CCDS32695.1_ex2_17:57466739-57466762:-_5-5	YPEL2	634.78/618.15	742.93/1040.8	626.41	879.33	138.29	2807.4	4.7735	1	9.0512e-07	1.8102e-06	8.743e-05	TRUE
MYEOV2_CCDS2532.1_ex1_2:241069385-241069408:-_7-2	MYEOV2	571.47/581.45	712.98/940.92	576.44	819.06	49.803	2583.4	4.7734	1	9.0553e-07	1.8111e-06	8.743e-05	TRUE
FAM218A_CCDS3807.1_ex0_4:165878403-165878426:-_5-4	FAM218A	248.01/242.74	346.7/469.92	245.36	403.64	13.895	1099.6	4.7729	1	9.0815e-07	1.8163e-06	8.7635e-05	TRUE
CYP4X1_CCDS544.1_ex3_1:47498914-47498937:+_5-1	CYP4X1	224.6/164.65	286.8/385.27	192.3	332.41	1807.7	861.85	4.7725	1	9.0975e-07	1.8195e-06	8.7743e-05	TRUE
IL10RB_CCDS13623.1_ex2_21:34648935-34648958:-_5-2	IL10RB	232.4/299.19	404.29/452.56	263.69	427.74	2239.3	1181.8	4.772	1	9.1184e-07	1.8237e-06	8.7856e-05	TRUE
ABCC2_CCDS7484.1_ex5_10:101554194-101554217:+_5-3	ABCC2	194.25/210.75	358.22/334.26	202.33	346.03	136.25	906.79	4.772	1	9.1189e-07	1.8238e-06	8.7856e-05	TRUE
RND2_CCDS11452.1_ex0_17:41177450-41177473:+_5-1	RND2	463.94/484.54	749.84/642.48	474.13	694.09	212.24	2124.9	4.7716	1	9.1386e-07	1.8277e-06	8.7937e-05	TRUE
ATP13A2_CCDS175.1_ex22_1:17328830-17328853:+_5-2	ATP13A2	132.68/105.38	176.23/295.19	118.24	228.09	373.94	529.93	4.7716	1	9.1387e-07	1.8277e-06	8.7937e-05	TRUE
NTS_CCDS9029.1_ex2_12:86272184-86272207:+_5-2	NTS	300.04/248.39	361.67/535.04	273	439.9	1337.2	1223.5	4.7715	1	9.1418e-07	1.8284e-06	8.7937e-05	TRUE
ASXL1_CCDS13201.1_ex11_20:31021196-31021219:+_5-2	ASXL1	204.65/291.67	388.17/416.74	244.32	402.2	3815.1	1095	4.7712	1	9.1552e-07	1.831e-06	8.8019e-05	TRUE
KRT6C_CCDS8829.1_ex7_12:52865906-52865929:-_2-1	KRT6C	304.38/250.27	572.46/344.03	276	443.78	1467.5	1237	4.7706	1	9.1856e-07	1.8371e-06	8.8265e-05	TRUE
DLST_CCDS9833.1_ex2_14:75352283-75352306:+_5-1	DLST	277.5/181.59	530.99/265.89	224.48	375.75	4650.8	1006	4.7693	1	9.2434e-07	1.8487e-06	8.8773e-05	TRUE
C4orf22_CCDS3587.1_ex2_4:81504276-81504299:+_5-5	C4orf22	352.08/281.32	541.36/450.38	314.71	493.78	2511.2	1410.5	4.768	1	9.3035e-07	1.8607e-06	8.9303e-05	TRUE
HEXDC_CCDS42402.1_ex3_17:80391670-80391693:-_5-3	HEXDC	748.38/759.27	748.69/1419.5	753.81	1030.9	59.385	3378.3	4.7677	1	9.3193e-07	1.8639e-06	8.9407e-05	TRUE
STXBP1_CCDS35146.1_ex6_9:130425566-130425589:-_5-3	STXBP1	548.06/588.04	984.81/663.1	567.7	808.1	799.45	2544.2	4.7661	1	9.3901e-07	1.878e-06	9.0038e-05	TRUE
SOX18_CCDS13552.1_ex1_20:62680611-62680634:-_5-5	SOX18	374.62/408.33	776.33/449.3	391.11	590.6	568.5	1752.9	4.7647	1	9.4545e-07	1.8909e-06	9.0608e-05	TRUE
DNAL1_CCDS45134.1_ex2_14:74125609-74125632:-_7-1	DNAL1	124.87/139.25	162.41/377.67	131.87	247.67	103.37	590.98	4.7637	1	9.5024e-07	1.9005e-06	9.1019e-05	TRUE
TMOD4_CCDS988.1_ex6_1:151146065-151146088:-_5-2	TMOD4	225.47/270.97	380.1/433.02	247.17	405.7	1037.4	1107.8	4.763	1	9.5363e-07	1.9073e-06	9.1295e-05	TRUE
ASCC2_CCDS13869.1_ex8_22:30202253-30202276:+_5-1	ASCC2	372.02/399.87	794.76/428.68	385.69	583.7	387.81	1728.6	4.7625	1	9.5596e-07	1.9119e-06	9.1471e-05	TRUE
LEAP2_CCDS4163.1_ex1_5:132209738-132209761:-_5-5	LEAP2	210.72/253.09	571.31/258.29	230.94	384.15	899.35	1035	4.7623	1	9.5698e-07	1.914e-06	9.152e-05	TRUE
PDZK1IP1_CCDS546.1_ex1_1:47650742-47650765:+_5-2	PDZK1IP1	581.01/528.76	1087.3/576.28	554.27	791.58	1365.6	2484.1	4.7614	1	9.6108e-07	1.9222e-06	9.1864e-05	TRUE
COL7A1_CCDS2773.1_ex97_3:48625284-48625307:+_5-2	COL7A1	569.74/617.2	952.56/737.98	593	838.43	1127	2657.6	4.761	1	9.6338e-07	1.9268e-06	9.2005e-05	TRUE
CKAP2_CCDS41893.1_ex3_13:53035786-53035809:+_5-3	CKAP2	222.87/272.85	510.26/321.24	246.59	404.87	1252.4	1105.2	4.7609	1	9.6357e-07	1.9271e-06	9.2005e-05	TRUE
CPA5_CCDS47713.1_ex3_7:129999455-129999478:+_5-3	CPA5	341.67/390.46	537.9/578.45	365.25	557.81	1191.5	1636.9	4.7593	1	9.7135e-07	1.9427e-06	9.2699e-05	TRUE
CYP2A6_CCDS12568.1_ex3_19:41351930-41351953:+_3-1	CYP2A6	125.74/171.24	258.01/280	146.74	268.78	1041.1	657.63	4.759	1	9.7271e-07	1.9454e-06	9.278e-05	TRUE
NXPH2_CCDS46421.1_ex0_2:139429156-139429179:-_5-5	NXPH2	312.18/302.96	560.94/417.83	307.54	484.12	42.578	1378.3	4.7566	1	9.8463e-07	1.9693e-06	9.3868e-05	TRUE
DPPA3_CCDS8582.1_ex1_12:7867878-7867901:-_5-3	DPPA3	243.68/209.81	431.93/329.92	226.11	377.5	574.24	1013.4	4.7556	1	9.8939e-07	1.9788e-06	9.4271e-05	TRUE
PPP1CB_CCDS33169.1_ex1_2:28999804-28999827:+_5-2	PPP1CB	114.47/152.42	152.04/403.72	132.09	247.77	723.84	591.98	4.7544	1	9.953e-07	1.9906e-06	9.4784e-05	TRUE
CDC123_CCDS7090.1_ex4_10:12257774-12257797:+_5-3	CDC123	227.2/268.15	435.39/376.59	246.83	404.92	839.64	1106.2	4.7534	1	1e-06	2e-06	9.5143e-05	TRUE
TRIM69_CCDS10114.1_ex5_15:45059487-45059510:+_5-5	TRIM69	507.3/506.18	648.48/829.14	506.74	733.27	0.62426	2271.1	4.7534	1	1.0001e-06	2.0002e-06	9.5143e-05	TRUE
SPAG8_CCDS43798.1_ex5_9:35811715-35811738:-_5-5	SPAG8	114.47/148.66	184.29/326.66	130.45	245.36	586.9	584.63	4.7528	1	1.0033e-06	2.0066e-06	9.5397e-05	TRUE
WISP3_CCDS5097.1_ex1_6:112382268-112382291:-_5-1	WISP3	156.96/104.44	230.37/253.95	128.03	241.87	1393.6	573.81	4.7523	1	1.0057e-06	2.0114e-06	9.5576e-05	TRUE
TTC24_CCDS53379.1_ex1_1:156552026-156552049:+_5-3	TTC24	322.59/269.09	488.37/447.13	294.63	467.3	1434.3	1320.4	4.7518	1	1.008e-06	2.016e-06	9.5742e-05	TRUE
EXOC7_CCDS11741.1_ex14_17:74097350-74097373:-_5-4	EXOC7	94.523/156.18	310.99/173.64	121.51	232.39	1930.6	544.55	4.7516	1	1.0091e-06	2.0183e-06	9.5801e-05	TRUE
DIO1_CCDS30722.1_ex1_1:54371753-54371776:+_11-10	DIO1	189.91/281.32	434.24/339.69	231.14	384.07	4217.4	1035.9	4.7513	1	1.0105e-06	2.021e-06	9.5841e-05	TRUE
NEU2_CCDS2501.1_ex0_2:233897554-233897577:+_5-2	NEU2	258.42/295.43	223.45/880.15	276.31	443.5	685.66	1238.3	4.7513	1	1.0106e-06	2.0212e-06	9.5841e-05	TRUE
ATP8B2_CCDS1066.1_ex5_1:154303955-154303978:+_5-2	ATP8B2	99.726/151.48	228.06/240.93	122.91	234.41	1353.7	550.84	4.7506	1	1.0141e-06	2.0281e-06	9.6089e-05	TRUE
C2CD4B_CCDS32259.1_ex0_15:62456988-62457011:-_5-3	C2CD4B	375.49/346.24	522.93/581.7	360.57	551.53	428.02	1615.9	4.7506	1	1.0143e-06	2.0286e-06	9.6089e-05	TRUE
C1RL_CCDS8573.1_ex4_12:7260919-7260942:-_5-5	C1RL	750.98/782.8	1055.1/1035.3	766.72	1045.2	506.25	3436.2	4.75	1	1.0173e-06	2.0345e-06	9.6321e-05	TRUE
CDC37_CCDS12237.1_ex3_19:10505797-10505820:-_5-2	CDC37	112.73/115.73	193.51/253.95	114.22	221.68	4.4775	511.9	4.7496	1	1.0193e-06	2.0385e-06	9.646e-05	TRUE
RAPGEF3_CCDS31784.1_ex21_12:48144184-48144207:+_5-4	RAPGEF3	369.42/413.04	473.4/733.64	390.62	589.33	952.05	1750.6	4.7492	1	1.0213e-06	2.0425e-06	9.6599e-05	TRUE
SRCRB4D_CCDS5585.1_ex7_7:76029623-76029646:-_5-5	SRCRB4D	470.01/420.56	536.75/803.1	444.6	656.56	1223.4	1992.6	4.7483	1	1.0258e-06	2.0516e-06	9.6978e-05	TRUE
KCNA4_CCDS41629.1_ex0_11:30033355-30033378:+_5-1	KCNA4	223.73/217.34	407.75/335.35	220.51	369.78	20.441	988.27	4.7482	1	1.0263e-06	2.0527e-06	9.6978e-05	TRUE
NOTCH1_CCDS43905.1_ex26_9:139412284-139412307:+_5-3	NOTCH1	404.97/397.04	473.4/766.2	400.99	602.26	31.443	1797.1	4.7479	1	1.0276e-06	2.0552e-06	9.7048e-05	TRUE
FBXO22_CCDS10287.1_ex1_15:76196930-76196953:+_5-3	FBXO22	811.68/677.42	823.56/1251.3	741.52	1015.1	9031.4	3323.3	4.7466	1	1.0343e-06	2.0685e-06	9.7624e-05	TRUE
ZBTB20_CCDS2981.1_ex1_3:114069861-114069884:-_5-1	ZBTB20	279.23/265.32	554.03/346.2	272.19	437.96	96.75	1219.9	4.7462	1	1.0363e-06	2.0726e-06	9.7767e-05	TRUE
C7orf61_CCDS47661.1_ex1_7:100061054-100061077:+_5-2	C7orf61	151.76/169.35	192.36/429.76	160.31	287.53	154.97	718.48	4.746	1	1.0376e-06	2.0752e-06	9.7838e-05	TRUE
PPP6R1_CCDS46186.1_ex21_19:55756948-55756971:+_5-5	PPP6R1	19.945/9.4086	103.66/24.961	13.706	50.895	57.395	61.425	4.745	1	1.0861e-06	2.1722e-06	0.00010188	TRUE
ASB2_CCDS55940.1_ex6_14:94420686-94420709:-_5-5	ASB2	449.2/367.88	649.63/570.85	406.51	608.97	3314.9	1821.9	4.7433	1	1.0515e-06	2.1031e-06	9.91e-05	TRUE
FAM47A_CCDS43926.1_ex0_X:34149645-34149668:-_5-3	FAM47A	869.78/817.61	1058.5/1216.6	843.29	1134.8	1361.4	3779.4	4.7419	1	1.0587e-06	2.1173e-06	9.9719e-05	TRUE
PSMD12_CCDS11669.1_ex7_17:65346348-65346371:-_5-2	PSMD12	126.61/111.96	218.85/238.76	119.06	228.59	107.35	533.59	4.7414	1	1.061e-06	2.1221e-06	9.9892e-05	TRUE
CCL19_CCDS6570.1_ex2_9:34690269-34690292:-_5-5	CCL19	344.27/302.96	480.31/527.44	322.95	503.32	854.27	1447.4	4.741	1	1.0632e-06	2.1264e-06	0.00010004	TRUE
CEP135_CCDS33986.1_ex4_4:56825874-56825897:-_5-2	CEP135	209.86/253.09	404.29/362.48	230.46	382.81	936.63	1032.9	4.7405	1	1.066e-06	2.132e-06	0.00010026	TRUE
CCDC158_CCDS43242.1_ex19_4:77305479-77305502:-_5-5	CCDC158	130.94/87.5	292.56/151.94	107.04	210.84	953.2	479.73	4.739	1	1.0737e-06	2.1474e-06	0.00010093	TRUE
RWDD1_CCDS34520.1_ex4_6:116911425-116911448:+_7-4	RWDD1	94.523/49.866	111.73/206.2	68.66	151.79	1022.1	307.71	4.7389	1	1.0744e-06	2.1489e-06	0.00010094	TRUE
EGLN2_CCDS12567.1_ex0_19:41306862-41306885:+_5-3	EGLN2	434.46/424.33	617.38/657.67	429.36	637.21	51.301	1924.3	4.7381	1	1.0787e-06	2.1575e-06	0.00010129	TRUE
CDKL4_CCDS33184.1_ex3_2:39417618-39417641:+_5-2	CDKL4	192.51/151.48	305.23/298.45	170.77	301.82	844.97	765.33	4.7372	1	1.0835e-06	2.1669e-06	0.00010169	TRUE
AAMP_CCDS33378.1_ex10_2:219134694-219134717:-_5-5	AAMP	685.94/530.65	893.82/807.44	603.32	849.53	12108	2703.9	4.735	1	1.0955e-06	2.1909e-06	0.00010271	TRUE
STAMBP_CCDS1929.1_ex3_2:74074720-74074743:-_5-4	STAMBP	218.53/158.06	239.58/434.11	185.86	322.5	1839.9	832.95	4.7346	1	1.0975e-06	2.1951e-06	0.00010285	TRUE
RBM23_CCDS41919.1_ex8_14:23375455-23375478:-_5-3	RBM23	183.84/165.59	310.99/302.79	174.48	306.86	166.66	781.96	4.7342	1	1.0996e-06	2.1992e-06	0.00010299	TRUE
MVP_CCDS10656.1_ex4_16:29847106-29847129:-_5-2	MVP	372.89/299.19	680.73/392.87	334.01	517.15	2723.6	1497	4.7332	1	1.105e-06	2.2099e-06	0.00010344	TRUE
BBC3_CCDS12697.1_ex0_19:47725118-47725141:+_18-4	BBC3	195.12/235.22	313.3/415.66	214.23	360.87	805.74	960.11	4.7324	1	1.1094e-06	2.2187e-06	0.0001038	TRUE
SOCS6_CCDS11998.1_ex0_18:67992663-67992686:-_5-5	SOCS6	498.63/504.3	710.68/741.24	501.46	725.8	16.09	2247.4	4.7322	1	1.1103e-06	2.2206e-06	0.00010383	TRUE
PDILT_CCDS10584.1_ex8_16:20387482-20387505:+_5-5	PDILT	118.8/107.26	183.14/262.63	112.88	219.32	66.694	505.91	4.7319	1	1.1119e-06	2.2239e-06	0.00010393	TRUE
CST6_CCDS8126.1_ex0_11:65779634-65779657:-_5-2	CST6	528.11/607.8	825.86/784.65	566.56	804.99	3178.6	2539.1	4.7318	1	1.1127e-06	2.2255e-06	0.00010395	TRUE
MGAM_CCDS47727.1_ex8_7:141727454-141727477:+_5-2	MGAM	57.234/50.806	143.98/112.87	53.925	127.48	20.674	241.67	4.7314	1	1.1153e-06	2.2306e-06	0.00010413	TRUE
FGF14_CCDS9500.1_ex3_13:102527599-102527622:+_5-4	FGF14	202.92/170.3	354.76/293.02	185.89	322.42	533.19	833.12	4.7299	1	1.123e-06	2.246e-06	0.0001048	TRUE
CDH22_CCDS13395.1_ex5_20:44839081-44839104:-_5-2	CDH22	475.21/601.21	1254.3/467.75	534.51	765.99	7964.8	2395.5	4.7293	1	1.1263e-06	2.2526e-06	0.00010506	TRUE
ZNF200_CCDS10497.1_ex2_16:3282828-3282851:-_5-3	ZNF200	12.141/23.522	56.44/59.69	16.904	58.042	66.482	75.759	4.7263	1	1.1737e-06	2.3475e-06	0.00010897	TRUE
DEFB136_CCDS43709.1_ex0_8:11831535-11831558:-_2-1	DEFB136	188.18/194.76	214.24/507.9	191.44	329.88	21.65	857.98	4.7263	1	1.1434e-06	2.2869e-06	0.0001066	TRUE
OLFM1_CCDS65183.1_ex4_9:137998639-137998662:-_6-6	OLFM1	518.57/431.86	877.69/543.72	473.23	690.81	3767.9	2120.9	4.7245	1	1.1533e-06	2.3065e-06	0.00010746	TRUE
CD1C_CCDS1175.1_ex2_1:158261969-158261992:+_5-4	CD1C	60.703/52.688	142.83/121.55	56.554	131.76	32.155	253.46	4.7239	1	1.1572e-06	2.3143e-06	0.00010777	TRUE
ANKRD29_CCDS11879.1_ex7_18:21226214-21226237:+_5-4	ANKRD29	152.62/153.36	186.6/410.23	152.99	276.68	0.27127	685.66	4.7236	1	1.1586e-06	2.3171e-06	0.00010783	TRUE
R3HCC1L_CCDS31267.1_ex0_10:99968785-99968808:+_10-5	R3HCC1L	184.71/196.64	278.74/387.44	190.58	328.63	71.186	854.13	4.7235	1	1.159e-06	2.318e-06	0.00010783	TRUE
LRFN2_CCDS34443.1_ex1_6:40400690-40400713:+_5-5	LRFN2	144.82/138.31	186.6/363.56	141.53	260.47	21.21	634.27	4.7227	1	1.1636e-06	2.3273e-06	0.0001082	TRUE
COA5_CCDS33257.1_ex2_2:99224774-99224797:-_3-3	COA5	592.28/672.72	465.34/310.39	631.22	380.05	3237.9	2828.9	4.7224	1.1655e-06	1	2.3309e-06	0.00010832	FALSE
HOMER3_CCDS12391.1_ex7_19:19049557-19049580:+_5-5	HOMER3	285.3/441.26	427.33/690.23	354.82	543.1	12305	1590.2	4.7216	1	1.1702e-06	2.3404e-06	0.0001087	TRUE
NLGN2_CCDS11103.1_ex5_17:7319039-7319062:-_5-5	NLGN2	198.58/256.85	350.16/403.72	225.85	375.98	1704.7	1012.2	4.719	1	1.1848e-06	2.3696e-06	0.00010995	TRUE
PIN1_CCDS12220.1_ex1_19:9949179-9949202:+_5-1	PIN1	224.6/146.77	234.97/425.42	181.57	316.17	3062.4	813.72	4.7188	1	1.1863e-06	2.3726e-06	0.00011003	TRUE
CCKAR_CCDS3438.1_ex2_4:26487428-26487451:-_5-4	CCKAR	298.31/277.55	481.46/434.11	287.74	457.17	215.48	1289.6	4.718	1	1.1909e-06	2.3818e-06	0.0001104	TRUE
KRT18_CCDS31809.1_ex0_12:53343142-53343165:-_5-2	KRT18	930.48/903.23	1200.2/1238.3	916.75	1219.1	371.52	4108.6	4.7168	1	1.1977e-06	2.3953e-06	0.00011097	TRUE
REXO2_CCDS8371.1_ex0_11:114310362-114310385:+_5-1	REXO2	414.51/432.8	748.69/528.52	423.56	629.05	167.17	1898.2	4.7165	1	1.1997e-06	2.3994e-06	0.00011108	TRUE
MRPS2_CCDS6990.1_ex1_9:138392905-138392928:-_5-1	MRPS2	354.68/310.48	495.29/532.86	331.85	513.73	977.58	1487.2	4.7164	1	1.2003e-06	2.4006e-06	0.00011108	TRUE
OSBPL2_CCDS13494.1_ex4_20:60848445-60848468:+_5-2	OSBPL2	173.44/191.94	358.22/281.08	182.45	317.32	171.23	817.69	4.7163	1	1.2007e-06	2.4015e-06	0.00011108	TRUE
CHIC1_CCDS35335.2_ex2_X:72804310-72804333:+_5-5	CHIC1	137.88/72.446	262.62/151.94	99.95	199.76	2195.3	447.95	4.7157	1	1.2045e-06	2.409e-06	0.00011138	TRUE
COQ6_CCDS9823.1_ex2_14:74422190-74422213:+_5-2	COQ6	497.76/510.89	603.56/879.06	504.28	728.4	86.148	2260	4.7143	1	1.2124e-06	2.4249e-06	0.00011205	TRUE
EIF4A1_CCDS11113.1_ex2_17:7477922-7477945:-_5-1	EIF4A1	280.97/279.44	509.11/392.87	280.2	447.23	1.1716	1255.8	4.7134	1	1.2183e-06	2.4367e-06	0.00011251	TRUE
GSC2_CCDS13757.1_ex2_22:19137548-19137571:+_5-4	GSC2	823.82/872.18	1178.3/1099.4	847.65	1138.2	1169.4	3798.9	4.7133	1	1.2187e-06	2.4373e-06	0.00011251	TRUE
GDF3_CCDS8581.1_ex1_12:7848068-7848091:+_5-3	GDF3	168.23/281.32	597.8/222.48	217.55	364.7	6498.4	975	4.7126	1	1.223e-06	2.4459e-06	0.00011285	TRUE
RCAN3_CCDS254.1_ex1_1:24857729-24857752:-_10-4	RCAN3	172.57/102.55	275.29/223.56	133.04	248.08	2492	596.23	4.7116	1	1.229e-06	2.458e-06	0.00011335	TRUE
FBLIM1_CCDS163.1_ex0_1:16091615-16091638:+_5-1	FBLIM1	111.87/127.02	163.56/317.98	119.2	228.06	114.88	534.22	4.7098	1	1.2396e-06	2.4792e-06	0.00011427	TRUE
GLIPR1_CCDS9011.1_ex1_12:75875663-75875686:-_5-3	GLIPR1	29.484/37.634	86.387/95.503	33.312	90.831	33.336	149.29	4.7075	1	1.2576e-06	2.5153e-06	0.00011588	TRUE
C9orf135_CCDS35041.1_ex2_9:72471466-72471489:-_5-5	C9orf135	127.48/91.263	202.72/220.31	107.86	211.33	660.2	483.4	4.7061	1	1.2625e-06	2.5249e-06	0.00011626	TRUE
GPR156_CCDS2997.1_ex2_3:119900117-119900140:-_5-1	GPR156	231.54/246.51	528.69/291.94	238.9	392.87	112.05	1070.7	4.7053	1	1.2672e-06	2.5344e-06	0.00011664	TRUE
GABRE_CCDS14703.1_ex4_X:151129809-151129832:+_5-1	GABRE	263.62/269.09	412.35/446.04	266.34	428.87	14.925	1193.7	4.7042	1	1.2742e-06	2.5484e-06	0.00011722	TRUE
DRG2_CCDS11191.1_ex4_17:18002965-18002988:+_5-5	DRG2	423.18/381.99	367.43/985.42	402.06	601.74	849.05	1801.9	4.704	1	1.2755e-06	2.551e-06	0.00011728	TRUE
MCM7_CCDS5683.1_ex6_7:99695271-99695294:-_5-1	MCM7	381.56/421.51	673.82/535.04	401.04	600.43	798.35	1797.3	4.7033	1	1.2799e-06	2.5598e-06	0.00011763	TRUE
DEFB105B_CCDS34814.1_ex2_8:7346959-7346982:+_3-2	DEFB105B	452.67/385.75	544.81/708.68	417.87	621.37	2242.4	1872.8	4.7023	1	1.2863e-06	2.5725e-06	0.00011815	TRUE
CGRRF1_CCDS9719.1_ex2_14:54996803-54996826:-_5-3	CGRRF1	277.5/306.72	475.7/448.21	291.74	461.75	427.26	1307.5	4.7017	1	1.29e-06	2.5799e-06	0.00011843	TRUE
UNC50_CCDS2035.1_ex0_2:99226422-99226445:+_5-2	UNC50	89.32/54.57	110.58/211.63	69.818	152.98	612.81	312.9	4.7012	1	1.2933e-06	2.5865e-06	0.00011868	TRUE
GPR162_CCDS44819.1_ex3_12:6935827-6935850:-_5-5	GPR162	322.59/302.02	616.23/386.35	312.13	487.94	211.72	1398.9	4.7004	1	1.298e-06	2.5959e-06	0.00011905	TRUE
STK17A_CCDS5470.1_ex0_7:43623001-43623024:-_5-2	STK17A	281.83/254.03	272.98/678.29	267.57	430.31	386.71	1199.2	4.6996	1	1.3035e-06	2.607e-06	0.00011949	TRUE
ZNF830_CCDS32618.1_ex0_17:33289128-33289151:+_5-5	ZNF830	517.71/544.76	754.45/766.2	531.06	760.3	365.96	2380	4.6989	1	1.3079e-06	2.6159e-06	0.00011984	TRUE
TRIM68_CCDS31356.1_ex5_11:4626539-4626562:+_5-5	TRIM68	129.21/81.855	230.37/180.15	102.84	203.72	1135.7	460.92	4.6986	1	1.3096e-06	2.6192e-06	0.00011993	TRUE
PARN_CCDS45419.1_ex17_16:14704584-14704607:-_5-4	PARN	217.66/353.76	431.93/454.73	277.49	443.18	9396.9	1243.6	4.6984	1	1.311e-06	2.6221e-06	0.00012	TRUE
RPS19BP1_CCDS13997.1_ex0_22:39925609-39925632:+_5-1	RPS19BP1	364.22/350	550.57/539.38	357.04	544.95	101.05	1600.1	4.6975	1	1.3167e-06	2.6333e-06	0.00012046	TRUE
TCEA3_CCDS44086.1_ex7_1:23743873-23743896:-_5-3	TCEA3	159.56/180.65	368.58/243.1	169.78	299.34	222.48	760.89	4.697	1	1.3201e-06	2.6401e-06	0.00012071	TRUE
NBR1_CCDS45694.1_ex10_17:41345479-41345502:-_5-4	NBR1	176.04/121.37	427.33/166.05	146.17	266.39	1507	655.1	4.6968	1	1.3213e-06	2.6426e-06	0.00012075	TRUE
PDIA3_CCDS10101.1_ex0_15:44038898-44038921:-_5-1	PDIA3	293.11/313.31	904.18/250.7	303.04	476.13	204.07	1358.1	4.6967	1	1.3219e-06	2.6437e-06	0.00012075	TRUE
RGS22_CCDS43758.1_ex17_8:101065112-101065135:+_5-2	RGS22	428.39/292.61	563.24/519.84	354.05	541.11	9301.2	1586.7	4.696	1	1.3267e-06	2.6535e-06	0.00012113	TRUE
CHTF18_CCDS45371.1_ex1_16:838958-838981:-_5-1	CHTF18	326.06/379.17	442.3/654.41	351.61	538.01	1412.2	1575.8	4.6955	1	1.33e-06	2.6601e-06	0.00012138	TRUE
ZNF493_CCDS12412.1_ex0_19:21606284-21606307:+_10-8	ZNF493	114.47/129.84	141.67/378.76	121.91	231.66	118.25	546.37	4.6952	1	1.3318e-06	2.6637e-06	0.00012148	TRUE
PNRC1_CCDS5018.1_ex0_6:89790849-89790872:+_5-2	PNRC1	796.94/683.06	487.22/449.3	737.81	467.88	6493.2	3306.6	4.6942	1.3384e-06	1	2.6767e-06	0.00012201	FALSE
MTX1_CCDS1100.1_ex0_1:155178801-155178824:+_5-2	MTX1	529.85/534.41	927.22/625.11	532.12	761.33	10.405	2384.8	4.6935	1	1.3429e-06	2.6858e-06	0.00012236	TRUE
IL2RB_CCDS13942.1_ex4_22:37533727-37533750:+_5-2	IL2RB	205.52/237.1	231.52/586.04	220.75	368.36	499.13	989.31	4.693	1	1.346e-06	2.6919e-06	0.00012258	TRUE
LIPE_CCDS12607.1_ex8_19:42914844-42914867:-_5-2	LIPE	170.83/178.76	286.8/326.66	174.75	306.09	31.439	783.19	4.6929	1	1.347e-06	2.694e-06	0.00012262	TRUE
ZNF92_CCDS34646.1_ex3_7:64863557-64863580:-_6-5	ZNF92	161.3/151.48	217.7/361.39	156.31	280.49	48.198	700.53	4.6918	1	1.3539e-06	2.7078e-06	0.00012318	TRUE
TJP1_CCDS42007.1_ex23_15:30058532-30058555:+_5-5	TJP1	607.03/712.23	748.69/1111.3	657.53	912.16	5542.9	2946.8	4.6906	1	1.3622e-06	2.7243e-06	0.00012383	TRUE
MVB12B_CCDS35142.1_ex1_9:129102876-129102899:+_5-3	MVB12B	227.2/267.2	556.33/290.85	246.39	402.26	801.44	1104.3	4.6905	1	1.3624e-06	2.7248e-06	0.00012383	TRUE
RAB28_CCDS33961.1_ex3_4:13462424-13462447:+_5-1	RAB28	6.0703/0.94086	5.7591/55.348	2.4342	17.924	15.451	10.91	4.6898	1	1.7772e-06	3.5543e-06	0.00015523	TRUE
NXN_CCDS10998.1_ex4_17:725645-725668:+_5-1	NXN	132.68/90.323	263.77/172.56	109.47	213.34	905.24	490.62	4.6895	1	1.3695e-06	2.739e-06	0.00012441	TRUE
[truncated: 88,711 more rows]

## Sheet: Supp_table_S2
Supplementary Table S2. Ranked gene summary with p-value & FDR of MSTO-211H/TRAIL CRISPR/Cas9 screen.
Gene	num	neg|score	neg|p-value	neg|fdr	neg|rank	neg|goodsgrna	neg|lfc	pos|score	pos|p-value	pos|fdr	pos|rank	pos|goodsgrna	pos|lfc
CASP8	5	1	1	1	18005	0	3.3649	5.0832e-20	2.7492e-07	0.000707	1	5	3.3649
TNFRSF10B	5	1	1	1	18004	0	3.5077	1.4902e-19	2.7492e-07	0.000707	2	5	3.5077
BID	11	0.79326	0.91804	1	14563	1	1.0405	2.877e-16	2.7492e-07	0.000707	3	10	1.0405
FADD	5	1	1	1	18003	0	3.7154	9.1402e-16	2.7492e-07	0.000707	4	5	3.7154
TP53	5	0.99995	0.99996	1	17999	0	1.0162	9.4687e-14	2.7492e-07	0.000707	5	5	1.0162
BAX	5	1	1	1	18001	0	1.2829	3.4739e-09	2.7492e-07	0.000707	6	5	1.2829
KHDRBS1	5	1	1	1	18002	0	0.79828	8.9565e-08	2.7492e-07	0.000707	7	5	0.79828
ACOT8	5	0.97833	0.97848	1	17567	0	0.70305	9.6733e-06	4.3163e-05	0.089659	8	4	0.70305
CLN5	5	0.99861	0.9986	1	17965	0	0.72886	9.9982e-06	4.4812e-05	0.089659	9	5	0.72886
DOCK5	5	0.99998	0.99998	1	18000	0	0.49444	1.8777e-05	8.2751e-05	0.14901	10	5	0.49444
SLC25A37	5	0.20235	0.37816	1	6730	2	0.062386	3.5103e-05	0.00016578	0.271377	11	2	0.062386
LIPM	5	0.5717	0.71051	1	12618	1	0.50321	8.789e-05	0.00040386	0.580033	12	3	0.50321
C12orf73	5	0.9999	0.99991	1	17998	0	0.26738	9.9654e-05	0.00045994	0.580033	13	5	0.26738
ZNF496	5	0.9999	0.99991	1	17997	0	0.2989	0.00010269	0.00047314	0.580033	14	5	0.2989
KLC4	5	0.99464	0.99466	1	17885	0	0.5973	0.00012344	0.00055396	0.580033	15	5	0.5973
KAT7	5	0.99988	0.99988	1	17996	0	0.53448	0.00012379	0.00055561	0.580033	16	5	0.53448
C1QL2	5	0.99988	0.99988	1	17995	0	0.31871	0.000125	0.00056276	0.580033	17	5	0.31871
C16orf52	5	0.86624	0.86753	1	15527	1	0.44729	0.00012755	0.00057981	0.580033	18	4	0.44729
HEXIM1	5	0.99985	0.99987	1	17994	0	0.45034	0.00014505	0.00066118	0.582508	19	5	0.45034
PRCC	5	0.99133	0.99142	1	17813	0	0.61415	0.00014546	0.00066448	0.582508	20	4	0.61415
TPST1	5	0.99985	0.99986	1	17993	0	0.44566	0.00014828	0.00067933	0.582508	21	5	0.44566
SLC35F6	5	0.9991	0.99911	1	17976	0	0.54761	0.00018751	0.00086847	0.704046	22	5	0.54761
SPATA13	5	0.9998	0.99981	1	17992	0	0.45761	0.00019572	0.00089927	0.704046	23	5	0.45761
APOBEC3B	5	0.9129	0.91322	1	16343	0	0.71531	0.00023672	0.0010758	0.781188	24	3	0.71531
DUSP5	5	0.99183	0.99189	1	17824	0	0.38422	0.00026754	0.0012297	0.84769	25	4	0.38422
SLC22A10	5	0.96431	0.96448	1	17291	0	0.16618	0.00027784	0.0012765	0.84769	26	2	0.16618
ADRB3	5	0.99959	0.99958	1	17988	0	0.53268	0.0002874	0.0013226	0.84769	27	5	0.53268
TIAM1	5	0.9997	0.9997	1	17991	0	0.47078	0.00030129	0.0013914	0.84769	28	5	0.47078
CCDC92	5	0.82065	0.8314	1	14885	1	0.59502	0.00030611	0.0014123	0.84769	29	3	0.59502
EFCAB4A	5	0.9947	0.99471	1	17890	0	0.49478	0.00032179	0.0014716	0.854839	30	5	0.49478
ABCC12	5	0.48917	0.63752	1	11346	1	0.32234	0.00039493	0.0017889	0.946676	31	4	0.32234
ABCC1	5	0.50498	0.65154	1	11578	1	0.63836	0.00039642	0.0017944	0.946676	32	4	0.63836
HSD17B12	5	0.9996	0.9996	1	17990	0	0.5126	0.00039716	0.0017972	0.946676	33	4	0.5126
LENG8	5	0.9996	0.99959	1	17989	0	0.35931	0.00040494	0.00184	0.946676	34	5	0.35931
CPLX2	5	0.073191	0.18156	0.990646	3285	2	0.54568	0.00043367	0.0019786	0.955873	35	3	0.54568
ARHGAP44	5	0.4904	0.63857	1	11365	1	0.45166	0.00044651	0.0020396	0.955873	36	4	0.45166
MINPP1	10	0.30908	0.57738	1	8612	2	0.5452	0.00044884	0.003185	0.955873	37	7	0.5452
NRG1	18	0.78817	0.94603	1	14500	2	0.28132	0.00045593	0.0041142	0.955873	38	13	0.28132
GNRH1	5	0.99954	0.99953	1	17987	0	0.45809	0.00046097	0.0021018	0.955873	39	5	0.45809
SH2D6	5	0.98055	0.98071	1	17611	0	0.40946	0.00046573	0.0021249	0.955873	40	4	0.40946
FOXN2	5	0.9995	0.99949	1	17986	0	0.54979	0.00049944	0.0022843	0.955873	41	5	0.54979
MPHOSPH9	5	0.3987	0.55979	1	10002	1	0.54061	0.00050384	0.0023063	0.955873	42	4	0.54061
PROKR1	5	0.03265	0.097303	0.953516	1813	2	0.19609	0.00051308	0.0023431	0.955873	43	3	0.19609
TOR3A	5	0.4477	0.6016	1	10730	2	0.58537	0.00053322	0.0024229	0.955873	44	3	0.58537
LIPK	5	0.92579	0.92605	1	16577	0	0.70891	0.00055384	0.0025081	0.955873	45	3	0.70891
PHGDH	5	0.99943	0.99941	1	17985	0	0.46114	0.00057131	0.0025818	0.955873	46	5	0.46114
KCNU1	5	0.99939	0.99938	1	17984	0	0.34379	0.00060622	0.0027412	0.955873	47	5	0.34379
BCHE	5	0.99938	0.99936	1	17983	0	0.40808	0.00061963	0.0027976	0.955873	48	5	0.40808
LITAF	5	0.99896	0.99896	1	17972	0	0.53925	0.00067103	0.0030365	0.955873	49	5	0.53925
WDR5	5	0.99932	0.99932	1	17982	0	0.37169	0.00067873	0.0030634	0.955873	50	5	0.37169
XRN1	5	0.361	0.52766	1	9385	1	0.51627	0.00068	0.0030684	0.955873	51	4	0.51627
PHC3	5	0.72168	0.77299	1	13780	1	0.43926	0.00069927	0.0031432	0.955873	52	4	0.43926
RBFOX2	5	0.99416	0.99419	1	17875	0	0.49391	0.00071379	0.0032047	0.955873	53	4	0.49391
PSG9	5	0.99505	0.99507	1	17895	0	0.65616	0.00071395	0.0032058	0.955873	54	5	0.65616
DDX17	5	0.99923	0.99923	1	17980	0	0.45678	0.00071572	0.0032179	0.955873	55	5	0.45678
NUP155	5	0.36928	0.53463	1	9532	1	0.56919	0.00071573	0.0032179	0.955873	56	3	0.56919
ZNF518B	5	0.99925	0.99924	1	17981	0	0.44169	0.00075467	0.0033889	0.955873	57	5	0.44169
VTCN1	8	0.98286	0.98283	1	17660	0	0.48047	0.00079518	0.0047465	0.955873	58	6	0.48047
TUSC3	5	0.39892	0.55996	1	10007	1	-0.033167	0.00079709	0.0035803	0.955873	59	2	-0.033167
ZFP28	5	0.7635	0.79523	1	14227	1	0.085724	0.00080263	0.0036045	0.955873	60	1	0.085724
TLX1	5	0.54301	0.68531	1	12189	1	0.42766	0.00080292	0.0036056	0.955873	61	4	0.42766
TPPP	5	0.070496	0.1772	0.988778	3220	2	0.062078	0.00081074	0.0036402	0.955873	62	2	0.062078
IFNW1	3	0.072352	0.14469	0.9737	3268	1	0.097211	0.00081374	0.0023734	0.955873	63	1	0.097211
SCAF8	5	0.99917	0.99918	1	17979	0	0.46606	0.00082851	0.0037123	0.955873	64	5	0.46606
PDK1	5	0.99917	0.99917	1	17978	0	0.35602	0.0008325	0.0037304	0.955873	65	5	0.35602
TRIM35	5	0.95861	0.95877	1	17188	0	0.44699	0.00085569	0.0038189	0.955873	66	4	0.44699
PIWIL4	5	0.98437	0.98448	1	17692	0	0.47885	0.00085916	0.0038327	0.955873	67	4	0.47885
CTNNA1	5	0.99913	0.99914	1	17977	0	0.33124	0.0008693	0.0038703	0.955873	68	5	0.33124
AP5B1	5	0.91163	0.91197	1	16318	0	0.43153	0.00089965	0.0040026	0.955873	69	4	0.43153
ZNF248	9	0.70245	0.85396	1	13646	1	0.48269	0.00091084	0.0056614	0.955873	70	7	0.48269
CENPO	5	0.99907	0.99907	1	17975	0	0.35157	0.0009338	0.004151	0.955873	71	5	0.35157
FARP1	9	0.52505	0.74366	1	11894	2	0.12966	0.00094119	0.0058418	0.955873	72	5	0.12966
ATXN2L	5	0.98511	0.98522	1	17707	0	0.42219	0.00094619	0.0042126	0.955873	73	3	0.42219
SURF1	5	0.9635	0.96368	1	17276	0	0.44363	0.00095341	0.0042461	0.955873	74	4	0.44363
BSDC1	5	0.42676	0.58359	1	10404	1	-0.010572	0.00096863	0.004311	0.955873	75	2	-0.010572
DNAH1	5	0.99902	0.99902	1	17974	0	0.34111	0.00097846	0.0043644	0.955873	76	5	0.34111
CALHM3	5	0.98977	0.98985	1	17784	0	0.52926	0.00097876	0.0043666	0.955873	77	4	0.52926
SLMO1	5	0.96029	0.96042	1	17215	0	0.46313	0.0009909	0.0044199	0.955873	78	4	0.46313
TXK	5	0.99899	0.99899	1	17973	0	0.43785	0.0010147	0.0045205	0.955873	79	5	0.43785
ZNF260	5	0.87453	0.87524	1	15642	1	0.37395	0.0010335	0.0046074	0.955873	80	3	0.37395
FAM214B	5	0.99895	0.99895	1	17971	0	0.51787	0.0010528	0.0047086	0.955873	81	5	0.51787
RCAN3	10	0.062261	0.20217	0.993684	2986	5	-0.12299	0.0010792	0.0068986	0.955873	82	4	-0.12299
NXPH2	5	0.75782	0.79198	1	14162	1	0.60829	0.0010793	0.004829	0.955873	83	3	0.60829
SF3B3	5	0.54614	0.68805	1	12234	2	0.61201	0.0010803	0.0048312	0.955873	84	3	0.61201
DPYSL3	5	0.93083	0.93107	1	16655	0	0.35225	0.0011053	0.0049455	0.955873	85	3	0.35225
VCY1B	1	0.99889	0.99891	1	17970	0	0.55542	0.001113	0.0010846	0.781188	86	1	0.55542
CHRNA6	5	0.99208	0.99214	1	17827	0	0.21469	0.0011236	0.0050236	0.955873	87	4	0.21469
CENPJ	5	0.98257	0.98267	1	17655	0	0.37977	0.0011285	0.0050423	0.955873	88	4	0.37977
ATF4	4	0.54104	0.63009	1	12156	1	0.068328	0.0011291	0.0040691	0.955873	89	2	0.068328
C11orf88	5	0.99884	0.99884	1	17969	0	0.52855	0.0011615	0.0051825	0.955873	90	5	0.52855
CCDC97	5	0.99394	0.99395	1	17867	0	0.43313	0.0012166	0.0054179	0.955873	91	4	0.43313
C10orf10	5	0.51948	0.66428	1	11802	2	0.62351	0.0012265	0.0054607	0.955873	92	3	0.62351
KLF16	5	0.9971	0.99709	1	17934	0	0.49812	0.0012273	0.0054624	0.955873	93	5	0.49812
BAG5	5	0.42484	0.5819	1	10383	1	0.28459	0.0012394	0.0055091	0.955873	94	3	0.28459
CCDC106	5	0.23726	0.42554	1	7527	2	0.39103	0.0012452	0.0055372	0.955873	95	3	0.39103
AP2A1	5	0.99875	0.99876	1	17968	0	0.28681	0.0012456	0.0055388	0.955873	96	5	0.28681
FZD6	5	0.92025	0.92058	1	16471	0	0.54047	0.00125	0.0055647	0.955873	97	4	0.54047
TSSC4	5	0.33697	0.50759	1	9037	1	0.42951	0.0012781	0.0056785	0.955873	98	4	0.42951
IQCJ-SCHIP1	5	0.99872	0.99872	1	17967	0	0.23269	0.0012793	0.0056829	0.955873	99	5	0.23269
NTN4	5	0.85202	0.8552	1	15311	1	0.28473	0.0012999	0.0057753	0.955873	100	3	0.28473
ABCF2	5	0.86257	0.86418	1	15466	1	0.45455	0.001323	0.0058786	0.955873	101	3	0.45455
SCARA3	5	0.70589	0.76534	1	13667	1	0.58695	0.0013598	0.0060232	0.955873	102	3	0.58695
RPUSD1	5	0.12938	0.27016	0.999109	4877	3	-0.23178	0.0013648	0.0060425	0.955873	103	2	-0.23178
ZNF254	10	0.086013	0.25885	0.995935	3656	1	0.20936	0.0013742	0.0084915	0.955873	104	6	0.20936
MBD2	5	0.99861	0.9986	1	17966	0	0.35729	0.0013898	0.0061327	0.955873	105	5	0.35729
CCL23	7	0.11173	0.27297	0.999248	4394	1	0.56556	0.0013928	0.0073709	0.955873	106	6	0.56556
MEPCE	10	0.049102	0.16877	0.98249	2519	2	0.36064	0.0014239	0.008746	0.955873	107	7	0.36064
ZXDC	5	0.95759	0.95777	1	17173	0	0.33921	0.0014458	0.0063718	0.955873	108	4	0.33921
KMT2D	5	0.76498	0.79604	1	14243	1	0.63809	0.0014493	0.0063872	0.955873	109	4	0.63809
CCDC170	5	0.99854	0.99854	1	17964	0	0.26169	0.0014561	0.0064136	0.955873	110	5	0.26169
INTS2	5	0.99853	0.99853	1	17963	0	0.31873	0.0014675	0.0064659	0.955873	111	5	0.31873
SPATA6L	5	0.57322	0.71104	1	12628	1	0.5897	0.0014737	0.0064879	0.955873	112	3	0.5897
GSTCD	5	0.46936	0.62029	1	11070	1	0.42338	0.0014885	0.0065533	0.955873	113	4	0.42338
GPRC5C	5	0.99851	0.99851	1	17962	0	0.36962	0.0014907	0.006561	0.955873	114	5	0.36962
CDKAL1	5	0.23443	0.42315	1	7490	2	0.0026864	0.0014913	0.0065637	0.955873	115	2	0.0026864
TNFRSF10A	5	0.9985	0.9985	1	17961	0	0.41864	0.0015017	0.0066105	0.955873	116	5	0.41864
ATL2	5	0.19255	0.36403	1	6496	2	0.31866	0.0015218	0.0066907	0.955873	117	3	0.31866
SCARA5	5	0.20468	0.38144	1	6784	1	0.21086	0.0015285	0.0067243	0.955873	118	4	0.21086
CTBP1	5	0.9063	0.90664	1	16219	0	0.35692	0.001533	0.006738	0.955873	119	4	0.35692
OLAH	5	0.99846	0.99847	1	17960	0	0.36921	0.0015352	0.0067463	0.955873	120	5	0.36921
FOXG1	5	0.99077	0.99084	1	17802	0	0.3563	0.0015383	0.0067589	0.955873	121	4	0.3563
CCT5	5	0.4498	0.60341	1	10765	1	0.052502	0.0015446	0.0067842	0.955873	122	2	0.052502
SPRR3	5	0.93197	0.93221	1	16681	0	0.53212	0.0015461	0.0067914	0.955873	123	4	0.53212
KBTBD4	5	0.37146	0.53656	1	9572	1	0.33181	0.001558	0.0068375	0.955873	124	4	0.33181
HCRT	5	0.99838	0.99837	1	17959	0	0.24462	0.0016213	0.0071086	0.955873	125	5	0.24462
CXCL5	5	0.99837	0.99837	1	17958	0	0.36697	0.0016258	0.0071213	0.955873	126	5	0.36697
UBP1	5	0.68186	0.7542	1	13468	1	-0.006779	0.0016324	0.0071523	0.955873	127	2	-0.006779
ZNF280B	5	0.99837	0.99837	1	17957	0	0.5181	0.0016326	0.0071526	0.955873	128	5	0.5181
ZCCHC3	5	0.99835	0.99835	1	17956	0	0.44873	0.0016517	0.0072373	0.955873	129	5	0.44873
HTRA4	5	0.97672	0.97688	1	17538	0	0.22669	0.0016528	0.0072422	0.955873	130	4	0.22669
ODF3L2	5	0.89697	0.89737	1	16041	0	0.40604	0.0016816	0.0073637	0.955873	131	4	0.40604
EHBP1	5	0.16993	0.33125	1	5916	2	-0.015365	0.0016877	0.0073918	0.955873	132	2	-0.015365
KBTBD7	5	0.9983	0.99829	1	17955	0	0.44748	0.0017006	0.007444	0.955873	133	5	0.44748
HLA-G	5	0.92528	0.92557	1	16567	0	0.014296	0.001743	0.0076172	0.955873	134	2	0.014296
LUZP2	5	0.99822	0.99821	1	17954	0	0.65374	0.0017758	0.007753	0.955873	135	5	0.65374
C1QB	5	0.99822	0.99821	1	17953	0	0.26455	0.0017772	0.0077574	0.955873	136	5	0.26455
MAGEB16	5	0.79465	0.81391	1	14578	1	0.13424	0.0017983	0.0078498	0.955873	137	3	0.13424
ASB2	5	0.96534	0.96553	1	17310	0	0.47685	0.0018084	0.0078943	0.955873	138	3	0.47685
IMPAD1	5	0.18666	0.35558	1	6342	2	0.2845	0.0018214	0.0079592	0.955873	139	2	0.2845
MOB1B	5	0.99817	0.99816	1	17952	0	0.63963	0.0018266	0.0079801	0.955873	140	5	0.63963
KRTAP5-9	4	0.99817	0.99821	1	17951	0	0.39166	0.0018312	0.0065813	0.955873	141	4	0.39166
PRDM16	5	0.99816	0.99814	1	17950	0	0.20482	0.0018423	0.0080527	0.955873	142	5	0.20482
ALPP	3	0.078264	0.15279	0.977086	3435	2	-0.22544	0.0018427	0.0052612	0.955873	143	1	-0.22544
LAMP2	5	0.45767	0.61026	1	10889	2	-6.4989e-05	0.0018447	0.0080604	0.955873	144	2	-6.4989e-05
ARID2	5	0.21083	0.39019	1	6923	1	0.57104	0.0018548	0.0081066	0.955873	145	4	0.57104
PACSIN2	5	0.99813	0.99811	1	17949	0	0.29569	0.001872	0.0081858	0.955873	146	5	0.29569
POF1B	5	0.18587	0.35442	1	6323	1	0.52426	0.0018732	0.0081913	0.955873	147	4	0.52426
TEX9	5	0.52804	0.67193	1	11940	2	0.48209	0.0018752	0.0081979	0.955873	148	3	0.48209
ARHGAP28	5	0.99811	0.9981	1	17948	0	0.38955	0.0018932	0.0082677	0.955873	149	5	0.38955
ZNF821	5	0.80751	0.82233	1	14733	1	0.42864	0.0019009	0.0083012	0.955873	150	4	0.42864
ADRA1A	5	0.88469	0.88514	1	15825	0	0.32848	0.0019207	0.0083832	0.955873	151	4	0.32848
CCSAP	5	0.99808	0.99807	1	17947	0	0.23447	0.0019235	0.0083963	0.955873	152	5	0.23447
C8orf88	5	0.050313	0.14131	0.9737	2579	3	-0.59155	0.0019641	0.0085575	0.955873	153	2	-0.59155
CARKD	5	0.98419	0.98428	1	17687	0	0.4558	0.0019667	0.0085613	0.955873	154	4	0.4558
WDR36	5	0.8898	0.89026	1	15902	0	0.40872	0.001983	0.0086355	0.955873	155	4	0.40872
STON2	5	0.99789	0.99787	1	17946	0	0.52021	0.0020111	0.0087592	0.955873	156	5	0.52021
IKZF3	5	0.33868	0.50901	1	9067	1	0.44056	0.0020241	0.0088153	0.955873	157	4	0.44056
SCFD2	5	0.96949	0.96963	1	17370	0	0.30834	0.0020414	0.0088791	0.955873	158	4	0.30834
SPHK2	5	0.33197	0.50341	1	8965	1	0.35551	0.0020747	0.0090083	0.955873	159	4	0.35551
FNBP4	5	0.33557	0.50645	1	9014	1	0.58215	0.002097	0.0091084	0.955873	160	4	0.58215
WDR90	5	0.33257	0.50391	1	8975	1	0.39902	0.00213	0.0092602	0.955873	161	3	0.39902
CNR1	5	0.98766	0.98772	1	17749	0	0.34659	0.0021358	0.0092865	0.955873	162	4	0.34659
GBP4	5	0.13436	0.27777	1	5012	3	-0.23536	0.0021611	0.0093938	0.955873	163	2	-0.23536
TBATA	5	0.99783	0.99782	1	17945	0	0.37873	0.0021659	0.0094103	0.955873	164	5	0.37873
DNMT3L	5	0.99783	0.99781	1	17944	0	0.31292	0.00217	0.009424	0.955873	165	5	0.31292
RRAGB	5	0.84919	0.85288	1	15265	1	0.020131	0.0021853	0.0094949	0.955873	166	2	0.020131
MACROD1	5	0.99781	0.99779	1	17943	0	0.22354	0.0021897	0.0095131	0.955873	167	5	0.22354
MISP	5	0.94955	0.94972	1	17040	0	0.44805	0.0022121	0.0096126	0.955873	168	4	0.44805
DSC2	5	0.49802	0.64529	1	11467	2	0.21248	0.0022152	0.0096263	0.955873	169	3	0.21248
VGLL2	7	0.11801	0.28385	1	4564	1	0.36068	0.0022264	0.011129	0.955873	170	6	0.36068
ESCO2	5	0.99775	0.99773	1	17942	0	0.38012	0.0022498	0.0097787	0.955873	171	5	0.38012
LRRD1	5	0.87343	0.87417	1	15622	1	0.12606	0.0022958	0.0099694	0.955873	172	2	0.12606
SPCS3	5	0.85482	0.85751	1	15352	1	0.62405	0.0023304	0.010109	0.955873	173	3	0.62405
NDUFA10	5	0.16875	0.32952	1	5889	2	-0.041278	0.0023511	0.010201	0.955873	174	1	-0.041278
SFRP1	5	0.99764	0.99762	1	17941	0	0.22904	0.0023612	0.010245	0.955873	175	5	0.22904
MCTP1	5	0.89215	0.89258	1	15937	0	0.63757	0.0023977	0.010387	0.955873	176	3	0.63757
TMEM177	5	0.39911	0.56013	1	10010	1	0.081775	0.0024063	0.010425	0.955873	177	2	0.081775
PLAT	5	0.51686	0.66191	1	11760	1	0.40581	0.0024402	0.010551	0.955873	178	4	0.40581
FGA	5	0.58939	0.7168	1	12734	1	-0.11784	0.0024616	0.010648	0.955873	179	2	-0.11784
MECOM	5	0.99668	0.99667	1	17924	0	0.64484	0.002468	0.010673	0.955873	180	5	0.64484
PORCN	5	0.61079	0.72483	1	12898	1	0.34541	0.0024695	0.010676	0.955873	181	4	0.34541
SLC5A6	5	0.84681	0.85098	1	15235	0	0.34143	0.0024718	0.010686	0.955873	182	3	0.34143
ITGAX	5	0.95999	0.96016	1	17210	0	0.43939	0.0024819	0.010732	0.955873	183	4	0.43939
PLA2G6	5	0.99751	0.9975	1	17940	0	0.23535	0.0024852	0.010748	0.955873	184	4	0.23535
CLK3	5	0.99195	0.99201	1	17825	0	0.42006	0.0025164	0.010877	0.955873	185	4	0.42006
DENND3	5	0.89535	0.89579	1	16002	0	0.061211	0.0025169	0.010877	0.955873	186	2	0.061211
EBF2	5	0.51105	0.65686	1	11670	2	0.0096188	0.0025392	0.010971	0.955873	187	2	0.0096188
MRFAP1	5	0.98681	0.98689	1	17730	0	0.49639	0.0025461	0.010999	0.955873	188	4	0.49639
DDX58	5	0.99745	0.99745	1	17939	0	0.56103	0.0025483	0.011008	0.955873	189	5	0.56103
TNFSF4	5	0.23112	0.41862	1	7406	3	-0.25611	0.0025721	0.011117	0.955873	190	2	-0.25611
ZSCAN2	8	0.31833	0.56471	1	8758	1	0.25319	0.002575	0.013843	0.955873	191	6	0.25319
TES	5	0.76818	0.79787	1	14273	1	0.42947	0.0025767	0.011136	0.955873	192	4	0.42947
NSL1	5	0.24915	0.43522	1	7711	2	0.53026	0.002614	0.011287	0.955873	193	3	0.53026
CTIF	5	0.022796	0.07134	0.928236	1376	1	0.077301	0.0026274	0.011347	0.955873	194	2	0.077301
HNRNPL	5	0.40216	0.5627	1	10050	1	0.4468	0.0026779	0.011561	0.955873	195	3	0.4468
MAPK8	5	0.27155	0.45352	1	8031	1	0.2205	0.0026882	0.011599	0.955873	196	2	0.2205
DNASE2B	8	0.97226	0.97241	1	17437	0	0.58141	0.0026907	0.014404	0.955873	197	5	0.58141
DROSHA	5	0.93517	0.93538	1	16751	0	0.48674	0.0027106	0.011687	0.955873	198	4	0.48674
SUCLG2	5	0.58748	0.7161	1	12719	1	0.39863	0.0027336	0.011784	0.955873	199	4	0.39863
ZFY	5	0.11801	0.25276	0.995858	4563	3	-0.37697	0.0027379	0.011798	0.955873	200	1	-0.37697
PARS2	5	0.61933	0.72814	1	12984	1	0.37825	0.0027437	0.011822	0.955873	201	4	0.37825
SNX27	5	0.99439	0.99441	1	17880	0	0.36954	0.0027445	0.011824	0.955873	202	5	0.36954
EPHX2	5	0.99108	0.99115	1	17808	0	0.46296	0.0027548	0.011869	0.955873	203	4	0.46296
NEIL2	5	0.057781	0.15633	0.978777	2847	1	0.41514	0.0027652	0.011908	0.955873	204	4	0.41514
ARIH2OS	5	0.33947	0.50965	1	9081	1	0.40152	0.0027749	0.011947	0.955873	205	4	0.40152
HSP90AA1	5	0.99722	0.99722	1	17936	0	0.52291	0.0027774	0.011957	0.955873	206	5	0.52291
UBE4A	5	0.93825	0.93844	1	16804	0	0.46005	0.0027795	0.011966	0.955873	207	4	0.46005
STXBP6	5	0.63759	0.73537	1	13124	1	0.66967	0.0027838	0.011984	0.955873	208	4	0.66967
ITGB4	5	0.97073	0.97087	1	17395	0	0.23835	0.0027921	0.012014	0.955873	209	4	0.23835
ARL6IP1	5	0.49175	0.6398	1	11383	2	0.6072	0.0028016	0.01205	0.955873	210	3	0.6072
ZNF114	5	0.91216	0.91249	1	16328	0	0.077435	0.002834	0.012194	0.955873	211	2	0.077435
ZNF460	5	0.24121	0.42875	1	7593	2	-0.074307	0.0028484	0.012255	0.955873	212	1	-0.074307
CCAR2	5	0.94412	0.94431	1	16917	0	0.54445	0.0028503	0.012263	0.955873	213	4	0.54445
CORO1B	5	0.99715	0.99715	1	17935	0	0.35621	0.0028531	0.012274	0.955873	214	5	0.35621
GDF3	5	0.46085	0.61295	1	10931	2	0.38038	0.0028835	0.012399	0.955873	215	3	0.38038
RAMP2	5	0.97476	0.97493	1	17492	0	0.40618	0.0028903	0.012427	0.955873	216	3	0.40618
LYRM9	5	0.99709	0.99709	1	17933	0	0.23416	0.0029097	0.012498	0.955873	217	5	0.23416
DDX53	5	0.25939	0.44354	1	7858	1	0.45641	0.0029178	0.012529	0.955873	218	4	0.45641
ARHGAP27	10	0.078103	0.24043	0.995378	3430	6	-0.11227	0.0029308	0.016805	0.955873	219	3	-0.11227
IFNA1	3	0.65576	0.66093	1	13254	1	0.14553	0.0029374	0.0082391	0.955873	220	2	0.14553
SNX7	5	0.17435	0.33769	1	6040	2	-0.17137	0.0029393	0.012614	0.955873	221	2	-0.17137
ADRA2B	5	0.99706	0.99706	1	17932	0	0.37976	0.0029435	0.012632	0.955873	222	5	0.37976
MAP3K9	5	0.1026	0.22876	0.993689	4146	2	0.53645	0.0029474	0.012644	0.955873	223	3	0.53645
GTSE1	5	0.26448	0.44774	1	7940	2	-0.043363	0.0029589	0.01269	0.955873	224	2	-0.043363
NEDD1	5	0.89455	0.895	1	15986	0	0.18298	0.0029651	0.012715	0.955873	225	3	0.18298
EPN1	5	0.95097	0.95117	1	17058	0	0.33704	0.0029841	0.012786	0.955873	226	4	0.33704
SFRP4	5	0.73865	0.78159	1	13949	1	0.53889	0.0030039	0.012868	0.955873	227	3	0.53889
TTC24	5	0.94252	0.94269	1	16885	0	0.395	0.0030101	0.012889	0.955873	228	4	0.395
CCT4	5	0.0056831	0.02312	0.906212	439	4	-0.40638	0.0030141	0.012905	0.955873	229	1	-0.40638
KRCC1	5	0.52034	0.66505	1	11814	1	0.15228	0.0030354	0.012988	0.955873	230	4	0.15228
TMEM87B	5	0.99696	0.99695	1	17931	0	0.18947	0.0030431	0.013025	0.955873	231	5	0.18947
CHMP7	5	0.78806	0.80984	1	14495	1	0.37762	0.0030625	0.013101	0.955873	232	4	0.37762
LOC100653515	5	0.99694	0.99694	1	17930	0	0.20513	0.0030641	0.013108	0.955873	233	5	0.20513
BIN1	5	0.99692	0.99692	1	17929	0	0.24489	0.0030798	0.013171	0.955873	234	5	0.24489
ARID4B	5	0.9946	0.99463	1	17882	0	0.65324	0.0031119	0.013303	0.955873	235	5	0.65324
ABCB4	5	0.58499	0.71518	1	12703	1	0.10886	0.0031246	0.01335	0.955873	236	2	0.10886
ZGLP1	5	0.0060289	0.024177	0.906212	460	3	-0.36404	0.0031798	0.01359	0.955873	237	1	-0.36404
TWIST2	5	0.071585	0.17894	0.989478	3249	1	0.17063	0.0031823	0.013599	0.955873	238	3	0.17063
DGKI	5	0.99681	0.99681	1	17928	0	0.20607	0.0031914	0.013632	0.955873	239	5	0.20607
HSD17B2	5	0.99679	0.99679	1	17927	0	0.42563	0.003211	0.013709	0.955873	240	5	0.42563
NT5C	5	0.99547	0.99549	1	17903	0	0.32851	0.0032164	0.013731	0.955873	241	5	0.32851
SMR3B	5	0.87587	0.87651	1	15664	1	0.43937	0.0032222	0.01376	0.955873	242	3	0.43937
MAP2K1	5	0.96196	0.96213	1	17246	0	0.13852	0.003235	0.013813	0.955873	243	3	0.13852
FADS2	5	0.3612	0.52783	1	9388	1	0.3076	0.0032511	0.013874	0.955873	244	4	0.3076
SYNGR2	5	0.91361	0.91393	1	16353	0	0.43793	0.0032849	0.014006	0.955873	245	4	0.43793
MAL	15	0.78407	0.93296	1	14450	3	0.19214	0.0032855	0.022183	0.955873	246	9	0.19214
CDT1	5	0.70924	0.76692	1	13687	1	0.10897	0.0032903	0.014028	0.955873	247	3	0.10897
L3MBTL4	5	0.82905	0.83739	1	14995	1	0.14743	0.0032936	0.014038	0.955873	248	2	0.14743
CEP170B	5	0.86005	0.86196	1	15425	1	0.28061	0.0032975	0.014056	0.955873	249	3	0.28061
BCL11A	5	0.99668	0.99667	1	17926	0	0.24353	0.0033166	0.014142	0.955873	250	5	0.24353
RAPSN	5	0.99668	0.99667	1	17925	0	0.37037	0.0033195	0.014156	0.955873	251	5	0.37037
COL5A2	5	0.94206	0.94225	1	16873	0	0.4299	0.0033579	0.014298	0.955873	252	4	0.4299
PELI2	5	0.1174	0.25181	0.995858	4548	2	0.049648	0.0033598	0.014305	0.955873	253	2	0.049648
ELP4	5	0.99663	0.99662	1	17923	0	0.40554	0.0033745	0.014359	0.955873	254	5	0.40554
CHAD	5	0.97718	0.97735	1	17544	0	0.3398	0.0033837	0.014392	0.955873	255	4	0.3398
DEK	5	0.24921	0.43526	1	7713	2	0.82537	0.0033872	0.014412	0.955873	256	3	0.82537
CNTN1	5	0.54392	0.68611	1	12205	1	0.090628	0.0034007	0.014461	0.955873	257	2	0.090628
BACE1	5	0.27545	0.45679	1	8100	1	0.41931	0.0034226	0.01454	0.955873	258	3	0.41931
ITGAL	5	0.91535	0.91561	1	16385	0	0.3137	0.0034262	0.014555	0.955873	259	4	0.3137
CCNE1	5	0.72358	0.77394	1	13797	1	0.32041	0.0034265	0.014556	0.955873	260	3	0.32041
SCGB1D4	3	0.94786	0.94811	1	17007	0	0.64156	0.0034295	0.0095417	0.955873	261	2	0.64156
PES1	5	0.72469	0.7745	1	13813	1	0.3106	0.0034423	0.014623	0.955873	262	4	0.3106
CNOT11	5	0.90486	0.90521	1	16190	0	0.25094	0.0034821	0.014789	0.955873	263	4	0.25094
MX1	5	0.54569	0.68766	1	12227	1	0.28426	0.0034839	0.014797	0.955873	264	4	0.28426
DNAJC11	5	0.13026	0.27147	0.999248	4897	1	0.098389	0.00349	0.014821	0.955873	265	2	0.098389
C1orf127	5	0.18803	0.35756	1	6382	1	0.029799	0.0034939	0.014838	0.955873	266	2	0.029799
COL7A1	5	0.98415	0.98424	1	17685	0	0.33368	0.0035157	0.014922	0.955873	267	4	0.33368
SFRP5	5	0.99645	0.99643	1	17922	0	0.22825	0.0035501	0.015059	0.955873	268	5	0.22825
RFPL3	4	0.95845	0.95833	1	17185	0	0.23325	0.0035612	0.012554	0.955873	269	3	0.23325
MAP4K1	5	0.32629	0.49864	1	8871	1	0.37795	0.0035728	0.015137	0.955873	270	3	0.37795
ZBTB7A	5	0.5081	0.65427	1	11630	1	0.20204	0.0036104	0.015294	0.955873	271	4	0.20204
RGCC	5	0.9014	0.90175	1	16127	0	0.46209	0.0036148	0.015309	0.955873	272	3	0.46209
MED19	5	0.3221	0.49509	1	8818	2	0.076599	0.0036216	0.015331	0.955873	273	2	0.076599
LRRC66	5	0.91845	0.91874	1	16441	0	0.26584	0.0036347	0.015375	0.955873	274	3	0.26584
FAM160B2	5	0.9763	0.97648	1	17528	0	0.41081	0.0036429	0.015414	0.955873	275	4	0.41081
CD248	5	0.13864	0.28436	1	5116	1	0.34288	0.0036555	0.015461	0.955873	276	3	0.34288
CMTM7	5	0.88589	0.88635	1	15846	0	0.45216	0.0036596	0.015478	0.955873	277	4	0.45216
FAM91A1	5	0.18423	0.35197	1	6279	2	0.70561	0.0036665	0.015511	0.955873	278	3	0.70561
OLR1	5	0.19227	0.36364	1	6485	3	-0.17714	0.0036768	0.015549	0.955873	279	1	-0.17714
CD84	7	0.77304	0.86648	1	14319	1	0.36299	0.0036929	0.017551	0.955873	280	5	0.36299
KIAA1045	5	0.99628	0.99626	1	17921	0	0.33242	0.0037185	0.015708	0.955873	281	5	0.33242
RDH16	5	0.99627	0.99625	1	17920	0	0.24849	0.0037298	0.015754	0.955873	282	5	0.24849
ABCC5	5	0.30272	0.47913	1	8520	1	0.38786	0.0037327	0.015772	0.955873	283	3	0.38786
TEAD1	5	0.99626	0.99623	1	17919	0	0.19369	0.0037412	0.015805	0.955873	284	5	0.19369
USF1	5	0.29329	0.47137	1	8365	1	0.40075	0.0037451	0.01582	0.955873	285	3	0.40075
GATAD1	5	0.042127	0.12132	0.9737	2203	2	-0.069746	0.003774	0.015922	0.955873	286	2	-0.069746
COL26A1	5	0.99622	0.9962	1	17918	0	0.17738	0.0037807	0.015952	0.955873	287	5	0.17738
TSPAN3	6	0.54487	0.69765	1	12219	1	0.3174	0.003783	0.016868	0.955873	288	3	0.3174
TUFT1	5	0.94695	0.94712	1	16992	0	0.10532	0.0037872	0.015981	0.955873	289	2	0.10532
ATAD5	5	0.14142	0.28862	1	5181	2	0.43433	0.003797	0.016021	0.955873	290	3	0.43433
PROCA1	5	0.99618	0.99616	1	17917	0	0.35396	0.003823	0.016125	0.955873	291	5	0.35396
RELN	5	0.74565	0.78537	1	14025	1	0.079241	0.0038237	0.01613	0.955873	292	2	0.079241
KRT37	5	0.99616	0.99615	1	17916	0	0.20673	0.0038391	0.016196	0.955873	293	5	0.20673
GAST	5	0.99615	0.99614	1	17915	0	0.33105	0.0038501	0.01624	0.955873	294	5	0.33105
NLRP2	5	0.21436	0.3951	1	6997	3	-0.1749	0.0038613	0.016284	0.955873	295	2	-0.1749
ATRIP	5	0.99597	0.99597	1	17910	0	0.47789	0.0038872	0.016391	0.955873	296	5	0.47789
TSPAN11	5	0.88057	0.88103	1	15753	1	0.4536	0.0038881	0.016397	0.955873	297	4	0.4536
EIF1AD	5	0.99611	0.99609	1	17914	0	0.43838	0.0038931	0.016415	0.955873	298	5	0.43838
ZNF483	5	0.70111	0.76306	1	13635	1	0.46913	0.0039469	0.01662	0.955873	299	3	0.46913
MCCC2	5	0.16861	0.32931	1	5885	3	-0.1681	0.0039528	0.01664	0.955873	300	2	-0.1681
CYP4B1	5	0.10252	0.22864	0.993689	4143	2	0.17495	0.0039749	0.016726	0.955873	301	3	0.17495
PCDHA3	5	0.99602	0.99601	1	17912	0	0.5199	0.0039789	0.016743	0.955873	302	5	0.5199
EVPL	5	0.99602	0.996	1	17911	0	0.21867	0.0039842	0.016769	0.955873	303	5	0.21867
CLIC3	5	0.32759	0.49976	1	8889	1	0.53229	0.0040341	0.016971	0.955873	304	4	0.53229
PPP2R3B	3	0.82987	0.82976	1	15009	0	0.49099	0.0040352	0.011202	0.955873	305	2	0.49099
TNFRSF10D	5	0.99594	0.99595	1	17909	0	0.21462	0.004058	0.017063	0.955873	306	5	0.21462
SLIT1	5	0.63886	0.73588	1	13135	1	0.29014	0.0040632	0.017088	0.955873	307	4	0.29014
PTGER4	5	0.99564	0.99564	1	17906	0	0.22487	0.0040734	0.017128	0.955873	308	5	0.22487
POM121C	5	0.51298	0.65855	1	11702	1	0.41131	0.004087	0.01718	0.955873	309	4	0.41131
ABCC2	5	0.11479	0.24779	0.995858	4478	1	0.41145	0.004103	0.017234	0.955873	310	3	0.41145
GLIPR1L1	5	0.55588	0.69692	1	12378	1	0.40093	0.0041124	0.017277	0.955873	311	4	0.40093
NTS	5	0.080391	0.19323	0.990646	3498	2	0.0063578	0.0041159	0.017291	0.955873	312	2	0.0063578
AKIRIN2	5	0.14306	0.29109	1	5218	1	0.0053825	0.0041184	0.017303	0.955873	313	2	0.0053825
ZNF419	6	0.57189	0.71737	1	12619	2	0.34073	0.0041546	0.018225	0.955873	314	4	0.34073
PAQR9	5	0.86877	0.8698	1	15565	1	0.2598	0.0041736	0.017547	0.955873	315	3	0.2598
CPA5	5	0.1502	0.30186	1	5419	3	-0.16414	0.0041808	0.017571	0.955873	316	2	-0.16414
INADL	5	0.99581	0.99581	1	17908	0	0.27631	0.0041867	0.017595	0.955873	317	5	0.27631
SFXN3	5	0.0094602	0.034134	0.906212	656	2	0.49035	0.0041908	0.017614	0.955873	318	3	0.49035
TRIM69	5	0.069429	0.17543	0.98667	3186	2	0.18167	0.0042068	0.017689	0.955873	319	3	0.18167
CCDC8	5	0.99579	0.99578	1	17907	0	0.42168	0.0042075	0.01769	0.955873	320	5	0.42168
AQPEP	5	0.76157	0.79411	1	14202	1	0.094028	0.0042288	0.017779	0.955873	321	3	0.094028
ANKRD6	5	0.20007	0.37487	1	6671	2	0.14989	0.0042839	0.018004	0.955873	322	2	0.14989
GJA3	5	0.96347	0.96365	1	17273	0	0.3111	0.0043008	0.018059	0.955873	323	4	0.3111
RBM23	5	0.54751	0.68929	1	12264	2	0.19085	0.0043384	0.018201	0.955873	324	3	0.19085
CCL17	5	0.80618	0.82142	1	14710	1	0.095094	0.0043391	0.018207	0.955873	325	3	0.095094
SLC9A2	5	0.27425	0.45583	1	8075	2	0.21933	0.0043943	0.01843	0.955873	326	3	0.21933
C17orf53	5	0.99558	0.99559	1	17905	0	0.20762	0.0044168	0.018508	0.955873	327	5	0.20762
GPR173	5	0.99558	0.99559	1	17904	0	0.48354	0.0044176	0.01851	0.955873	328	5	0.48354
AATK	5	0.90687	0.90722	1	16229	0	0.35987	0.0044636	0.018695	0.955873	329	3	0.35987
NOS1AP	10	0.08992	0.26787	0.997645	3765	4	0.039257	0.0044761	0.024704	0.955873	330	4	0.039257
CHORDC1	5	0.93013	0.93039	1	16643	0	0.4809	0.0044814	0.018772	0.955873	331	4	0.4809
ABCA6	5	0.39634	0.55777	1	9974	1	0.45328	0.0044922	0.018818	0.955873	332	3	0.45328
SLC7A3	5	0.24479	0.43168	1	7638	2	0.09588	0.0045046	0.018869	0.955873	333	2	0.09588
UNC50	5	0.87069	0.87154	1	15587	1	0.1433	0.0045124	0.018899	0.955873	334	2	0.1433
ZNF830	5	0.31291	0.4876	1	8676	1	0.34754	0.0045259	0.018955	0.955873	335	4	0.34754
RGS22	5	0.4182	0.5763	1	10295	1	0.1564	0.0045575	0.019081	0.955873	336	2	0.1564
PCDHA7	5	0.6753	0.75126	1	13414	1	0.10484	0.0045598	0.019086	0.955873	337	2	0.10484
MTX1	5	0.043867	0.12562	0.9737	2277	3	-0.1428	0.0045711	0.01913	0.955873	338	2	-0.1428
ERP29	6	0.15851	0.33343	1	5626	3	-0.055825	0.0045932	0.01983	0.955873	339	2	-0.055825
RAB28	5	0.53732	0.68024	1	12103	1	0.045101	0.0045983	0.019255	0.955873	340	2	0.045101
PLEKHM2	5	0.19774	0.37146	1	6603	1	0.40227	0.0046114	0.019311	0.955873	341	3	0.40227
PFN1	5	0.9828	0.9829	1	17659	0	0.46975	0.0046254	0.019374	0.955873	342	4	0.46975
FKBP6	5	0.98579	0.98591	1	17723	0	0.16671	0.0046393	0.019431	0.955873	343	4	0.16671
FNDC3B	5	0.94894	0.94914	1	17027	0	0.4331	0.0046612	0.019517	0.955873	344	4	0.4331
HIST1H2BD	4	0.30962	0.45117	1	8619	1	0.6427	0.0046617	0.016257	0.955873	345	3	0.6427
TECPR2	5	0.82801	0.83663	1	14977	1	0.50838	0.0046702	0.019556	0.955873	346	4	0.50838
PGBD2	5	0.46353	0.61522	1	10971	2	0.5424	0.0046736	0.019571	0.955873	347	3	0.5424
CD70	5	0.33545	0.50634	1	9012	1	0.36288	0.0046791	0.019593	0.955873	348	4	0.36288
FBLIM1	5	0.99532	0.99533	1	17902	0	0.2525	0.004682	0.019607	0.955873	349	5	0.2525
CCDC151	5	0.018454	0.059598	0.928236	1134	2	-0.070736	0.0047253	0.019773	0.955873	350	1	-0.070736
RLN1	4	0.99527	0.99535	1	17901	0	0.38901	0.0047289	0.016514	0.955873	351	4	0.38901
CACNA2D2	5	0.84265	0.84769	1	15187	1	0.29769	0.004751	0.019868	0.955873	352	4	0.29769
SLC26A11	5	0.90662	0.90697	1	16223	0	0.41703	0.0047586	0.019898	0.955873	353	3	0.41703
NKX6-3	5	0.89567	0.89615	1	16010	0	0.31383	0.0047716	0.019952	0.955873	354	3	0.31383
SPTB	5	0.43663	0.59207	1	10557	1	0.38792	0.0047964	0.020053	0.955873	355	4	0.38792
UBXN2A	5	0.98062	0.98077	1	17614	0	0.42387	0.0048019	0.020078	0.955873	356	4	0.42387
DACT2	5	0.9952	0.9952	1	17900	0	0.26485	0.0048045	0.020088	0.955873	357	5	0.26485
LSS	5	0.99518	0.99518	1	17899	0	0.17609	0.0048216	0.020148	0.955873	358	5	0.17609
CCDC71L	5	0.99517	0.99517	1	17898	0	0.3554	0.0048316	0.020196	0.955873	359	5	0.3554
VIP	5	0.92021	0.92055	1	16468	0	0.2988	0.004832	0.020199	0.955873	360	4	0.2988
KRT84	5	0.95825	0.95841	1	17182	0	0.51241	0.0048356	0.020212	0.955873	361	3	0.51241
TMEM171	5	0.68084	0.75373	1	13459	1	0.37326	0.0048365	0.020218	0.955873	362	4	0.37326
SMIM15	5	0.072732	0.18084	0.990646	3277	1	0.59669	0.0048514	0.020277	0.955873	363	4	0.59669
APH1A	5	0.99513	0.99513	1	17897	0	0.24825	0.0048745	0.02037	0.955873	364	5	0.24825
FGFRL1	5	0.99512	0.99513	1	17896	0	0.18847	0.0048792	0.020389	0.955873	365	5	0.18847
PGPEP1L	5	0.55917	0.69987	1	12427	2	0.089238	0.0048794	0.020389	0.955873	366	2	0.089238
TNFRSF17	5	0.21215	0.39203	1	6959	2	0.66705	0.0048981	0.020463	0.955873	367	3	0.66705
TCEAL4	4	0.41624	0.5622	1	10269	1	0.13501	0.0049215	0.017159	0.955873	368	2	0.13501
CEP85	5	0.40087	0.56162	1	10035	1	0.446	0.0049296	0.020583	0.955873	369	3	0.446
RARRES1	5	0.49083	0.63897	1	11372	2	0.44766	0.0049334	0.020596	0.955873	370	3	0.44766
KIAA0513	5	0.99502	0.99504	1	17894	0	0.23644	0.0049803	0.020791	0.955873	371	5	0.23644
ALDH9A1	5	0.29241	0.47064	1	8350	1	0.02131	0.0050011	0.020861	0.955873	372	2	0.02131
ZSCAN25	5	0.29522	0.47301	1	8399	2	0.072129	0.0050206	0.020941	0.955873	373	2	0.072129
DBH	5	0.39123	0.55328	1	9887	2	0.27038	0.005049	0.021054	0.955873	374	3	0.27038
RIMBP3B	5	0.031163	0.093446	0.950687	1752	3	-0.19466	0.0050562	0.021077	0.955873	375	1	-0.19466
PRG3	5	0.8535	0.85642	1	15328	1	0.50626	0.0050715	0.021146	0.955873	376	3	0.50626
HMGXB3	5	0.22197	0.40573	1	7187	2	0.39008	0.0050967	0.021238	0.955873	377	3	0.39008
KRTAP9-3	2	0.99484	0.9947	1	17893	0	0.64958	0.0051585	0.009898	0.955873	378	2	0.64958
AZI2	5	0.35072	0.51908	1	9227	1	0.3311	0.0051665	0.021514	0.955873	379	2	0.3311
DPRX	5	0.10318	0.22964	0.995002	4159	1	0.44809	0.0051668	0.021514	0.955873	380	4	0.44809
VPS29	5	0.41273	0.5717	1	10214	2	0.42971	0.0051943	0.021608	0.955873	381	3	0.42971
CRYBB3	5	0.99478	0.9948	1	17892	0	0.36119	0.0052173	0.021694	0.955873	382	5	0.36119
IQCA1	5	0.31344	0.48803	1	8686	1	0.063964	0.0052214	0.021711	0.955873	383	2	0.063964
GPR34	5	0.64878	0.7399	1	13204	1	0.23345	0.0052217	0.021712	0.955873	384	4	0.23345
OXGR1	5	0.29781	0.47518	1	8440	2	0.30919	0.0052311	0.021743	0.955873	385	3	0.30919
PMAIP1	2	0.99473	0.9946	1	17891	0	0.58684	0.0052656	0.010104	0.955873	386	2	0.58684
CCDC89	5	0.78428	0.80754	1	14453	1	0.046847	0.0052746	0.02192	0.955873	387	2	0.046847
THEM6	5	0.91887	0.9192	1	16448	0	0.26788	0.0052768	0.021925	0.955873	388	4	0.26788
IGF2BP3	5	0.71922	0.77179	1	13758	1	0.54857	0.005294	0.021981	0.955873	389	4	0.54857
SERPINA6	5	0.99468	0.99469	1	17889	0	0.24124	0.0053239	0.022106	0.955873	390	5	0.24124
HPCA	5	0.99348	0.99351	1	17855	0	0.39912	0.0053273	0.022121	0.955873	391	4	0.39912
ZBTB37	5	0.98311	0.98321	1	17666	0	0.50835	0.0053281	0.022129	0.955873	392	3	0.50835
HTR7	5	0.51428	0.65967	1	11726	1	0.035269	0.005332	0.022144	0.955873	393	2	0.035269
FRYL	5	0.99466	0.99468	1	17888	0	0.50839	0.0053357	0.022157	0.955873	394	5	0.50839
FAM174B	5	0.99466	0.99468	1	17887	0	0.17325	0.0053449	0.022198	0.955873	395	5	0.17325
STK11IP	5	0.88906	0.88953	1	15890	0	0.27803	0.0053465	0.022203	0.955873	396	4	0.27803
PRKG1	5	0.94214	0.94233	1	16876	0	0.50365	0.0053476	0.022208	0.955873	397	4	0.50365
TTBK1	5	0.99464	0.99467	1	17886	0	0.19905	0.0053559	0.022245	0.955873	398	5	0.19905
ERV3-1	5	0.99463	0.99466	1	17884	0	0.34871	0.0053669	0.022289	0.955873	399	5	0.34871
NUDT21	5	0.99462	0.99464	1	17883	0	0.2435	0.005377	0.022321	0.955873	400	5	0.2435
PRAMEF8	4	0.61365	0.66844	1	12927	1	0.3442	0.005382	0.018677	0.955873	401	3	0.3442
BOD1L1	5	0.97944	0.97957	1	17592	0	0.28526	0.0053871	0.022365	0.955873	402	3	0.28526
TEX2	5	0.049941	0.14043	0.9737	2558	1	0.30495	0.0053916	0.022382	0.955873	403	4	0.30495
POU5F1B	4	0.88521	0.88471	1	15832	0	0.42427	0.0054235	0.018817	0.955873	404	3	0.42427
IFI6	5	0.69315	0.75931	1	13572	1	0.41964	0.0054359	0.022557	0.955873	405	4	0.41964
PRPF40B	5	0.082025	0.19587	0.992576	3544	2	0.37246	0.0054422	0.022583	0.955873	406	3	0.37246
RND2	5	0.97668	0.97684	1	17537	0	0.32388	0.0054469	0.022598	0.955873	407	4	0.32388
DPYSL5	5	0.99452	0.99456	1	17881	0	0.27694	0.005476	0.022705	0.955873	408	5	0.27694
NLN	5	0.56903	0.70882	1	12585	1	0.30617	0.0054933	0.022779	0.955873	409	4	0.30617
RUFY3	5	0.5207	0.66537	1	11824	2	0.24869	0.0054973	0.022792	0.955873	410	3	0.24869
SCN5A	5	0.61187	0.72526	1	12911	1	0.41952	0.0055032	0.022814	0.955873	411	3	0.41952
SAMD7	5	0.2781	0.45894	1	8136	1	0.42247	0.0055371	0.022951	0.955873	412	3	0.42247
SCGB2B2	4	0.73763	0.74862	1	13941	1	0.16765	0.0055477	0.019221	0.955873	413	2	0.16765
SYT16	5	0.52007	0.66481	1	11810	1	0.179	0.0055844	0.023134	0.955873	414	4	0.179
MINA	5	0.9635	0.96368	1	17275	0	0.15346	0.0056076	0.023239	0.955873	415	3	0.15346
SNRPA1	5	0.62112	0.72879	1	12999	1	0.72322	0.0056418	0.023384	0.955873	416	4	0.72322
ERCC6L2	5	0.97172	0.97184	1	17420	0	0.41109	0.0056555	0.023429	0.955873	417	4	0.41109
FGF7	5	0.99434	0.99437	1	17879	0	0.32309	0.0056597	0.023444	0.955873	418	5	0.32309
TTC30A	5	0.98846	0.98853	1	17765	0	0.27232	0.0056627	0.023459	0.955873	419	4	0.27232
PRKAR1A	5	0.95351	0.9537	1	17102	0	0.3584	0.0056945	0.023558	0.955873	420	4	0.3584
CCNY	5	0.89871	0.89909	1	16078	0	-0.023397	0.0057046	0.023588	0.955873	421	2	-0.023397
NCL	5	0.83494	0.84181	1	15081	1	0.11463	0.0057178	0.023624	0.955873	422	2	0.11463
SEC61G	4	0.39079	0.53562	1	9879	1	0.67749	0.0057539	0.019927	0.955873	423	3	0.67749
MYF5	5	0.84767	0.85166	1	15246	1	0.34446	0.0057588	0.023752	0.955873	424	4	0.34446
STMN4	5	0.94577	0.94597	1	16962	0	0.27733	0.0057728	0.023806	0.955873	425	4	0.27733
NCOR2	5	0.10003	0.22472	0.993684	4067	1	0.11646	0.005773	0.023807	0.955873	426	3	0.11646
SELP	5	0.93504	0.93525	1	16747	0	0.18132	0.0057944	0.023882	0.955873	427	4	0.18132
ACTA2	5	0.8472	0.85127	1	15239	1	0.36676	0.0057957	0.023885	0.955873	428	4	0.36676
NT5C3B	5	0.91659	0.91687	1	16402	0	0.3172	0.0058281	0.023977	0.955873	429	3	0.3172
KIF24	5	0.14643	0.29616	1	5317	1	0.28559	0.005866	0.024088	0.955873	430	4	0.28559
UBE2F	5	0.93168	0.93192	1	16676	0	0.51924	0.0058684	0.024097	0.955873	431	4	0.51924
TNFRSF10C	5	0.91611	0.91638	1	16397	0	0.45454	0.005875	0.024121	0.955873	432	4	0.45454
AFG3L2	5	0.72136	0.77284	1	13776	1	0.45815	0.0058832	0.024151	0.955873	433	3	0.45815
SCAF11	5	0.47735	0.62725	1	11184	2	0.27255	0.0059383	0.024321	0.955873	434	3	0.27255
KCNA4	5	0.97615	0.97633	1	17524	0	0.46552	0.0059846	0.024463	0.955873	435	4	0.46552
PHRF1	5	0.93535	0.93557	1	16755	0	0.38362	0.0059929	0.024482	0.955873	436	4	0.38362
GOLGA7B	5	0.77902	0.80435	1	14381	1	-0.047676	0.0059934	0.024483	0.955873	437	2	-0.047676
FXYD5	5	0.99398	0.994	1	17869	0	0.369	0.0060152	0.024542	0.955873	438	4	0.369
TCEANC	5	0.97178	0.97189	1	17424	0	0.33478	0.0060155	0.024544	0.955873	439	3	0.33478
LRP2	5	0.99356	0.9936	1	17858	0	0.35244	0.0060204	0.024558	0.955873	440	4	0.35244
R3HCC1	5	0.92386	0.92416	1	16532	0	0.53179	0.0060246	0.024577	0.955873	441	3	0.53179
CCNB1	5	0.52375	0.6681	1	11872	1	-0.030301	0.0060485	0.024651	0.955873	442	2	-0.030301
LPHN1	5	0.052659	0.14694	0.974612	2687	3	-0.25565	0.0060569	0.024675	0.955873	443	2	-0.25565
CLMP	5	0.42096	0.57861	1	10329	1	-0.02951	0.0061036	0.024812	0.955873	444	1	-0.02951
TFAP4	5	0.11042	0.24097	0.995378	4360	1	0.3392	0.0061222	0.024873	0.955873	445	3	0.3392
ZNF407	5	0.76332	0.79513	1	14221	1	0.33961	0.0061587	0.024975	0.955873	446	3	0.33961
ZNF491	5	0.98417	0.98427	1	17686	0	0.33462	0.0061922	0.02507	0.955873	447	4	0.33462
EXTL1	5	0.10387	0.23071	0.995002	4175	2	0.37401	0.0062054	0.025112	0.955873	448	3	0.37401
AP3B1	5	0.041567	0.11994	0.9737	2181	3	-0.33503	0.0062079	0.02512	0.955873	449	2	-0.33503
CCNJL	5	0.2044	0.38103	1	6776	2	-0.022948	0.0062138	0.025134	0.955873	450	2	-0.022948
GABRA4	5	0.9799	0.98006	1	17596	0	0.46531	0.0062298	0.025178	0.955873	451	4	0.46531
UBE2R2	5	0.99277	0.99283	1	17843	0	0.56934	0.0062365	0.025196	0.955873	452	4	0.56934
LTN1	5	0.9732	0.97332	1	17452	0	0.40183	0.0063148	0.025427	0.955873	453	4	0.40183
PRUNE	5	0.66885	0.74836	1	13360	1	0.14874	0.0063184	0.025438	0.955873	454	2	0.14874
SP3	5	0.77793	0.80368	1	14367	1	0.43602	0.0063381	0.025501	0.955873	455	4	0.43602
ZNF438	5	0.52747	0.67143	1	11931	1	0.39983	0.0063694	0.025585	0.955873	456	4	0.39983
FUT5	5	0.041621	0.12006	0.9737	2183	2	0.22567	0.0063791	0.025611	0.955873	457	3	0.22567
DUT	7	0.93368	0.93573	1	16717	1	0.3414	0.0064208	0.028971	0.955873	458	5	0.3414
YIF1B	5	0.65941	0.74436	1	13275	1	0.31524	0.0064239	0.025729	0.955873	459	4	0.31524
C9orf163	5	0.8854	0.88585	1	15834	0	0.015321	0.0064342	0.025754	0.955873	460	2	0.015321
DYNAP	5	0.75501	0.79042	1	14132	1	0.58212	0.0064679	0.025857	0.955873	461	4	0.58212
ZNF622	5	0.89708	0.89748	1	16045	0	0.29293	0.0064734	0.025874	0.955873	462	4	0.29293
KIAA1024L	5	0.97085	0.971	1	17400	0	0.38459	0.0064832	0.025904	0.955873	463	3	0.38459
F11R	5	0.41199	0.57109	1	10207	2	-0.032981	0.0064893	0.025931	0.955873	464	2	-0.032981
SLC16A7	5	0.983	0.98309	1	17663	0	0.48705	0.006526	0.026043	0.955873	465	4	0.48705
CBX7	5	0.13781	0.28306	1	5093	2	0.30955	0.0065725	0.026182	0.955873	466	3	0.30955
RNF126	5	0.0058718	0.0237	0.906212	448	2	-0.094374	0.0065994	0.026259	0.955873	467	2	-0.094374
MTF2	5	0.90736	0.90773	1	16241	0	0.53466	0.0065999	0.02626	0.955873	468	3	0.53466
C4orf26	5	0.92138	0.92171	1	16495	0	0.36461	0.006606	0.026278	0.955873	469	3	0.36461
FXYD2	4	0.76242	0.76797	1	14210	1	0.33175	0.0066143	0.022709	0.955873	470	3	0.33175
ZNF777	5	0.1568	0.31183	1	5591	2	0.48321	0.0066274	0.026338	0.955873	471	3	0.48321
RHNO1	5	0.62076	0.72865	1	12996	1	0.22969	0.0066445	0.026382	0.955873	472	4	0.22969
AREG	5	0.38463	0.54774	1	9774	2	0.16045	0.0066545	0.026414	0.955873	473	3	0.16045
PGAP2	5	0.80759	0.82238	1	14734	1	0.32539	0.0066549	0.026415	0.955873	474	4	0.32539
FOPNL	5	0.63921	0.73602	1	13142	1	0.56713	0.0066814	0.026488	0.955873	475	4	0.56713
SUDS3	5	0.36204	0.52855	1	9399	2	-0.16051	0.0066942	0.026527	0.955873	476	2	-0.16051
SLC30A6	5	0.1101	0.24046	0.995378	4349	2	0.069873	0.0067096	0.026569	0.955873	477	2	0.069873
NAA11	5	0.98982	0.98991	1	17785	0	0.31586	0.0067217	0.026601	0.955873	478	3	0.31586
ESYT1	5	0.20403	0.38052	1	6764	2	0.095403	0.0067314	0.026625	0.955873	479	2	0.095403
SPTLC2	5	0.86697	0.86817	1	15536	1	0.47746	0.0067495	0.02668	0.955873	480	3	0.47746
ARID3C	5	0.23603	0.42448	1	7511	2	-0.041375	0.0067646	0.026721	0.955873	481	2	-0.041375
UBE3C	5	0.49612	0.64363	1	11440	1	0.54578	0.006775	0.026753	0.955873	482	4	0.54578
C1S	5	0.55521	0.69633	1	12365	1	0.53577	0.0068099	0.026858	0.955873	483	4	0.53577
DNAJB13	5	0.41687	0.57518	1	10277	1	0.46022	0.0068423	0.026951	0.955873	484	4	0.46022
PRSS1	5	0.72769	0.77597	1	13838	1	0.12886	0.0068437	0.026957	0.955873	485	3	0.12886
ZNF695	7	0.99739	0.99738	1	17938	0	0.40619	0.0068572	0.030737	0.955873	486	6	0.40619
APCDD1	5	0.92357	0.92386	1	16527	0	0.36473	0.0068748	0.027052	0.955873	487	3	0.36473
SPATA31A3	1	0.99306	0.99308	1	17846	0	0.81097	0.0069381	0.0068865	0.955873	488	1	0.81097
NSUN2	5	0.83415	0.84123	1	15066	1	0.3571	0.0069389	0.027228	0.955873	489	3	0.3571
TSGA13	5	0.72261	0.77347	1	13788	1	0.56218	0.0069622	0.027304	0.955873	490	4	0.56218
SLC39A13	5	0.35178	0.51994	1	9250	1	0.29076	0.0069797	0.027347	0.955873	491	4	0.29076
TM4SF1	5	0.18564	0.35407	1	6314	2	-0.014046	0.0069849	0.027363	0.955873	492	1	-0.014046
GATA4	5	0.98527	0.98537	1	17712	0	0.45206	0.0069855	0.027364	0.955873	493	4	0.45206
GLOD5	5	0.37405	0.53878	1	9608	2	0.53447	0.0069862	0.027366	0.955873	494	3	0.53447
PTH	5	0.89985	0.90021	1	16095	0	0.59628	0.0070075	0.027426	0.955873	495	4	0.59628
C7orf57	5	0.98051	0.98066	1	17609	0	0.43966	0.0070265	0.027485	0.955873	496	3	0.43966
TAS1R1	5	0.7607	0.79361	1	14191	1	0.35781	0.007036	0.027513	0.955873	497	3	0.35781
TRPV6	5	0.94871	0.94889	1	17024	0	0.10698	0.00704	0.027527	0.955873	498	2	0.10698
SOAT2	5	0.18714	0.35627	1	6356	1	0.27727	0.0070469	0.027546	0.955873	499	4	0.27727
PSD4	5	0.70175	0.76334	1	13641	1	0.38016	0.0070575	0.027569	0.955873	500	3	0.38016
HOPX	7	0.8983	0.91302	1	16070	1	0.21294	0.0070661	0.031556	0.955873	501	5	0.21294
PKHD1L1	5	0.96809	0.96827	1	17347	0	0.31613	0.007095	0.027683	0.955873	502	4	0.31613
PHYHIP	5	0.88146	0.88191	1	15764	1	0.49594	0.0070981	0.02769	0.955873	503	4	0.49594
AGAP6	2	0.99286	0.99271	1	17845	0	0.49355	0.0071369	0.013573	0.955873	504	2	0.49355
C1QTNF4	5	0.90062	0.90097	1	16110	0	0.21763	0.0071398	0.027804	0.955873	505	4	0.21763
DMXL2	5	0.53643	0.67941	1	12087	1	0.39725	0.0071487	0.027829	0.955873	506	4	0.39725
SEMA4C	5	0.13409	0.27734	1	5001	3	-0.1881	0.0071501	0.027834	0.955873	507	1	-0.1881
SPDYE4	4	0.52467	0.62229	1	11890	1	0.36496	0.0071684	0.024454	0.955873	508	3	0.36496
CHST10	5	0.74138	0.78302	1	13977	1	0.10271	0.0072051	0.027976	0.955873	509	1	0.10271
PTK2B	5	0.92124	0.92156	1	16491	0	0.40599	0.0072377	0.028063	0.955873	510	3	0.40599
NIM1	5	0.26426	0.44757	1	7934	2	0.15938	0.0072602	0.028122	0.955873	511	3	0.15938
PDE5A	5	0.93355	0.93377	1	16713	0	0.5753	0.0072635	0.028129	0.955873	512	3	0.5753
NAALAD2	5	0.25983	0.44389	1	7863	1	0.54019	0.007283	0.028186	0.955873	513	4	0.54019
PRLHR	5	0.61113	0.72496	1	12905	1	0.089932	0.0073152	0.028288	0.955873	514	1	0.089932
KPTN	5	0.48647	0.63523	1	11297	1	0.31279	0.0073489	0.028372	0.955873	515	3	0.31279
TIMP1	5	0.86428	0.86572	1	15490	1	0.3815	0.007369	0.028429	0.955873	516	4	0.3815
EIF5A2	5	0.8536	0.8565	1	15331	1	0.14457	0.0073703	0.028434	0.955873	517	4	0.14457
C19orf73	5	0.58335	0.71458	1	12695	1	0.18371	0.0074165	0.02857	0.955873	518	3	0.18371
EGLN2	5	0.37925	0.54316	1	9691	1	0.28925	0.007445	0.028659	0.955873	519	3	0.28925
SETD3	5	0.45976	0.61199	1	10918	2	0.092525	0.0074804	0.028766	0.955873	520	2	0.092525
BRD3	5	0.52265	0.66708	1	11851	1	0.36602	0.0074955	0.028804	0.955873	521	4	0.36602
DMRTA1	5	0.98905	0.98914	1	17777	0	0.18944	0.0075093	0.028841	0.955873	522	4	0.18944
AGO3	5	0.52289	0.66731	1	11856	1	0.2637	0.0075137	0.028854	0.955873	523	3	0.2637
FOXE1	5	0.99247	0.99254	1	17838	0	0.25838	0.0075283	0.028905	0.955873	524	4	0.25838
RPRD2	5	0.97596	0.97616	1	17520	0	0.21414	0.0075309	0.02891	0.955873	525	3	0.21414
CCDC40	5	0.28855	0.46744	1	8286	2	0.11896	0.0075354	0.028926	0.955873	526	3	0.11896
STAT6	5	0.90462	0.90499	1	16185	0	0.26778	0.0075569	0.028981	0.955873	527	4	0.26778
TOX4	5	0.35099	0.5193	1	9232	1	0.30435	0.0075709	0.029026	0.955873	528	4	0.30435
FBL	5	0.011356	0.039639	0.916049	770	3	-0.33409	0.0075904	0.029081	0.955873	529	1	-0.33409
ICA1	5	0.96987	0.97	1	17378	0	0.44663	0.0076251	0.029175	0.955873	530	4	0.44663
STAM	5	0.88481	0.88525	1	15827	0	0.54515	0.0076282	0.029184	0.955873	531	4	0.54515
CHRD	5	0.98817	0.98822	1	17761	0	0.19994	0.007636	0.029206	0.955873	532	4	0.19994
SERPINB13	5	0.98871	0.98878	1	17770	0	0.59687	0.0076656	0.029291	0.955873	533	4	0.59687
C17orf107	5	0.96963	0.96975	1	17373	0	0.071074	0.0077005	0.029396	0.955873	534	2	0.071074
NEU2	5	0.092015	0.21191	0.993684	3830	3	-0.14447	0.007733	0.0295	0.955873	535	2	-0.14447
TMEM39A	5	0.88	0.88046	1	15742	1	-0.039609	0.0077555	0.029565	0.955873	536	1	-0.039609
ZNF587B	4	0.73162	0.74416	1	13879	1	0.34148	0.0077572	0.026401	0.955873	537	2	0.34148
GNL3L	5	0.74594	0.78551	1	14031	1	0.46645	0.0078083	0.029718	0.955873	538	3	0.46645
KIAA1328	5	0.86151	0.86326	1	15449	1	0.40251	0.0078106	0.02972	0.955873	539	3	0.40251
TEX15	5	0.88375	0.88419	1	15802	0	0.45329	0.0078131	0.029729	0.955873	540	4	0.45329
DTX3	5	0.26867	0.45116	1	7997	1	0.2948	0.0078555	0.029844	0.955873	541	3	0.2948
ZNF358	5	0.87883	0.87935	1	15723	1	0.060708	0.0078656	0.02987	0.955873	542	2	0.060708
RALGAPB	5	0.5648	0.70499	1	12514	1	0.42888	0.0078733	0.029902	0.955873	543	4	0.42888
SERPINE2	5	0.94547	0.94566	1	16954	0	0.33374	0.0079083	0.030012	0.955873	544	4	0.33374
RFC4	5	0.13441	0.27784	1	5013	1	0.18324	0.0079206	0.030056	0.955873	545	4	0.18324
GPAM	5	0.0413	0.11925	0.9737	2172	2	0.10954	0.0079435	0.03013	0.955873	546	3	0.10954
PANK2	5	0.94081	0.94099	1	16838	0	0.21082	0.0079612	0.030176	0.955873	547	3	0.21082
SYT15	5	0.95875	0.95891	1	17190	0	0.31105	0.0079691	0.030194	0.955873	548	4	0.31105
INPP1	5	0.71111	0.76784	1	13702	1	0.41475	0.0079723	0.030202	0.955873	549	4	0.41475
LAMA5	5	0.069757	0.17598	0.98762	3197	2	-0.090429	0.0079756	0.030212	0.955873	550	1	-0.090429
ABCD4	5	0.99321	0.99325	1	17848	0	0.34495	0.0080024	0.030287	0.955873	551	4	0.34495
FCRL6	5	0.86799	0.8691	1	15554	1	0.38124	0.0080028	0.030289	0.955873	552	4	0.38124
CRLF1	5	0.019163	0.061526	0.928236	1183	2	-0.027129	0.0080306	0.030369	0.955873	553	1	-0.027129
AMFR	5	0.68887	0.75738	1	13536	1	0.31371	0.0080498	0.030425	0.955873	554	4	0.31371
NUDT16	7	0.12875	0.30218	1	4860	1	0.22054	0.0080681	0.035665	0.955873	555	4	0.22054
LRRN4	5	0.89365	0.89408	1	15967	0	0.42326	0.0080734	0.030482	0.955873	556	3	0.42326
SHC1	5	0.94442	0.94459	1	16926	0	0.33224	0.0080754	0.030488	0.955873	557	4	0.33224
RNF152	5	0.97209	0.97221	1	17433	0	0.44915	0.0080857	0.030519	0.955873	558	4	0.44915
AAMDC	5	0.4141	0.57283	1	10237	2	0.097216	0.0081407	0.030695	0.955873	559	3	0.097216
LSMEM2	5	0.54385	0.68605	1	12202	2	0.032256	0.0081626	0.030757	0.955873	560	2	0.032256
A1CF	5	0.53888	0.6816	1	12119	1	0.48057	0.0081769	0.030804	0.955873	561	3	0.48057
PPP1R3A	5	0.10271	0.22893	0.993689	4150	2	0.25312	0.0081924	0.03086	0.955873	562	3	0.25312
RPF2	5	0.40077	0.56152	1	10033	2	0.21333	0.0081957	0.030868	0.955873	563	3	0.21333
LARGE	5	0.62239	0.72928	1	13008	1	0.058469	0.0082462	0.031009	0.955873	564	2	0.058469
KPNB1	5	0.28049	0.4609	1	8168	1	0.46444	0.0082811	0.031103	0.955873	565	4	0.46444
COPS2	5	0.26352	0.44696	1	7923	1	0.906	0.0083295	0.031256	0.955873	566	3	0.906
AK7	5	0.90577	0.90613	1	16205	0	0.34037	0.008334	0.031272	0.955873	567	4	0.34037
RAI1	5	0.20052	0.37551	1	6689	1	0.30698	0.0083472	0.031312	0.955873	568	4	0.30698
TPRG1L	5	0.17544	0.33926	1	6076	1	0.24922	0.0083588	0.031346	0.955873	569	4	0.24922
ABCA7	5	0.36448	0.53061	1	9442	1	0.24788	0.0083837	0.031418	0.955873	570	4	0.24788
MAML2	5	0.91986	0.92019	1	16459	0	0.3058	0.0083966	0.031461	0.955873	571	3	0.3058
CCNG2	5	0.66688	0.74754	1	13339	1	0.36206	0.0084137	0.031507	0.955873	572	4	0.36206
HIST2H2AB	5	0.77008	0.799	1	14291	1	0.23626	0.0084605	0.031643	0.955873	573	4	0.23626
ZNF621	5	0.94288	0.94305	1	16890	0	0.38361	0.0085056	0.031767	0.955873	574	3	0.38361
PHLDB1	5	0.9911	0.99118	1	17809	0	0.26332	0.0085192	0.031805	0.955873	575	4	0.26332
IL3	5	0.87939	0.8799	1	15731	1	-0.0090617	0.0085257	0.031821	0.955873	576	1	-0.0090617
YY1	5	0.93093	0.93116	1	16658	0	0.42952	0.0085401	0.031861	0.955873	577	3	0.42952
ZNF714	4	0.057781	0.136	0.9737	2848	2	-0.42558	0.008544	0.028886	0.955873	578	1	-0.42558
LUC7L	5	0.44724	0.60119	1	10726	2	-0.095688	0.0085807	0.031987	0.955873	579	2	-0.095688
PDCD2L	5	0.48905	0.63742	1	11342	2	0.37515	0.0086047	0.032074	0.955873	580	3	0.37515
STEAP4	5	0.9834	0.9835	1	17671	0	0.31633	0.0086222	0.032131	0.955873	581	4	0.31633
NPR1	5	0.049781	0.14003	0.9737	2551	3	-0.20383	0.0086275	0.032151	0.955873	582	2	-0.20383
AKR1D1	5	0.89787	0.89825	1	16062	0	0.43387	0.0086337	0.032167	0.955873	583	3	0.43387
NME5	5	0.15665	0.3116	1	5586	3	-0.33642	0.0086357	0.032172	0.955873	584	1	-0.33642
UTRN	5	0.43344	0.58938	1	10504	1	0.040934	0.0086704	0.032258	0.955873	585	2	0.040934
FAM78B	5	0.33533	0.50625	1	9010	1	0.46319	0.0086749	0.032267	0.955873	586	4	0.46319
ERI2	5	0.13084	0.27239	0.999248	4917	3	-0.24196	0.0086907	0.032313	0.955873	587	1	-0.24196
ARL8A	5	0.85093	0.85433	1	15290	1	0.067922	0.0087503	0.032486	0.955873	588	2	0.067922
GMFG	5	0.68791	0.75696	1	13527	1	0.35702	0.0087742	0.03254	0.955873	589	4	0.35702
ZSWIM5	5	0.27891	0.4596	1	8149	2	-0.029746	0.0087872	0.032576	0.955873	590	2	-0.029746
APOA4	5	0.31997	0.49338	1	8789	2	0.32834	0.008795	0.032601	0.955873	591	3	0.32834
SLURP1	5	0.95175	0.95193	1	17070	0	0.2972	0.0088006	0.032615	0.955873	592	3	0.2972
CHCHD10	5	0.82532	0.83465	1	14941	1	0.27379	0.0088051	0.032625	0.955873	593	4	0.27379
C10orf55	5	0.63591	0.73467	1	13111	1	0.4814	0.0088252	0.032683	0.955873	594	3	0.4814
C6orf136	12	0.092873	0.28709	1	3847	3	0.17207	0.0088462	0.046622	0.955873	595	6	0.17207
CMIP	5	0.7836	0.8071	1	14442	1	0.34862	0.0088526	0.03276	0.955873	596	4	0.34862
PSMB7	5	0.56235	0.70276	1	12475	1	0.20481	0.0088556	0.032766	0.955873	597	3	0.20481
CAMKV	5	0.012534	0.043008	0.928236	817	1	0.29287	0.0088915	0.03287	0.955873	598	4	0.29287
DOCK11	5	0.11224	0.24382	0.995858	4406	2	0.068993	0.0088986	0.032884	0.955873	599	2	0.068993
PDE3A	5	0.8606	0.86245	1	15435	1	0.38314	0.0088994	0.032888	0.955873	600	3	0.38314
SYNPO2	5	0.30789	0.48338	1	8596	1	0.31595	0.0089071	0.032909	0.955873	601	4	0.31595
LRFN1	5	0.27887	0.45956	1	8148	1	0.061739	0.0089483	0.033029	0.955873	602	2	0.061739
NDNF	5	0.95085	0.95104	1	17055	0	0.35912	0.0089602	0.033064	0.955873	603	3	0.35912
RALGPS2	5	0.14941	0.30063	1	5399	3	-0.20206	0.0089656	0.033078	0.955873	604	2	-0.20206
NKX2-2	5	0.5837	0.7147	1	12697	1	0.32838	0.008982	0.033125	0.955873	605	4	0.32838
ID1	5	0.075	0.18456	0.990646	3335	3	-0.25863	0.0089857	0.033133	0.955873	606	2	-0.25863
CYP2A6	3	0.97711	0.97732	1	17543	0	0.55294	0.0090103	0.024273	0.955873	607	3	0.55294
ELF3	5	0.17073	0.33239	1	5945	2	-0.089045	0.0090205	0.033232	0.955873	608	1	-0.089045
IFI16	5	0.95543	0.95563	1	17130	0	0.54493	0.0090539	0.033328	0.955873	609	4	0.54493
ARL14	5	0.53559	0.67865	1	12067	1	0.40963	0.0090755	0.033384	0.955873	610	3	0.40963
NMS	5	0.9806	0.98075	1	17613	0	0.29382	0.0090979	0.033438	0.955873	611	4	0.29382
PDIA6	5	0.31733	0.49125	1	8748	1	0.051333	0.0091305	0.033529	0.955873	612	2	0.051333
CNGB1	5	0.11858	0.25362	0.995858	4583	2	0.01357	0.0091484	0.033577	0.955873	613	2	0.01357
SOAT1	5	0.15217	0.3049	1	5472	2	0.044584	0.0091799	0.033674	0.955873	614	2	0.044584
DCK	5	0.47059	0.62135	1	11094	1	0.26908	0.0091854	0.033688	0.955873	615	3	0.26908
CRYL1	5	0.99344	0.99347	1	17853	0	0.36269	0.0092006	0.033729	0.955873	616	4	0.36269
FAM50B	5	0.51618	0.66132	1	11751	1	0.34152	0.0092426	0.033857	0.955873	617	3	0.34152
C7	5	0.25082	0.43657	1	7735	1	0.51985	0.0092568	0.033902	0.955873	618	3	0.51985
STC1	5	0.9366	0.93683	1	16775	0	0.36306	0.0092736	0.033942	0.955873	619	4	0.36306
CNNM2	5	0.33269	0.50402	1	8976	1	0.29949	0.0092954	0.034014	0.955873	620	3	0.29949
LONP1	5	0.83711	0.84347	1	15104	1	0.43987	0.0093106	0.034062	0.955873	621	3	0.43987
HEXDC	5	0.51893	0.66381	1	11791	2	0.36996	0.0093189	0.034088	0.955873	622	3	0.36996
SLC23A2	5	0.98183	0.98196	1	17640	0	0.44573	0.0093247	0.034107	0.955873	623	3	0.44573
TDGF1	4	0.9227	0.92253	1	16516	0	0.34154	0.009336	0.031401	0.955873	624	3	0.34154
ZNF710	5	0.33836	0.50875	1	9058	1	0.060719	0.0094053	0.03433	0.955873	625	1	0.060719
WEE1	5	0.98873	0.98881	1	17771	0	0.5071	0.0094078	0.034336	0.955873	626	4	0.5071
DCHS2	12	0.53244	0.78456	1	12024	4	0.097501	0.0094231	0.049033	0.955873	627	6	0.097501
IER3	5	0.11011	0.24048	0.995378	4350	1	0.044932	0.009427	0.034397	0.955873	628	2	0.044932
PHKG1	5	0.12056	0.25659	0.995935	4643	2	0.23592	0.0094602	0.034504	0.955873	629	3	0.23592
TXNDC8	6	0.60745	0.7442	1	12866	2	0.39619	0.0094831	0.037238	0.955873	630	4	0.39619
TMEM186	5	0.47352	0.62392	1	11131	1	0.24828	0.0095152	0.034671	0.955873	631	3	0.24828
ZNF709	5	0.25288	0.43825	1	7760	1	0.86285	0.0095392	0.03474	0.955873	632	4	0.86285
CLDN14	5	0.10222	0.22815	0.993689	4135	1	0.41873	0.0095613	0.034804	0.955873	633	3	0.41873
ST3GAL1	5	0.67165	0.7496	1	13384	1	0.23938	0.0095903	0.034888	0.955873	634	4	0.23938
DCN	12	0.052244	0.18824	0.990646	2671	5	-0.12446	0.0095922	0.04977	0.955873	635	3	-0.12446
ZSCAN21	5	0.97321	0.97332	1	17453	0	0.31467	0.0096013	0.034919	0.955873	636	4	0.31467
EPX	5	0.49824	0.6455	1	11472	2	0.31916	0.0096142	0.03496	0.955873	637	3	0.31916
SALL1	5	0.76604	0.79664	1	14249	1	0.45864	0.009638	0.035026	0.955873	638	4	0.45864
PLOD3	5	0.067665	0.17253	0.985763	3139	2	0.14651	0.0096448	0.035045	0.955873	639	3	0.14651
FAM129B	5	0.44203	0.59667	1	10639	2	-0.16627	0.0096642	0.035099	0.955873	640	2	-0.16627
ABCC10	5	0.193	0.36467	1	6505	3	-0.16591	0.00968	0.035146	0.955873	641	2	-0.16591
PHOSPHO1	5	0.58491	0.71516	1	12702	1	0.32483	0.0096955	0.035196	0.955873	642	3	0.32483
GLRX2	5	0.66945	0.74862	1	13368	1	0.47551	0.009735	0.03532	0.955873	643	3	0.47551
UPK1B	5	0.79443	0.81377	1	14576	1	0.26523	0.0097635	0.0354	0.955873	644	4	0.26523
NUTF2	5	0.2188	0.40128	1	7108	3	-0.15131	0.0097899	0.035475	0.955873	645	1	-0.15131
ZNHIT3	6	0.27551	0.47726	1	8102	1	0.30763	0.0097963	0.038326	0.955873	646	5	0.30763
TCF25	5	0.98057	0.98072	1	17612	0	0.36807	0.0098152	0.035544	0.955873	647	3	0.36807
GPR113	5	0.44939	0.60304	1	10755	1	0.10529	0.0098448	0.035627	0.955873	648	3	0.10529
RHCG	5	0.53346	0.67675	1	12040	1	0.45628	0.0098472	0.035639	0.955873	649	4	0.45628
RPS14	2	0.99015	0.98998	1	17792	0	0.6156	0.0098513	0.018685	0.955873	650	2	0.6156
CHKB	5	0.17843	0.34356	1	6147	1	0.36005	0.0098528	0.035656	0.955873	651	4	0.36005
PROM1	5	0.69311	0.7593	1	13571	1	0.092741	0.0099547	0.035937	0.955873	652	1	0.092741
DEFB121	3	0.56077	0.58578	1	12449	1	0.48446	0.0099691	0.026731	0.955873	653	2	0.48446
FAM50A	5	0.92243	0.92271	1	16508	0	0.34552	0.009976	0.035992	0.955873	654	3	0.34552
CHCHD1	5	0.22547	0.41072	1	7261	2	0.37168	0.0099773	0.035998	0.955873	655	3	0.37168
DEFB104A	2	0.99002	0.98985	1	17788	0	0.41414	0.0099792	0.01892	0.955873	656	2	0.41414
MMP23B	5	0.20181	0.3774	1	6717	1	0.11098	0.010002	0.036075	0.955873	657	2	0.11098
MIXL1	5	0.45916	0.6115	1	10909	2	0.087627	0.01001	0.036098	0.955873	658	2	0.087627
BPTF	5	0.46558	0.61701	1	11004	1	0.48559	0.010028	0.036144	0.955873	659	3	0.48559
LGI4	5	0.87617	0.87678	1	15672	1	0.30706	0.010031	0.036148	0.955873	660	4	0.30706
CAD	5	0.005773	0.023395	0.906212	442	2	0.29658	0.010034	0.036159	0.955873	661	3	0.29658
MC4R	5	0.35576	0.52325	1	9311	1	0.23837	0.010055	0.036213	0.955873	662	2	0.23837
BNIP1	5	0.048026	0.13579	0.9737	2472	2	0.063141	0.010065	0.036239	0.955873	663	1	0.063141
CYP4F2	5	0.30143	0.47811	1	8501	1	0.42592	0.010072	0.036259	0.955873	664	4	0.42592
MYH6	5	0.63473	0.73419	1	13104	1	0.24692	0.010103	0.036362	0.955873	665	4	0.24692
HIVEP3	5	0.98343	0.98353	1	17673	0	0.32269	0.010119	0.036393	0.955873	666	4	0.32269
AMBN	5	0.98987	0.98995	1	17786	0	0.34303	0.010132	0.036426	0.955873	667	4	0.34303
STK17A	5	0.48267	0.6319	1	11244	1	0.077948	0.010153	0.036501	0.955873	668	2	0.077948
NFYA	5	0.89524	0.89568	1	15998	0	0.15171	0.010173	0.03657	0.955873	669	3	0.15171
MCMDC2	5	0.51192	0.65762	1	11683	2	-0.19262	0.010174	0.036573	0.955873	670	2	-0.19262
TMEM262	5	0.50508	0.65163	1	11581	1	0.37591	0.010201	0.036648	0.955873	671	4	0.37591
CXXC1	5	0.63334	0.73361	1	13093	1	0.31812	0.010229	0.036735	0.955873	672	3	0.31812
ADIPOR1	5	0.58612	0.71558	1	12708	1	0.32678	0.010245	0.036786	0.955873	673	4	0.32678
SMARCC2	5	0.91203	0.91236	1	16325	0	0.47289	0.0103	0.036938	0.955873	674	3	0.47289
NPHS1	5	0.97876	0.9789	1	17574	0	0.12443	0.010306	0.036949	0.955873	675	3	0.12443
DNAJC22	5	0.97913	0.97928	1	17583	0	0.15566	0.010339	0.037047	0.955873	676	3	0.15566
CNTNAP4	5	0.48948	0.63778	1	11352	1	0.49461	0.010381	0.037167	0.955873	677	3	0.49461
ZHX2	5	0.95218	0.95235	1	17078	0	0.1135	0.010394	0.037202	0.955873	678	2	0.1135
EMILIN3	5	0.99386	0.99388	1	17865	0	0.48814	0.010405	0.037236	0.955873	679	4	0.48814
BBS2	5	0.86494	0.86633	1	15500	1	0.37438	0.010432	0.037309	0.955873	680	4	0.37438
CCL1	5	0.31077	0.48577	1	8636	1	0.034865	0.010439	0.037323	0.955873	681	2	0.034865
SLC25A13	5	0.4604	0.61256	1	10923	2	0.09816	0.010449	0.037351	0.955873	682	2	0.09816
SLC45A4	5	0.87596	0.87659	1	15667	1	0.32832	0.010464	0.037399	0.955873	683	3	0.32832
GCFC2	5	0.60067	0.72105	1	12818	1	0.32308	0.010472	0.037429	0.955873	684	3	0.32308
RAN	5	0.06247	0.1641	0.978861	2991	1	0.4839	0.010486	0.03747	0.955873	685	3	0.4839
DOCK6	5	0.84941	0.85307	1	15267	1	0.44087	0.010501	0.037512	0.955873	686	3	0.44087
SOD3	5	0.117	0.25119	0.995858	4539	2	-0.1238	0.010504	0.037524	0.955873	687	2	-0.1238
RPRML	5	0.97639	0.97656	1	17530	0	0.25004	0.010513	0.037553	0.955873	688	4	0.25004
PRRC2B	5	0.005332	0.02204	0.906212	415	2	0.040744	0.010559	0.037688	0.955873	689	1	0.040744
ZNF57	5	0.49072	0.63887	1	11370	1	0.46463	0.010577	0.037744	0.955873	690	4	0.46463
HCST	5	0.22054	0.40368	1	7159	1	0.080332	0.010614	0.037841	0.955873	691	2	0.080332
TIMM17A	5	0.97719	0.97735	1	17545	0	0.35279	0.010618	0.037857	0.955873	692	4	0.35279
EPS15	5	0.91683	0.91712	1	16405	0	0.30768	0.01062	0.03786	0.955873	693	2	0.30768
DENND2A	5	0.15942	0.31576	1	5651	1	0.39547	0.010627	0.037879	0.955873	694	3	0.39547
TINAGL1	5	0.77646	0.80282	1	14353	1	0.27613	0.010651	0.03795	0.955873	695	4	0.27613
CPA2	5	0.93332	0.93353	1	16706	0	0.30104	0.01067	0.037998	0.955873	696	4	0.30104
PRPF38A	5	0.38106	0.54468	1	9716	1	0.90776	0.010695	0.038055	0.955873	697	4	0.90776
ABCC3	5	0.98201	0.98214	1	17642	0	0.2129	0.010709	0.038101	0.955873	698	4	0.2129
EPB41L1	5	0.94172	0.9419	1	16864	0	0.327	0.010723	0.038142	0.955873	699	4	0.327
MIER2	5	0.83683	0.84326	1	15100	1	0.31471	0.010725	0.038144	0.955873	700	4	0.31471
GTPBP1	5	0.92047	0.92081	1	16480	0	0.018104	0.010735	0.03817	0.955873	701	2	0.018104
MAML1	5	0.12135	0.25779	0.995935	4662	3	-0.30577	0.010755	0.038233	0.955873	702	2	-0.30577
C11orf73	5	0.46722	0.61844	1	11032	1	0.49314	0.010775	0.038285	0.955873	703	4	0.49314
SMIM18	5	0.53041	0.67403	1	11984	1	0.11933	0.010778	0.038295	0.955873	704	3	0.11933
ITGA7	5	0.24602	0.43267	1	7657	2	0.02216	0.010796	0.038349	0.955873	705	2	0.02216
DIO1	11	0.41973	0.69124	1	10312	3	0.14712	0.010846	0.053942	0.955873	706	6	0.14712
ZNF490	5	0.9938	0.99381	1	17863	0	0.40941	0.010852	0.038508	0.955873	707	4	0.40941
ZEB2	5	0.99168	0.99175	1	17819	0	0.40631	0.010877	0.038581	0.955873	708	4	0.40631
TAS2R42	5	0.36333	0.52966	1	9421	2	-0.41914	0.010888	0.03861	0.955873	709	1	-0.41914
LRRK2	5	0.6669	0.74755	1	13340	1	0.31375	0.010897	0.038632	0.955873	710	4	0.31375
CLEC2D	11	0.64416	0.84217	1	13173	3	0.33793	0.010929	0.054299	0.955873	711	6	0.33793
SAMD4A	6	0.81897	0.85316	1	14869	1	0.27421	0.010942	0.042268	0.955873	712	4	0.27421
ARTN	5	0.40736	0.56717	1	10127	2	0.081403	0.010943	0.038778	0.955873	713	2	0.081403
ZNF629	5	0.98904	0.98913	1	17776	0	0.17944	0.010964	0.038845	0.955873	714	4	0.17944
RUSC2	5	0.50561	0.65209	1	11589	1	0.23191	0.010981	0.038906	0.955873	715	4	0.23191
SYNE3	5	0.85152	0.8548	1	15302	1	0.046702	0.010998	0.038954	0.955873	716	2	0.046702
EVC	5	0.3275	0.49967	1	8888	2	0.25462	0.011053	0.039123	0.955873	717	3	0.25462
EVPLL	5	0.98136	0.98151	1	17631	0	0.27209	0.011054	0.039125	0.955873	718	4	0.27209
SYNDIG1L	5	0.85853	0.86063	1	15401	1	0.10654	0.011108	0.039296	0.955873	719	2	0.10654
TMEM106C	5	0.98521	0.98532	1	17709	0	0.47259	0.011111	0.039303	0.955873	720	4	0.47259
CYP27B1	5	0.84593	0.85029	1	15224	1	0.35452	0.01113	0.039362	0.955873	721	3	0.35452
P2RX4	5	0.28384	0.46367	1	8210	1	0.43086	0.011135	0.039376	0.955873	722	4	0.43086
LAPTM5	5	0.14742	0.29762	1	5339	1	-0.17145	0.011138	0.039385	0.955873	723	2	-0.17145
DCTD	5	0.91306	0.91337	1	16345	0	0.20259	0.011163	0.03946	0.955873	724	3	0.20259
NUP54	5	0.85776	0.85999	1	15390	1	0.025477	0.011166	0.039474	0.955873	725	2	0.025477
KIF7	5	0.53033	0.67396	1	11980	2	0.24637	0.011186	0.039529	0.955873	726	3	0.24637
TNFRSF13C	5	0.98506	0.98518	1	17705	0	0.22444	0.011196	0.039558	0.955873	727	4	0.22444
FA2H	5	0.52407	0.66838	1	11879	2	0.3572	0.011217	0.03961	0.955873	728	3	0.3572
CELA2B	4	0.87415	0.87365	1	15636	0	0.38403	0.011245	0.037364	0.955873	729	3	0.38403
QRFPR	5	0.31458	0.48896	1	8703	2	-0.020895	0.011272	0.039757	0.955873	730	1	-0.020895
TFCP2L1	5	0.65117	0.74091	1	13222	1	0.4387	0.011279	0.039776	0.955873	731	4	0.4387
ALX1	5	0.89581	0.89628	1	16015	0	0.33955	0.01129	0.039801	0.955873	732	4	0.33955
DMD	16	0.28991	0.61752	1	8311	4	0.21892	0.0113	0.062881	0.955873	733	9	0.21892
CCDC15	5	0.36069	0.5274	1	9378	2	0.23043	0.011325	0.039901	0.955873	734	3	0.23043
MTMR8	5	0.21791	0.40004	1	7090	1	0.24179	0.011327	0.039907	0.955873	735	3	0.24179
STK3	5	0.23388	0.42251	1	7482	3	-0.19645	0.011366	0.040017	0.955873	736	2	-0.19645
TMEM225	5	0.71021	0.7674	1	13695	1	0.57603	0.011382	0.040059	0.955873	737	3	0.57603
CALB1	5	0.12131	0.25773	0.995935	4659	2	0.25762	0.011392	0.040089	0.955873	738	3	0.25762
INO80	5	0.84672	0.85091	1	15234	1	0.2898	0.011405	0.040132	0.955873	739	3	0.2898
PTPRG	5	0.57732	0.71244	1	12659	1	0.23626	0.011423	0.040184	0.955873	740	4	0.23626
EEPD1	5	0.96918	0.96931	1	17363	0	0.19417	0.011437	0.040226	0.955873	741	4	0.19417
SH2D3A	5	0.80867	0.82311	1	14746	1	-0.11474	0.01145	0.040258	0.955873	742	2	-0.11474
ARL13A	5	0.84187	0.84711	1	15173	1	-0.10595	0.011492	0.040386	0.955873	743	1	-0.10595
GSTT1	5	0.96676	0.96695	1	17331	0	0.29866	0.011506	0.040431	0.955873	744	4	0.29866
CABP4	5	0.46372	0.61539	1	10973	2	0.21269	0.011547	0.040547	0.955873	745	3	0.21269
MMP7	5	0.88011	0.88057	1	15745	1	0.44153	0.011553	0.040559	0.955873	746	4	0.44153
MCTP2	5	0.99079	0.99086	1	17804	0	0.3208	0.011594	0.040675	0.955873	747	4	0.3208
ETV3L	5	0.21621	0.39761	1	7051	2	0.13503	0.011625	0.040762	0.955873	748	3	0.13503
TBC1D15	5	0.21592	0.39721	1	7044	2	-0.068488	0.01166	0.040867	0.955873	749	2	-0.068488
WNT8B	5	0.69455	0.75997	1	13582	1	0.4694	0.011664	0.040878	0.955873	750	3	0.4694
ADAM18	5	0.97428	0.97441	1	17475	0	0.71507	0.011711	0.041012	0.955873	751	4	0.71507
RPL38	2	0.98828	0.98811	1	17763	0	0.59869	0.011717	0.022208	0.955873	752	2	0.59869
C1orf173	5	0.97473	0.97489	1	17490	0	0.24685	0.011721	0.041034	0.955873	753	4	0.24685
C19orf45	5	0.81878	0.83009	1	14867	1	0.16223	0.011773	0.041168	0.955873	754	4	0.16223
SLC5A11	5	0.86912	0.87011	1	15569	1	0.23617	0.011821	0.04131	0.955873	755	3	0.23617
ANXA6	5	0.98463	0.98475	1	17697	0	0.30193	0.011842	0.041373	0.955873	756	4	0.30193
SLC35E4	5	0.84172	0.84699	1	15172	1	0.4319	0.011854	0.041415	0.955873	757	3	0.4319
HSD17B14	5	0.34911	0.51771	1	9205	1	0.063118	0.011876	0.041479	0.955873	758	2	0.063118
ZNF703	5	0.93244	0.93267	1	16689	0	0.24467	0.011968	0.041739	0.955873	759	4	0.24467
SMTN	5	0.020021	0.063858	0.928236	1230	2	0.18583	0.011971	0.041755	0.955873	760	3	0.18583
DLST	5	0.91278	0.9131	1	16339	0	0.30559	0.011981	0.041778	0.955873	761	4	0.30559
GYS2	5	0.086515	0.20311	0.993684	3667	1	0.06668	0.011985	0.041794	0.955873	762	2	0.06668
ZNF354C	5	0.75587	0.79089	1	14140	1	0.43339	0.012007	0.041859	0.955873	763	3	0.43339
PAK4	5	0.68042	0.75353	1	13454	1	0.33758	0.012033	0.041932	0.955873	764	3	0.33758
ZSWIM8	5	0.86342	0.86495	1	15480	1	-0.063717	0.01204	0.041958	0.955873	765	1	-0.063717
MYF6	5	0.50385	0.65051	1	11566	1	0.52658	0.012054	0.04199	0.955873	766	4	0.52658
TRMT13	5	0.26543	0.44851	1	7958	1	0.22454	0.012079	0.042072	0.955873	767	3	0.22454
DHTKD1	5	0.46849	0.61954	1	11055	1	0.11706	0.012093	0.042108	0.955873	768	2	0.11706
KITLG	5	0.13746	0.2825	1	5083	1	0.17061	0.012095	0.042114	0.955873	769	3	0.17061
ITGA2B	5	0.98639	0.98649	1	17728	0	0.27484	0.012134	0.042213	0.955873	770	4	0.27484
C22orf31	5	0.89879	0.89918	1	16081	0	0.61822	0.01214	0.042229	0.955873	771	3	0.61822
ATOH7	5	0.028344	0.086103	0.945573	1609	3	-0.30692	0.01226	0.042579	0.955873	772	1	-0.30692
DCTN2	5	0.058669	0.15779	0.978777	2877	3	-0.19636	0.01228	0.042634	0.955873	773	2	-0.19636
ASB1	5	0.95336	0.95354	1	17096	0	0.26006	0.012337	0.0428	0.955873	774	3	0.26006
DOK7	5	0.063469	0.16578	0.978861	3032	3	-0.24352	0.012366	0.04288	0.955873	775	2	-0.24352
ZNF142	5	0.50087	0.64782	1	11521	1	0.14155	0.012369	0.042886	0.955873	776	3	0.14155
NODAL	5	0.088882	0.20693	0.993684	3736	1	0.35934	0.012381	0.042919	0.955873	777	4	0.35934
GPM6B	5	0.98761	0.98768	1	17747	0	0.24814	0.012386	0.042937	0.955873	778	4	0.24814
ZFAND3	5	0.57302	0.71098	1	12623	1	0.3027	0.012392	0.042957	0.955873	779	4	0.3027
ZNF567	5	0.91097	0.91133	1	16306	0	0.58936	0.012396	0.042972	0.955873	780	3	0.58936
DENND2C	5	0.1382	0.28366	1	5104	3	-0.22908	0.012424	0.043057	0.955873	781	1	-0.22908
PLAA	5	0.98547	0.98559	1	17718	0	0.42425	0.012443	0.043104	0.955873	782	3	0.42425
STARD13	5	0.18871	0.35855	1	6396	2	-0.041428	0.012479	0.043198	0.955873	783	2	-0.041428
LOXL2	5	0.73357	0.77895	1	13906	1	0.19909	0.012489	0.043227	0.955873	784	3	0.19909
SSX3	3	0.68409	0.68587	1	13489	1	-0.10625	0.012489	0.033031	0.955873	785	1	-0.10625
TMEM125	5	0.96016	0.96032	1	17213	0	0.24243	0.012495	0.04324	0.955873	786	4	0.24243
COMTD1	5	0.97252	0.97265	1	17443	0	0.2595	0.012502	0.043264	0.955873	787	4	0.2595
AFTPH	5	0.91152	0.91188	1	16315	0	0.38378	0.012506	0.043278	0.955873	788	4	0.38378
CECR6	9	0.4148	0.66837	1	10247	2	0.13912	0.012526	0.057561	0.955873	789	5	0.13912
BACH2	5	0.98157	0.9817	1	17636	0	0.095506	0.012534	0.043346	0.955873	790	2	0.095506
OPTN	5	0.41828	0.57638	1	10297	2	0.26828	0.012549	0.043387	0.955873	791	3	0.26828
SETD6	5	0.94943	0.9496	1	17037	0	0.23479	0.012555	0.043407	0.955873	792	3	0.23479
IFI30	5	0.47847	0.62824	1	11197	2	-0.055783	0.012589	0.043515	0.955873	793	1	-0.055783
TFG	5	0.7244	0.77436	1	13809	1	0.60198	0.012642	0.043673	0.955873	794	4	0.60198
FOXJ1	5	0.24257	0.42986	1	7612	2	0.37874	0.012651	0.043696	0.955873	795	3	0.37874
TK2	5	0.031679	0.094771	0.952799	1772	2	0.33122	0.012723	0.043902	0.955873	796	3	0.33122
STK38	5	0.041995	0.12101	0.9737	2197	1	0.27704	0.01274	0.043949	0.955873	797	4	0.27704
PTPN3	5	0.80685	0.82187	1	14720	1	0.10983	0.012753	0.043983	0.955873	798	2	0.10983
BOK	5	0.24177	0.42922	1	7604	1	0.23607	0.012761	0.044011	0.955873	799	3	0.23607
C16orf3	5	0.97192	0.97204	1	17429	0	0.25649	0.01277	0.044035	0.955873	800	4	0.25649
NFKBIZ	5	0.87878	0.87929	1	15721	1	0.32404	0.012788	0.044091	0.955873	801	4	0.32404
BLM	5	0.14745	0.29768	1	5340	1	0.50016	0.012839	0.044231	0.955873	802	4	0.50016
TMC4	5	0.94496	0.94514	1	16940	0	0.15665	0.01284	0.044233	0.955873	803	3	0.15665
DNTTIP2	5	0.45886	0.61126	1	10905	2	0.23524	0.012917	0.044451	0.955873	804	3	0.23524
ZBTB44	5	0.11339	0.2456	0.995858	4438	1	0.31819	0.012919	0.044457	0.955873	805	4	0.31819
CCDC13	5	0.89304	0.89347	1	15957	0	0.30357	0.012924	0.044473	0.955873	806	3	0.30357
TRIM73	3	0.98707	0.98721	1	17734	0	0.18556	0.012932	0.034173	0.955873	807	3	0.18556
NUDT5	5	0.1407	0.28751	1	5169	2	-0.030375	0.012972	0.044616	0.955873	808	2	-0.030375
SMUG1	5	0.98408	0.98417	1	17683	0	0.30132	0.012973	0.044617	0.955873	809	3	0.30132
TALDO1	5	0.97735	0.9775	1	17549	0	0.55555	0.012976	0.044625	0.955873	810	3	0.55555
CACYBP	6	0.025221	0.086433	0.945573	1476	3	-0.13618	0.012986	0.04921	0.955873	811	3	-0.13618
PRSS37	5	0.29132	0.46977	1	8332	1	0.29333	0.012996	0.044672	0.955873	812	4	0.29333
TBC1D1	5	0.91725	0.91757	1	16410	0	0.3419	0.013028	0.044756	0.955873	813	4	0.3419
CNPPD1	5	0.85479	0.85749	1	15350	1	-0.0028029	0.013082	0.044911	0.955873	814	2	-0.0028029
GOT1L1	5	0.63891	0.7359	1	13136	1	0.35959	0.013116	0.045003	0.955873	815	3	0.35959
HECTD2	5	0.92342	0.92369	1	16522	0	0.092304	0.013137	0.045064	0.955873	816	3	0.092304
TNFRSF9	5	0.51375	0.65921	1	11718	1	0.42892	0.013191	0.045231	0.955873	817	3	0.42892
EIF6	5	0.070023	0.1764	0.988025	3206	2	0.26794	0.013247	0.045394	0.955873	818	3	0.26794
TMX3	5	0.39942	0.56038	1	10015	2	-0.29085	0.013292	0.045517	0.955873	819	2	-0.29085
C1QTNF5	5	0.51494	0.66022	1	11738	1	0.27913	0.013296	0.045523	0.955873	820	3	0.27913
BAG2	5	0.44535	0.59955	1	10687	2	0.3292	0.013301	0.045541	0.955873	821	3	0.3292
IP6K3	5	0.059153	0.15861	0.978777	2891	1	0.42037	0.013317	0.045588	0.955873	822	3	0.42037
OSTC	5	0.30081	0.47761	1	8492	1	0.34354	0.013321	0.045597	0.955873	823	4	0.34354
TCEAL1	5	0.76042	0.79346	1	14188	1	0.56759	0.013336	0.045633	0.955873	824	4	0.56759
BCL2L1	5	0.044828	0.12802	0.9737	2318	1	0.14579	0.013356	0.045694	0.955873	825	2	0.14579
BHLHE41	5	0.17592	0.33994	1	6087	2	0.39076	0.013406	0.045822	0.955873	826	3	0.39076
F10	5	0.48911	0.63746	1	11345	2	0.035263	0.01342	0.045862	0.955873	827	2	0.035263
DCAF13	5	0.97159	0.97173	1	17416	0	0.29204	0.01345	0.045955	0.955873	828	4	0.29204
CYP4A22	5	0.43256	0.58863	1	10492	2	0.19975	0.013465	0.045999	0.955873	829	3	0.19975
MFSD7	5	0.41536	0.5739	1	10254	1	0.18782	0.013475	0.046026	0.955873	830	4	0.18782
APOC3	5	0.84081	0.84627	1	15156	1	0.33717	0.013485	0.046056	0.955873	831	4	0.33717
C5orf49	5	0.88125	0.88169	1	15762	1	0.3701	0.01352	0.046143	0.955873	832	3	0.3701
SLCO4C1	5	0.9299	0.93016	1	16639	0	0.21205	0.013532	0.046179	0.955873	833	3	0.21205
HSD17B11	5	0.48417	0.63323	1	11266	1	0.46738	0.013569	0.046284	0.955873	834	4	0.46738
RBM4	8	0.40169	0.6335	1	10044	1	0.25144	0.01357	0.056697	0.955873	835	5	0.25144
TNPO2	5	0.50517	0.65172	1	11584	2	0.054245	0.013575	0.04631	0.955873	836	2	0.054245
TRIP12	5	0.47451	0.62478	1	11148	1	0.36718	0.013599	0.046367	0.955873	837	4	0.36718
IGDCC4	5	0.98879	0.98887	1	17772	0	0.20034	0.013608	0.046389	0.955873	838	3	0.20034
MTMR6	5	0.046091	0.13112	0.9737	2381	2	-0.045327	0.01363	0.046444	0.955873	839	1	-0.045327
CHAC2	5	0.15797	0.31362	1	5617	3	-0.25582	0.013684	0.046611	0.955873	840	1	-0.25582
COL21A1	5	0.9527	0.95288	1	17081	0	0.49332	0.013689	0.046624	0.955873	841	4	0.49332
IFI44	5	0.93529	0.93551	1	16754	0	0.46492	0.013729	0.046742	0.955873	842	3	0.46492
TMEM178B	5	0.53181	0.67526	1	12013	2	0.12059	0.013739	0.046775	0.955873	843	3	0.12059
LRRCC1	5	0.46904	0.61999	1	11065	2	-0.14838	0.013794	0.046941	0.955873	844	2	-0.14838
G3BP2	5	0.99248	0.99255	1	17839	0	0.40666	0.013796	0.046948	0.955873	845	4	0.40666
DRD4	5	0.11923	0.2546	0.995858	4604	3	-0.12387	0.013815	0.046997	0.955873	846	1	-0.12387
GFOD2	7	0.97513	0.97514	1	17497	0	0.19259	0.013817	0.055187	0.955873	847	4	0.19259
HMOX2	5	0.47412	0.62445	1	11142	2	0.36414	0.013845	0.047082	0.955873	848	3	0.36414
CDCA3	5	0.96486	0.96508	1	17302	0	0.39326	0.013898	0.047241	0.955873	849	4	0.39326
EMC6	5	0.92426	0.92455	1	16542	0	0.28696	0.013953	0.047386	0.955873	850	4	0.28696
CAPS2	5	0.5023	0.64911	1	11543	1	0.41122	0.013958	0.047399	0.955873	851	3	0.41122
TGM1	5	0.50803	0.6542	1	11629	1	0.099317	0.013986	0.047477	0.955873	852	2	0.099317
MORF4L2	5	0.64357	0.73779	1	13167	1	0.11041	0.013995	0.047501	0.955873	853	3	0.11041
ADH1A	5	0.56017	0.7008	1	12440	1	0.22367	0.014003	0.047518	0.955873	854	3	0.22367
LEPREL4	5	0.033674	0.099973	0.956155	1867	1	0.30775	0.014049	0.047641	0.955873	855	3	0.30775
PPP1R3E	5	0.18428	0.35204	1	6280	1	0.39052	0.014056	0.047667	0.955873	856	4	0.39052
NACC2	5	0.29405	0.47202	1	8376	2	0.5405	0.014067	0.047692	0.955873	857	3	0.5405
ZNF429	5	0.10069	0.22578	0.993684	4091	3	-0.63289	0.014072	0.047708	0.955873	858	2	-0.63289
PSORS1C2	5	0.094828	0.21636	0.993684	3903	1	0.021949	0.014095	0.04778	0.955873	859	2	0.021949
TMEM99	5	0.81357	0.82651	1	14812	1	0.11581	0.014122	0.047841	0.955873	860	2	0.11581
TSN	6	0.66257	0.78694	1	13294	2	0.090887	0.014123	0.053019	0.955873	861	3	0.090887
TMEM155	5	0.99098	0.99105	1	17807	0	0.31048	0.01414	0.047889	0.955873	862	3	0.31048
C18orf54	5	0.75217	0.78887	1	14097	1	-0.055738	0.014177	0.047997	0.955873	863	1	-0.055738
C1QL1	5	0.8826	0.88306	1	15779	1	0.42112	0.014223	0.048132	0.955873	864	4	0.42112
CEP85L	5	0.84155	0.84685	1	15169	1	0.20923	0.014232	0.048155	0.955873	865	4	0.20923
RGPD1	1	0.98574	0.98576	1	17722	0	0.59137	0.014258	0.014103	0.955873	866	1	0.59137
EFNB2	5	0.9901	0.99017	1	17790	0	0.55809	0.014258	0.048226	0.955873	867	3	0.55809
KIAA0430	5	0.97936	0.9795	1	17591	0	0.31234	0.014282	0.048282	0.955873	868	4	0.31234
CENPP	10	0.57955	0.79266	1	12671	3	0.355	0.014282	0.064307	0.955873	869	6	0.355
GNRH2	5	0.95125	0.95144	1	17063	0	0.23302	0.014334	0.048437	0.955873	870	4	0.23302
SULF2	5	0.43673	0.59217	1	10560	2	-0.034047	0.014341	0.048462	0.955873	871	1	-0.034047
FCN1	5	0.17558	0.33947	1	6079	1	0.26916	0.014387	0.048582	0.955873	872	4	0.26916
BCKDHA	5	0.33493	0.50591	1	9004	1	0.1383	0.014435	0.048707	0.955873	873	2	0.1383
HR	5	0.93622	0.93646	1	16770	0	0.46832	0.014436	0.048709	0.955873	874	4	0.46832
CDK10	5	0.011272	0.039406	0.916049	764	1	0.25808	0.014442	0.048728	0.955873	875	4	0.25808
PRR18	5	0.47656	0.62653	1	11174	2	0.22843	0.014451	0.048752	0.955873	876	3	0.22843
CPE	5	0.30941	0.48465	1	8616	2	-0.16314	0.014506	0.048908	0.955873	877	1	-0.16314
C10orf105	5	0.071428	0.17867	0.989478	3241	1	0.31903	0.01452	0.048955	0.955873	878	3	0.31903
KLHL5	5	0.1855	0.35387	1	6308	2	-0.066329	0.01456	0.049062	0.955873	879	1	-0.066329
SPATA7	5	0.5946	0.71874	1	12772	1	0.31024	0.014571	0.049097	0.955873	880	4	0.31024
MSH4	5	0.99395	0.99396	1	17868	0	0.51004	0.014601	0.049187	0.955873	881	4	0.51004
LCK	5	0.78435	0.80759	1	14455	1	0.43856	0.014608	0.04921	0.955873	882	4	0.43856
H2AFY2	5	0.58329	0.71457	1	12694	1	0.29711	0.014613	0.049217	0.955873	883	4	0.29711
KAT2B	5	0.61823	0.72772	1	12972	1	0.40141	0.014645	0.049297	0.955873	884	3	0.40141
ZNF182	5	0.24319	0.43034	1	7617	2	0.16313	0.01466	0.049333	0.955873	885	2	0.16313
LMAN1	5	0.943	0.94318	1	16893	0	0.056305	0.01467	0.04936	0.955873	886	1	0.056305
GLI2	5	0.48485	0.63383	1	11277	1	0.26209	0.014759	0.049604	0.955873	887	4	0.26209
BROX	5	0.58707	0.71594	1	12715	1	0.2672	0.014772	0.049645	0.955873	888	4	0.2672
XG	5	0.69966	0.76236	1	13622	1	0.29935	0.014774	0.049648	0.955873	889	3	0.29935
GDF7	5	0.59672	0.71957	1	12785	1	0.15748	0.014809	0.049751	0.955873	890	4	0.15748
SYS1	7	0.74312	0.84866	1	13994	1	-0.051864	0.014823	0.058256	0.955873	891	2	-0.051864
IRF2BPL	5	0.94929	0.94946	1	17033	0	0.19011	0.014834	0.049811	0.955873	892	3	0.19011
MIF	5	0.76731	0.79739	1	14262	1	0.24751	0.014834	0.049815	0.955873	893	4	0.24751
SARS	5	0.99422	0.99426	1	17877	0	0.25518	0.014839	0.049827	0.955873	894	4	0.25518
PUSL1	5	0.44643	0.60048	1	10708	1	0.3253	0.014877	0.049928	0.955873	895	4	0.3253
RAB8A	5	0.32431	0.49699	1	8841	1	-0.030688	0.014888	0.049962	0.955873	896	2	-0.030688
TNFRSF18	5	0.1433	0.29147	1	5228	2	0.10975	0.014889	0.049965	0.955873	897	3	0.10975
TRIM49D1	3	0.98509	0.98525	1	17706	0	0.77098	0.014913	0.039103	0.955873	898	3	0.77098
ZNF546	5	0.9908	0.99088	1	17805	0	0.45221	0.014922	0.050066	0.955873	899	4	0.45221
FATE1	5	0.88421	0.88465	1	15813	0	0.41682	0.014943	0.050125	0.955873	900	3	0.41682
LRRC43	5	0.24862	0.4348	1	7700	2	0.0085714	0.014943	0.050125	0.955873	901	1	0.0085714
TAF6	5	0.52405	0.66838	1	11878	1	0.25828	0.014947	0.050133	0.955873	902	4	0.25828
XCR1	5	0.85742	0.85969	1	15387	1	0.39065	0.014977	0.050217	0.955873	903	4	0.39065
PA2G4	5	0.84264	0.84768	1	15186	1	0.13107	0.014998	0.050277	0.955873	904	2	0.13107
GDF1	5	0.52899	0.67278	1	11951	2	0.22233	0.015006	0.050299	0.955873	905	3	0.22233
NF2	10	0.42896	0.68979	1	10434	2	0.23097	0.015022	0.067041	0.955873	906	7	0.23097
CRIM1	5	0.52641	0.67048	1	11915	2	0.36251	0.015024	0.050344	0.955873	907	3	0.36251
OXTR	5	0.7583	0.79225	1	14167	1	0.157	0.015054	0.050431	0.955873	908	4	0.157
ACSBG2	5	0.76383	0.79541	1	14231	1	0.17478	0.015059	0.050447	0.955873	909	3	0.17478
PHLDA3	5	0.47797	0.62781	1	11193	2	0.12088	0.015085	0.05051	0.955873	910	3	0.12088
OAZ3	5	0.96863	0.96882	1	17354	0	0.2137	0.015093	0.05053	0.955873	911	3	0.2137
MYL10	5	0.97248	0.97261	1	17442	0	0.2337	0.015107	0.050568	0.955873	912	3	0.2337
SLC7A14	5	0.98272	0.98281	1	17657	0	0.27226	0.015109	0.050572	0.955873	913	4	0.27226
C16orf87	5	0.80998	0.82397	1	14762	1	0.38026	0.015122	0.050619	0.955873	914	4	0.38026
EP400	5	0.77919	0.80444	1	14384	1	0.17476	0.015125	0.050625	0.955873	915	3	0.17476
RPRD1B	5	0.23155	0.41922	1	7415	2	-0.039513	0.015149	0.050686	0.955873	916	2	-0.039513
CXXC11	5	0.28418	0.46395	1	8213	2	0.35564	0.015158	0.050716	0.955873	917	3	0.35564
GPR37L1	5	0.023663	0.073666	0.93482	1410	2	0.19896	0.015162	0.050725	0.955873	918	3	0.19896
AKIP1	5	0.70252	0.76372	1	13648	1	0.40367	0.015195	0.050824	0.955873	919	4	0.40367
RAD23A	5	0.46557	0.617	1	11003	2	0.092604	0.015212	0.050873	0.955873	920	2	0.092604
STAB1	5	0.89557	0.89603	1	16007	0	0.21573	0.015221	0.050902	0.955873	921	4	0.21573
ZC3H14	12	0.14414	0.38089	1	5247	6	-0.090031	0.015262	0.072682	0.955873	922	3	-0.090031
DEF8	6	0.96088	0.9609	1	17231	0	0.19858	0.01527	0.056811	0.955873	923	5	0.19858
VAT1	5	0.84359	0.84842	1	15201	1	0.16689	0.015325	0.051205	0.955873	924	4	0.16689
NXF3	5	0.95451	0.95471	1	17115	0	0.47658	0.015348	0.051272	0.955873	925	3	0.47658
MAGEB18	5	0.82947	0.83768	1	15003	1	0.30426	0.015371	0.051338	0.955873	926	4	0.30426
MMP11	5	0.9718	0.97191	1	17425	0	0.37475	0.015382	0.051364	0.955873	927	4	0.37475
SSH2	5	0.16082	0.31779	1	5683	2	0.31431	0.015386	0.051378	0.955873	928	3	0.31431
TSPAN9	5	0.93188	0.93212	1	16678	0	0.11029	0.015403	0.051426	0.955873	929	2	0.11029
TRIM16	5	0.38561	0.54856	1	9788	1	0.40466	0.015413	0.051456	0.955873	930	3	0.40466
RMDN3	5	0.2446	0.43153	1	7636	2	-0.045809	0.015436	0.051523	0.955873	931	2	-0.045809
GUCY2D	5	0.90407	0.90444	1	16179	0	0.39089	0.015436	0.051524	0.955873	932	3	0.39089
ATP13A2	5	0.56914	0.70892	1	12586	1	0.31765	0.015475	0.051625	0.955873	933	4	0.31765
TUBA1C	3	0.98452	0.98468	1	17696	0	0.29917	0.015482	0.040494	0.955873	934	3	0.29917
TRHR	5	0.55299	0.6943	1	12337	2	0.044366	0.01549	0.051671	0.955873	935	1	0.044366
ZNF493	9	0.8448	0.91951	1	15211	1	0.19715	0.01551	0.067541	0.955873	936	5	0.19715
NUPR1L	5	0.12758	0.26742	0.997352	4834	1	0.25082	0.015534	0.051804	0.955873	937	4	0.25082
PPFIA2	9	0.14882	0.36506	1	5381	3	-0.002221	0.015549	0.067666	0.955873	938	4	-0.002221
SAMD3	5	0.85411	0.85693	1	15341	1	0.41562	0.015565	0.051874	0.955873	939	4	0.41562
HMCN1	5	0.72148	0.7729	1	13777	1	0.60098	0.01558	0.051914	0.955873	940	3	0.60098
METAP2	5	0.90243	0.90277	1	16150	0	-0.020094	0.0156	0.051978	0.955873	941	2	-0.020094
SP8	5	0.451	0.60445	1	10792	1	0.27737	0.015611	0.052013	0.955873	942	4	0.27737
DCTN3	6	0.29546	0.50071	1	8404	3	-0.12928	0.015612	0.057953	0.955873	943	1	-0.12928
CHST4	5	0.59907	0.72045	1	12807	1	0.32793	0.015624	0.052048	0.955873	944	4	0.32793
PCDHB1	5	0.27498	0.4564	1	8091	1	0.13639	0.015636	0.052077	0.955873	945	3	0.13639
[truncated: 17,062 more rows]

## Sheet: Supp_table_S3
Supplementary Table S3. Normalised read counts per sgRNA in each replicate of PC-9/TRAIL CRISPR/Cas9 screen.
[truncated: 90,710 more rows]

[truncated: 14 more sheets: Supp_table_S4, Supp_table_S5, Supp_table_S6, Supp_table_S7, Supp_table_S8, Supp_table_S9, Supp_table_S10, Supp_table_S11, Supp_table_S12, Supp_table_S13, Supp_table_S14, Supp_table_S15, Supp_table_S16, Supp_table_S17]
